# Supplementary material for: Crystal structure of chlorido­[diphen­yl(thio­phen-2-yl)phosphine-κP]gold(I)
Source: Acta Crystallogr E Crystallogr Commun. 2022 Sep 26;78(Pt 10):1044–7. doi: 10.1107/S2056989022009227 (PMC9535822; doi:10.1107/S2056989022009227)
Supplement: Supplementary file 1 [file e-78-01044-sup1.cif]

##############################################################################
#                                                                            #
# This CIF contains the data in a paper accepted for publication in          #
# Acta Crystallographica Section E. It conforms to the requirements of       #
# Notes for Authors for Acta Crystallographica Section E, and has been       #
# peer reviewed under the auspices of the IUCr Commission on Journals.       #
#                                                                            #
# Full details of the Crystallographic Information File format               #
# are given in the paper "The Crystallographic Information File (CIF):       #
# a New Standard Archive File for Crystallography" by S. R. Hall, F. H.      #
# Allen and I. D. Brown [Acta Cryst. (1991), A47, 655-685].                  #
#                                                                            #
# The current version of the core CIF dictionary is obtainable from          #
# ftp://ftp.iucr.org/pub/cif_core.dic.                                       #
#                                                                            #
# Software is freely available for graphical display of the structure(s)     #
# in this CIF. For information consult the CIF software page                 #
# http://www.iucr.org/resources/cif/software.                                #
#                                                                            #
# This file may be used for bona fide research purposes within the           #
# scientific community so long as proper attribution is given to the journal # 
# article from which it was obtained.                                        #
#                                                                            #
##############################################################################
data_I
_audit_creation_method
;
Olex2 1.5
(compiled 2022.04.07 svn.rca3783a0 for OlexSys, GUI svn.r6498)
;
_journal_date_recd_electronic     2022-09-15
_journal_date_accepted     2022-09-16
_journal_name_full     'Acta Crystallographica, Section E'
_journal_year     2022
_journal_volume     78
_journal_issue     10
_journal_page_first     0
_journal_page_last     0
_journal_paper_category     GM
_journal_paper_doi     10.1107/S2056989022009227
_journal_coeditor_code     ZL5036
_publ_contact_author_name     'Shannon M. Biros'
_publ_contact_author_address
;
Department of Chemistry
Grand Valley State University
Allendale, MI 49401
USA
;
_publ_contact_author_email     'biross@gvsu.edu'
_publ_contact_author_fax     '616-331-3230'
_publ_contact_author_phone     '616-331-8955'
_publ_section_title
;
Crystal structure of
chlorido[diphenyl(thiophen-2-yl)phosphine-\k<i>P</i>]gold(I)
;
loop_
    _publ_author_name
    _publ_author_footnote
    _publ_author_address
    'Neils, Thomas' .
;
Department of Chemistry
Grand Valley State University
Allendale, MI 49401
USA
;
    'LaDuca, Andrew' .
;
Department of Chemistry
Grand Valley State University
Allendale, MI 49401
USA
;
    'Bender, John E.' .
;
Department of Chemistry
Grand Valley State University
Allendale, MI 49401
USA
;
    'Staples, Richard J.' .
;
Center for Crystallographic Research
Department of Chemistry
Michigan State University
East Lansing, MI 48824
USA
;
    'Biros, Shannon M.' .
;
Department of Chemistry
Grand Valley State University
Allendale, MI 49401
USA
;
_publ_section_synopsis
;
The crystal structure of the title gold(I) complex is described. The geometry
around the gold atom is nearly linear, and the phosphorus atom of the ligand
adopts a slightly distorted tetrahedral geometry. The structure features
extensive disorder of the thienyl and phenyl groups with the thienyl
substituent disordered over all three possible positions. Molecules of the
title compound are held together in the solid state <i>via</i> a variety of
intermolecular C---H...\p interactions.
;
_chemical_name_systematic
;
chlorido[diphenyl(thiophen-2-yl)phosphine-\k<i>P</i>]gold(I)
;
_chemical_name_common     ?
_chemical_formula_moiety     'C16 H13 Au Cl P S'
_chemical_formula_sum     'C16 H13 Au Cl P S'
_chemical_formula_iupac     '[Au Cl (C16 H13 P S)]'
_chemical_formula_weight     500.71
_chemical_melting_point     ?
_chemical_absolute_configuration     ad
_space_group_crystal_system     orthorhombic
_space_group_name_H-M_alt     'P 21 21 21'
_space_group_name_Hall     'P 2ac 2ab'
loop_
    _space_group_symop_operation_xyz
    'x, y, z'
    '-x+1/2, -y, z+1/2'
    '-x, y+1/2, -z+1/2'
    'x+1/2, -y+1/2, -z'
_cell_length_a     10.0322(13)
_cell_length_b     12.0784(15)
_cell_length_c     12.9412(16)
_cell_angle_alpha     90
_cell_angle_beta     90
_cell_angle_gamma     90
_cell_volume     1568.1(3)
_cell_formula_units_Z     4
_cell_measurement_reflns_used     8845
_cell_measurement_theta_min     2.31
_cell_measurement_theta_max     26.02
_cell_measurement_temperature     173.15
_exptl_crystal_description     block
_exptl_crystal_colour     'clear colourless'
_exptl_crystal_size_max     0.244
_exptl_crystal_size_mid     0.164
_exptl_crystal_size_min     0.114
_exptl_crystal_density_diffrn     2.121
_exptl_crystal_density_meas     ?
_exptl_crystal_density_method     ?
_exptl_crystal_F_000     944
loop_
    _exptl_crystal_face_index_h
    _exptl_crystal_face_index_k
    _exptl_crystal_face_index_l
    _exptl_crystal_face_perp_dist
    0.00 -1.00 0.00 0.1220
    0.00 1.00 0.00 0.1220
    -1.00 0.00 -2.00 0.0800
    -1.00 0.00 -1.00 0.0790
    1.00 0.00 1.00 0.0650
    1.00 0.00 -2.00 0.0360
    -1.00 0.00 2.00 0.0570
    -2.00 0.00 1.00 0.0750
    2.00 0.00 -1.00 0.0120
_exptl_absorpt_coefficient_mu     9.773
_exptl_absorpt_correction_type     multi-scan
_exptl_absorpt_process_details
;
(SADABS; Krause <i>et al.</i>,  2015)
;
_exptl_absorpt_correction_T_min     0.4736
_exptl_absorpt_correction_T_max     0.7453
_diffrn_ambient_temperature     173.15
_diffrn_source     ?
_diffrn_source_power     2.0
_diffrn_source_voltage     50.0
_diffrn_source_current     40.0
_diffrn_radiation_type     MoK\a
_diffrn_radiation_wavelength     0.71073
_diffrn_measurement_device_type     'Bruker APEXII CCD'
_diffrn_measurement_method     '\f and \w scans'
_diffrn_detector_area_resol_mean     ?
_diffrn_reflns_number     13335
_diffrn_reflns_av_R_equivalents     0.0367
_diffrn_reflns_av_unetI/netI     0.0382
_diffrn_reflns_theta_min     2.307
_diffrn_reflns_theta_max     26.028
_diffrn_reflns_theta_full     25.242
_diffrn_measured_fraction_theta_max     1.000
_diffrn_measured_fraction_theta_full     1.000
_diffrn_reflns_limit_h_min     -12
_diffrn_reflns_limit_h_max     12
_diffrn_reflns_limit_k_min     -14
_diffrn_reflns_limit_k_max     14
_diffrn_reflns_limit_l_min     -15
_diffrn_reflns_limit_l_max     15
_diffrn_standards_number     0
_refine_special_details     ?
_reflns_number_total     3075
_reflns_number_gt     2854
_reflns_threshold_expression     'I > 2\s(I)'
_refine_ls_structure_factor_coef     Fsqd
_refine_ls_matrix_type     full
_refine_ls_R_factor_all     0.0281
_refine_ls_R_factor_gt     0.0254
_refine_ls_wR_factor_gt     0.0573
_refine_ls_wR_factor_ref     0.0587
_refine_ls_goodness_of_fit_ref     1.075
_refine_ls_restrained_S_all     0.983
_refine_ls_number_reflns     3075
_refine_ls_number_parameters     341
_refine_ls_number_restraints     837
_refine_ls_hydrogen_treatment     constr
_refine_ls_weighting_scheme     calc
_refine_ls_weighting_details
              'w=1/[\s^2^(Fo^2^)+(0.0234P)^2^+0.2535P] where P=(Fo^2^+2Fc^2^)/3'
_atom_sites_solution_hydrogens     geom
_atom_sites_solution_primary     dual
_atom_sites_solution_secondary     difmap
_refine_ls_shift/su_max     0.001
_refine_ls_shift/su_mean     0.000
_refine_diff_density_max     1.017
_refine_diff_density_min     -0.528
_refine_ls_extinction_method     none
_refine_ls_extinction_coef     .
_refine_ls_abs_structure_details
;
Flack <i>x</i> determined using 1149 quotients
[(<i>I</i>^+^)-(<i>I</i>^-^)]/[(<i>I</i>^+^)+(<i>I</i>^-^)]
(Parsons <i>et al.</i>, 2013)
;
_refine_ls_abs_structure_Flack     -0.002(6)
loop_
    _atom_type_symbol
    _atom_type_description
    _atom_type_scat_dispersion_real
    _atom_type_scat_dispersion_imag
    _atom_type_scat_source
    'C' 'C' 0.0033 0.0016
                         'International Tables Vol C Tables 4.2.6.8 and 6.1.1.4'
    'H' 'H' 0.0000 0.0000
                         'International Tables Vol C Tables 4.2.6.8 and 6.1.1.4'
    'Au' 'Au' -2.0133 8.8022
                         'International Tables Vol C Tables 4.2.6.8 and 6.1.1.4'
    'Cl' 'Cl' 0.1484 0.1585
                         'International Tables Vol C Tables 4.2.6.8 and 6.1.1.4'
    'P' 'P' 0.1023 0.0942
                         'International Tables Vol C Tables 4.2.6.8 and 6.1.1.4'
    'S' 'S' 0.1246 0.1234
                         'International Tables Vol C Tables 4.2.6.8 and 6.1.1.4'
_computing_data_collection
;
APEX2 (Bruker, 2013)
;
_computing_cell_refinement
;
SAINT (Bruker, 2013)
;
_computing_data_reduction
;
SAINT (Bruker, 2013)
;
_computing_structure_solution
;
<i>SHELXT2018/2</i> (Sheldrick, 2015a)
;
_computing_structure_refinement
;
<i>SHELXL2019/2</i> (Sheldrick, 2015b)
;
_computing_molecular_graphics
;
<i>CrystalMaker</i> (Palmer, 2007)
;
_computing_publication_material
;
<i>OLEX2</i> (Dolomanov <i>et al.</i>,  2009; Bourhis <i>et al.</i>,
2015)
;
loop_
    _atom_site_type_symbol
    _atom_site_label
    _atom_site_fract_x
    _atom_site_fract_y
    _atom_site_fract_z
    _atom_site_U_iso_or_equiv
    _atom_site_adp_type
    _atom_site_calc_flag
    _atom_site_occupancy
    _atom_site_disorder_assembly
    _atom_site_disorder_group
    Au Au1 0.33353(3) 0.56862(2) 0.75765(2) 0.03375(11) Uani d 1 . .
    Cl Cl1 0.1218(2) 0.5105(2) 0.79464(19) 0.0511(6) Uani d 1 . .
    P P1 0.5388(2) 0.62695(16) 0.72152(16) 0.0324(4) Uani d 1 . .
    C C14 0.6564(8) 0.5173(6) 0.7053(6) 0.0351(9) Uani d 0.812(2) A 1
    C C15 0.6753(8) 0.4457(6) 0.7881(4) 0.0368(11) Uani d 0.812(2) A 1
    H H15 0.627496 0.456824 0.850642 0.044 Uiso calc 0.812(2) A 1
    C C16 0.7640(7) 0.3578(5) 0.7794(4) 0.0375(11) Uani d 0.812(2) A 1
    H H16 0.776914 0.308886 0.836035 0.045 Uiso calc 0.812(2) A 1
    C C17 0.8339(7) 0.3415(5) 0.6879(5) 0.0377(11) Uani d 0.812(2) A 1
    H H17 0.894563 0.281466 0.682016 0.045 Uiso calc 0.812(2) A 1
    C C18 0.8150(8) 0.4131(6) 0.6051(4) 0.0371(11) Uani d 0.812(2) A 1
    H H18 0.862795 0.401984 0.542603 0.045 Uiso calc 0.812(2) A 1
    C C19 0.7263(9) 0.5010(6) 0.6138(5) 0.0363(10) Uani d 0.812(2) A 1
    H H19 0.713377 0.549922 0.557208 0.044 Uiso calc 0.812(2) A 1
    S S1D 0.7040(12) 0.4155(10) 0.7816(9) 0.0374(10) Uani d 0.188(2) A 2
    C C1D 0.667(4) 0.514(2) 0.6928(18) 0.0356(10) Uani d 0.188(2) A 2
    C C2D 0.744(4) 0.493(3) 0.610(2) 0.0362(11) Uani d 0.188(2) A 2
    H H2D 0.746278 0.539222 0.550884 0.043 Uiso calc 0.188(2) A 2
    C C3D 0.821(4) 0.396(2) 0.6202(18) 0.0370(11) Uani d 0.188(2) A 2
    H H3D 0.869591 0.365043 0.564353 0.044 Uiso calc 0.188(2) A 2
    C C4D 0.819(3) 0.351(3) 0.7147(17) 0.0375(11) Uani d 0.188(2) A 2
    H H4D 0.873830 0.292031 0.738489 0.045 Uiso calc 0.188(2) A 2
    C C7 0.6082(10) 0.7125(13) 0.8182(11) 0.0358(9) Uani d 0.595(2) A 2
    C C8 0.5277(8) 0.7756(12) 0.8828(10) 0.0351(10) Uani d 0.595(2) A 2
    H H8 0.433508 0.772389 0.876081 0.042 Uiso calc 0.595(2) A 2
    C C9 0.5851(9) 0.8435(9) 0.9573(8) 0.0363(11) Uani d 0.595(2) A 2
    H H9 0.530123 0.886600 1.001469 0.044 Uiso calc 0.595(2) A 2
    C C10 0.7230(9) 0.8482(8) 0.9672(7) 0.0372(12) Uani d 0.595(2) A 2
    H H10 0.762189 0.894567 1.018065 0.045 Uiso calc 0.595(2) A 2
    C C11 0.8034(8) 0.7851(10) 0.9025(8) 0.0380(11) Uani d 0.595(2) A 2
    H H11 0.897640 0.788321 0.909272 0.046 Uiso calc 0.595(2) A 2
    C C12 0.7460(10) 0.7172(11) 0.8281(9) 0.0381(10) Uani d 0.595(2) A 2
    H H12 0.801027 0.674109 0.783882 0.046 Uiso calc 0.595(2) A 2
    S S1A 0.6318(19) 0.8216(16) 0.5903(12) 0.0373(9) Uani d 0.128(3) A 3
    C C1A 0.527(3) 0.712(2) 0.600(2) 0.0365(9) Uani d 0.128(3) A 3
    C C2A 0.450(3) 0.714(3) 0.515(2) 0.0372(10) Uani d 0.128(3) A 3
    H H2A 0.378806 0.663474 0.504209 0.045 Uiso calc 0.128(3) A 3
    C C3A 0.482(3) 0.798(2) 0.444(2) 0.0374(10) Uani d 0.128(3) A 3
    H H3A 0.438606 0.807240 0.379366 0.045 Uiso calc 0.128(3) A 3
    C C4A 0.581(3) 0.864(3) 0.4765(19) 0.0373(10) Uani d 0.128(3) A 3
    H H4A 0.616245 0.925573 0.439705 0.045 Uiso calc 0.128(3) A 3
    S S1B 0.4495(10) 0.6766(7) 0.5027(7) 0.0381(9) Uani d 0.278(3) A 2
    C C1B 0.539(3) 0.7187(17) 0.6068(13) 0.0365(9) Uani d 0.278(3) A 2
    C C2B 0.592(3) 0.8176(17) 0.5838(16) 0.0370(10) Uani d 0.278(3) A 2
    H H2B 0.639402 0.861263 0.632876 0.044 Uiso calc 0.278(3) A 2
    C C3B 0.572(3) 0.8513(18) 0.4807(15) 0.0373(10) Uani d 0.278(3) A 2
    H H3B 0.608977 0.916836 0.451653 0.045 Uiso calc 0.278(3) A 2
    C C4B 0.496(3) 0.7797(15) 0.4285(15) 0.0374(10) Uani d 0.278(3) A 2
    H H4B 0.471660 0.787607 0.357890 0.045 Uiso calc 0.278(3) A 2
    C C1 0.5435(15) 0.7063(10) 0.6066(7) 0.0363(9) Uani d 0.594(3) A 1
    C C2 0.4658(12) 0.6722(8) 0.5236(8) 0.0376(9) Uani d 0.594(3) A 1
    H H2 0.417715 0.604513 0.527384 0.045 Uiso calc 0.594(3) A 1
    C C3 0.4584(10) 0.7370(8) 0.4351(7) 0.0377(10) Uani d 0.594(3) A 1
    H H3 0.405272 0.713702 0.378334 0.045 Uiso calc 0.594(3) A 1
    C C4 0.5288(11) 0.8360(7) 0.4295(6) 0.0371(10) Uani d 0.594(3) A 1
    H H4 0.523707 0.880305 0.369030 0.045 Uiso calc 0.594(3) A 1
    C C5 0.6065(11) 0.8701(7) 0.5126(7) 0.0373(10) Uani d 0.594(3) A 1
    H H5 0.654586 0.937720 0.508777 0.045 Uiso calc 0.594(3) A 1
    C C6 0.6139(14) 0.8052(10) 0.6011(7) 0.0372(9) Uani d 0.594(3) A 1
    H H6 0.667031 0.828532 0.657829 0.045 Uiso calc 0.594(3) A 1
    S S1C 0.7765(6) 0.7214(6) 0.8449(5) 0.0391(9) Uani d 0.406(2) A 1
    C C1C 0.6089(7) 0.716(2) 0.8269(19) 0.0359(9) Uani d 0.406(2) A 1
    C C2C 0.5458(15) 0.7872(18) 0.8898(16) 0.0353(11) Uani d 0.406(2) A 1
    H H2C 0.451912 0.796796 0.892307 0.042 Uiso calc 0.406(2) A 1
    C C3C 0.6375(13) 0.8457(16) 0.9518(14) 0.0365(11) Uani d 0.406(2) A 1
    H H3C 0.611592 0.898620 1.002304 0.044 Uiso calc 0.406(2) A 1
    C C4C 0.7646(14) 0.8193(16) 0.9322(14) 0.0375(11) Uani d 0.406(2) A 1
    H H4C 0.838950 0.853177 0.964973 0.045 Uiso calc 0.406(2) A 1
loop_
    _atom_site_aniso_label
    _atom_site_aniso_U_11
    _atom_site_aniso_U_22
    _atom_site_aniso_U_33
    _atom_site_aniso_U_12
    _atom_site_aniso_U_13
    _atom_site_aniso_U_23
    Au1 0.03260(17) 0.03393(17) 0.03470(17) -0.00391(13) 0.00094(16) 0.00163(15)
    Cl1 0.0410(13) 0.0613(15) 0.0511(14) -0.0158(12) 0.0081(10) -0.0031(12)
    P1 0.0345(10) 0.0308(9) 0.0319(10) -0.0026(8) -0.0018(8) 0.0000(8)
    C14 0.0355(18) 0.0308(18) 0.0391(17) -0.0009(17) -0.0010(16) -0.0016(16)
    C15 0.037(2) 0.032(2) 0.0414(19) 0.001(2) -0.0009(19) -0.0015(19)
    C16 0.037(2) 0.033(2) 0.043(2) 0.001(2) 0.000(2) -0.001(2)
    C17 0.037(2) 0.033(2) 0.043(2) 0.000(2) -0.001(2) -0.0026(19)
    C18 0.037(2) 0.033(2) 0.042(2) 0.000(2) -0.0001(19) -0.0017(19)
    C19 0.036(2) 0.032(2) 0.041(2) 0.0000(19) -0.0010(18) -0.0017(18)
    S1D 0.038(2) 0.033(2) 0.0419(18) 0.0001(18) -0.0007(18) -0.0017(18)
    C1D 0.0360(19) 0.0315(18) 0.0393(18) -0.0006(17) -0.0011(17) -0.0014(17)
    C2D 0.036(2) 0.032(2) 0.041(2) 0.000(2) -0.0007(19) -0.0017(19)
    C3D 0.037(2) 0.032(2) 0.042(2) 0.000(2) -0.001(2) -0.002(2)
    C4D 0.037(2) 0.033(2) 0.042(2) 0.000(2) 0.000(2) -0.002(2)
    C7 0.0374(18) 0.0366(17) 0.0336(18) -0.0053(17) -0.0045(16) 0.0003(15)
    C8 0.037(2) 0.036(2) 0.033(2) -0.005(2) -0.0052(19) 0.0002(18)
    C9 0.038(2) 0.037(2) 0.034(2) -0.005(2) -0.005(2) -0.0004(18)
    C10 0.039(2) 0.039(2) 0.034(2) -0.006(2) -0.004(2) -0.001(2)
    C11 0.039(2) 0.040(2) 0.035(2) -0.006(2) -0.005(2) -0.0011(18)
    C12 0.039(2) 0.0398(19) 0.035(2) -0.0060(19) -0.0055(19) -0.0005(17)
    S1A 0.0404(18) 0.0373(18) 0.0342(18) -0.0033(17) -0.0043(17) 0.0025(16)
    C1A 0.0396(17) 0.0364(16) 0.0337(17) -0.0032(16) -0.0043(15) 0.0022(15)
    C2A 0.0405(18) 0.0372(18) 0.0339(18) -0.0033(17) -0.0049(17) 0.0024(16)
    C3A 0.0408(19) 0.0376(18) 0.0340(18) -0.0034(17) -0.0049(17) 0.0026(17)
    C4A 0.0405(19) 0.0374(19) 0.0340(19) -0.0034(18) -0.0045(17) 0.0025(17)
    S1B 0.0414(18) 0.0384(17) 0.0344(18) -0.0036(16) -0.0055(16) 0.0027(15)
    C1B 0.0395(17) 0.0363(16) 0.0336(17) -0.0031(16) -0.0043(15) 0.0022(15)
    C2B 0.0401(19) 0.0371(18) 0.0339(18) -0.0032(17) -0.0045(17) 0.0025(16)
    C3B 0.0406(19) 0.0374(18) 0.0340(19) -0.0034(18) -0.0046(17) 0.0026(17)
    C4B 0.0408(19) 0.0376(18) 0.0339(18) -0.0034(17) -0.0048(17) 0.0026(17)
    C1 0.0393(17) 0.0361(16) 0.0334(16) -0.0029(16) -0.0042(15) 0.0021(15)
    C2 0.0410(18) 0.0377(17) 0.0341(18) -0.0034(17) -0.0052(16) 0.0027(16)
    C3 0.0411(19) 0.0378(19) 0.0341(19) -0.0037(18) -0.0050(17) 0.0025(17)
    C4 0.040(2) 0.037(2) 0.034(2) -0.0034(19) -0.0045(18) 0.0024(18)
    C5 0.0406(19) 0.0373(18) 0.0339(19) -0.0034(18) -0.0045(17) 0.0027(17)
    C6 0.0403(18) 0.0372(18) 0.0341(18) -0.0034(17) -0.0043(17) 0.0027(16)
    S1C 0.0392(19) 0.0415(17) 0.0367(18) -0.0068(17) -0.0065(16) -0.0008(15)
    C1C 0.0373(18) 0.0367(17) 0.0337(18) -0.0054(17) -0.0048(17) 0.0002(16)
    C2C 0.037(2) 0.036(2) 0.033(2) -0.005(2) -0.0052(19) 0.0000(18)
    C3C 0.038(2) 0.038(2) 0.034(2) -0.006(2) -0.005(2) -0.0006(18)
    C4C 0.039(2) 0.039(2) 0.035(2) -0.006(2) -0.0050(19) -0.0010(18)
_geom_special_details
;
 All esds (except the esd in the dihedral angle between two l.s. planes)
 are estimated using the full covariance matrix.  The cell esds are taken
 into account individually in the estimation of esds in distances, angles
 and torsion angles; correlations between esds in cell parameters are only
 used when they are defined by crystal symmetry.  An approximate (isotropic)
 treatment of cell esds is used for estimating esds involving l.s. planes.
;
loop_
    _geom_bond_atom_site_label_1
    _geom_bond_atom_site_label_2
    _geom_bond_site_symmetry_2
    _geom_bond_distance
    _geom_bond_publ_flag
    Au1 Cl1 . 2.287(2) ?
    Au1 P1 . 2.226(2) ?
    P1 C14 . 1.786(5) ?
    P1 C1D . 1.907(18) ?
    P1 C7 . 1.766(7) ?
    P1 C1A . 1.881(18) ?
    P1 C1B . 1.852(16) ?
    P1 C1 . 1.769(7) ?
    P1 C1C . 1.874(14) ?
    C14 C15 . 1.3900 ?
    C14 C19 . 1.3900 ?
    C15 H15 . 0.9500 ?
    C15 C16 . 1.3900 ?
    C16 H16 . 0.9500 ?
    C16 C17 . 1.3900 ?
    C17 H17 . 0.9500 ?
    C17 C18 . 1.3900 ?
    C18 H18 . 0.9500 ?
    C18 C19 . 1.3900 ?
    C19 H19 . 0.9500 ?
    S1D C1D . 1.699(3) ?
    S1D C4D . 1.640(15) ?
    C1D C2D . 1.342(3) ?
    C2D H2D . 0.9500 ?
    C2D C3D . 1.410(3) ?
    C3D H3D . 0.9500 ?
    C3D C4D . 1.339(3) ?
    C4D H4D . 0.9500 ?
    C7 C8 . 1.3900 ?
    C7 C12 . 1.3900 ?
    C8 H8 . 0.9500 ?
    C8 C9 . 1.3900 ?
    C9 H9 . 0.9500 ?
    C9 C10 . 1.3900 ?
    C10 H10 . 0.9500 ?
    C10 C11 . 1.3900 ?
    C11 H11 . 0.9500 ?
    C11 C12 . 1.3900 ?
    C12 H12 . 0.9500 ?
    S1A C1A . 1.699(3) ?
    S1A C4A . 1.640(15) ?
    C1A C2A . 1.342(3) ?
    C2A H2A . 0.9500 ?
    C2A C3A . 1.410(3) ?
    C3A H3A . 0.9500 ?
    C3A C4A . 1.339(3) ?
    C4A H4A . 0.9500 ?
    S1B C1B . 1.699(3) ?
    S1B C4B . 1.640(15) ?
    C1B C2B . 1.342(3) ?
    C2B H2B . 0.9500 ?
    C2B C3B . 1.410(3) ?
    C3B H3B . 0.9500 ?
    C3B C4B . 1.339(3) ?
    C4B H4B . 0.9500 ?
    C1 C2 . 1.3900 ?
    C1 C6 . 1.3900 ?
    C2 H2 . 0.9500 ?
    C2 C3 . 1.3900 ?
    C3 H3 . 0.9500 ?
    C3 C4 . 1.3900 ?
    C4 H4 . 0.9500 ?
    C4 C5 . 1.3900 ?
    C5 H5 . 0.9500 ?
    C5 C6 . 1.3900 ?
    C6 H6 . 0.9500 ?
    S1C C1C . 1.699(3) ?
    S1C C4C . 1.640(15) ?
    C1C C2C . 1.342(3) ?
    C2C H2C . 0.9500 ?
    C2C C3C . 1.410(3) ?
    C3C H3C . 0.9500 ?
    C3C C4C . 1.339(3) ?
    C4C H4C . 0.9500 ?
loop_
    _geom_angle_atom_site_label_1
    _geom_angle_atom_site_label_2
    _geom_angle_atom_site_label_3
    _geom_angle_site_symmetry_1
    _geom_angle_site_symmetry_3
    _geom_angle
    _geom_angle_publ_flag
    P1 Au1 Cl1 . . 179.42(9) ?
    C14 P1 Au1 . . 113.6(3) ?
    C14 P1 C1C . . 105.3(6) ?
    C1D P1 Au1 . . 116.0(12) ?
    C7 P1 Au1 . . 113.6(5) ?
    C7 P1 C1D . . 106.9(14) ?
    C7 P1 C1B . . 102.5(8) ?
    C1A P1 Au1 . . 106.8(9) ?
    C1B P1 Au1 . . 111.1(8) ?
    C1B P1 C1D . . 105.5(12) ?
    C1 P1 Au1 . . 111.9(5) ?
    C1 P1 C14 . . 106.6(6) ?
    C1 P1 C1C . . 106.9(11) ?
    C1C P1 Au1 . . 112.1(6) ?
    C15 C14 P1 . . 117.4(4) ?
    C15 C14 C19 . . 120.0 ?
    C19 C14 P1 . . 122.6(4) ?
    C14 C15 H15 . . 120.0 ?
    C16 C15 C14 . . 120.0 ?
    C16 C15 H15 . . 120.0 ?
    C15 C16 H16 . . 120.0 ?
    C15 C16 C17 . . 120.0 ?
    C17 C16 H16 . . 120.0 ?
    C16 C17 H17 . . 120.0 ?
    C18 C17 C16 . . 120.0 ?
    C18 C17 H17 . . 120.0 ?
    C17 C18 H18 . . 120.0 ?
    C17 C18 C19 . . 120.0 ?
    C19 C18 H18 . . 120.0 ?
    C14 C19 H19 . . 120.0 ?
    C18 C19 C14 . . 120.0 ?
    C18 C19 H19 . . 120.0 ?
    C4D S1D C1D . . 97.6(11) ?
    S1D C1D P1 . . 121.1(11) ?
    C2D C1D P1 . . 132.8(13) ?
    C2D C1D S1D . . 106.1(14) ?
    C1D C2D H2D . . 123.1 ?
    C1D C2D C3D . . 113.7(18) ?
    C3D C2D H2D . . 123.1 ?
    C2D C3D H3D . . 122.8 ?
    C4D C3D C2D . . 114(2) ?
    C4D C3D H3D . . 122.8 ?
    S1D C4D H4D . . 126.4 ?
    C3D C4D S1D . . 107.3(16) ?
    C3D C4D H4D . . 126.4 ?
    C8 C7 P1 . . 121.2(6) ?
    C8 C7 C12 . . 120.0 ?
    C12 C7 P1 . . 118.8(6) ?
    C7 C8 H8 . . 120.0 ?
    C7 C8 C9 . . 120.0 ?
    C9 C8 H8 . . 120.0 ?
    C8 C9 H9 . . 120.0 ?
    C10 C9 C8 . . 120.0 ?
    C10 C9 H9 . . 120.0 ?
    C9 C10 H10 . . 120.0 ?
    C11 C10 C9 . . 120.0 ?
    C11 C10 H10 . . 120.0 ?
    C10 C11 H11 . . 120.0 ?
    C10 C11 C12 . . 120.0 ?
    C12 C11 H11 . . 120.0 ?
    C7 C12 H12 . . 120.0 ?
    C11 C12 C7 . . 120.0 ?
    C11 C12 H12 . . 120.0 ?
    C4A S1A C1A . . 96.8(12) ?
    S1A C1A P1 . . 116.5(13) ?
    C2A C1A P1 . . 137.1(15) ?
    C2A C1A S1A . . 106.2(15) ?
    C1A C2A H2A . . 122.7 ?
    C1A C2A C3A . . 115(2) ?
    C3A C2A H2A . . 122.7 ?
    C2A C3A H3A . . 123.4 ?
    C4A C3A C2A . . 113(2) ?
    C4A C3A H3A . . 123.4 ?
    S1A C4A H4A . . 125.5 ?
    C3A C4A S1A . . 109.0(19) ?
    C3A C4A H4A . . 125.5 ?
    C4B S1B C1B . . 95.0(9) ?
    S1B C1B P1 . . 117.1(9) ?
    C2B C1B P1 . . 135.4(10) ?
    C2B C1B S1B . . 107.5(12) ?
    C1B C2B H2B . . 122.9 ?
    C1B C2B C3B . . 114.2(16) ?
    C3B C2B H2B . . 122.9 ?
    C2B C3B H3B . . 124.0 ?
    C4B C3B C2B . . 111.9(18) ?
    C4B C3B H3B . . 124.0 ?
    S1B C4B H4B . . 124.5 ?
    C3B C4B S1B . . 110.9(15) ?
    C3B C4B H4B . . 124.5 ?
    C2 C1 P1 . . 118.3(6) ?
    C2 C1 C6 . . 120.0 ?
    C6 C1 P1 . . 121.5(6) ?
    C1 C2 H2 . . 120.0 ?
    C1 C2 C3 . . 120.0 ?
    C3 C2 H2 . . 120.0 ?
    C2 C3 H3 . . 120.0 ?
    C2 C3 C4 . . 120.0 ?
    C4 C3 H3 . . 120.0 ?
    C3 C4 H4 . . 120.0 ?
    C5 C4 C3 . . 120.0 ?
    C5 C4 H4 . . 120.0 ?
    C4 C5 H5 . . 120.0 ?
    C4 C5 C6 . . 120.0 ?
    C6 C5 H5 . . 120.0 ?
    C1 C6 H6 . . 120.0 ?
    C5 C6 C1 . . 120.0 ?
    C5 C6 H6 . . 120.0 ?
    C4C S1C C1C . . 92.8(8) ?
    S1C C1C P1 . . 119.5(8) ?
    C2C C1C P1 . . 129.2(7) ?
    C2C C1C S1C . . 111.0(10) ?
    C1C C2C H2C . . 124.5 ?
    C1C C2C C3C . . 111.0(13) ?
    C3C C2C H2C . . 124.5 ?
    C2C C3C H3C . . 123.4 ?
    C4C C3C C2C . . 113.2(14) ?
    C4C C3C H3C . . 123.4 ?
    S1C C4C H4C . . 124.1 ?
    C3C C4C S1C . . 111.8(12) ?
    C3C C4C H4C . . 124.1 ?
loop_
    _geom_torsion_atom_site_label_1
    _geom_torsion_atom_site_label_2
    _geom_torsion_atom_site_label_3
    _geom_torsion_atom_site_label_4
    _geom_torsion_site_symmetry_1
    _geom_torsion_site_symmetry_2
    _geom_torsion_site_symmetry_3
    _geom_torsion_site_symmetry_4
    _geom_torsion
    _geom_torsion_publ_flag
    Au1 P1 C14 C15 . . . . -59.1(5) ?
    Au1 P1 C14 C19 . . . . 119.9(4) ?
    Au1 P1 C7 C8 . . . . -27.0(10) ?
    Au1 P1 C7 C12 . . . . 153.9(6) ?
    Au1 P1 C1A S1A . . . . 145.5(19) ?
    Au1 P1 C1A C2A . . . . -30(4) ?
    Au1 P1 C1B S1B . . . . -45(2) ?
    Au1 P1 C1B C2B . . . . 132(3) ?
    Au1 P1 C1 C2 . . . . -39.9(9) ?
    Au1 P1 C1 C6 . . . . 134.8(6) ?
    Au1 P1 C1C S1C . . . . 152.2(14) ?
    Au1 P1 C1C C2C . . . . -33(3) ?
    P1 C14 C15 C16 . . . . 179.0(7) ?
    P1 C14 C19 C18 . . . . -179.0(7) ?
    P1 C1D C2D C3D . . . . -177(4) ?
    P1 C7 C8 C9 . . . . -179.1(13) ?
    P1 C7 C12 C11 . . . . 179.1(13) ?
    P1 C1A C2A C3A . . . . 179(4) ?
    P1 C1B C2B C3B . . . . 176(3) ?
    P1 C1 C2 C3 . . . . 174.8(11) ?
    P1 C1 C6 C5 . . . . -174.6(12) ?
    P1 C1C C2C C3C . . . . -174(2) ?
    C14 P1 C1 C2 . . . . 84.9(8) ?
    C14 P1 C1 C6 . . . . -100.4(8) ?
    C14 P1 C1C S1C . . . . 28(2) ?
    C14 P1 C1C C2C . . . . -158(2) ?
    C14 C15 C16 C17 . . . . 0.0 ?
    C15 C14 C19 C18 . . . . 0.0 ?
    C15 C16 C17 C18 . . . . 0.0 ?
    C16 C17 C18 C19 . . . . 0.0 ?
    C17 C18 C19 C14 . . . . 0.0 ?
    C19 C14 C15 C16 . . . . 0.0 ?
    S1D C1D C2D C3D . . . . 4(4) ?
    C1D P1 C7 C8 . . . . -156.3(10) ?
    C1D P1 C7 C12 . . . . 24.6(12) ?
    C1D P1 C1B S1B . . . . 81(2) ?
    C1D P1 C1B C2B . . . . -101(3) ?
    C1D S1D C4D C3D . . . . -6(3) ?
    C1D C2D C3D C4D . . . . -9(5) ?
    C2D C3D C4D S1D . . . . 10(4) ?
    C4D S1D C1D P1 . . . . -178(3) ?
    C4D S1D C1D C2D . . . . 1(3) ?
    C7 P1 C1B S1B . . . . -167.2(16) ?
    C7 P1 C1B C2B . . . . 10(3) ?
    C7 C8 C9 C10 . . . . 0.0 ?
    C8 C7 C12 C11 . . . . 0.0 ?
    C8 C9 C10 C11 . . . . 0.0 ?
    C9 C10 C11 C12 . . . . 0.0 ?
    C10 C11 C12 C7 . . . . 0.0 ?
    C12 C7 C8 C9 . . . . 0.0 ?
    S1A C1A C2A C3A . . . . 4(3) ?
    C1A S1A C4A C3A . . . . 1(2) ?
    C1A C2A C3A C4A . . . . -3(3) ?
    C2A C3A C4A S1A . . . . 1(3) ?
    C4A S1A C1A P1 . . . . -179(3) ?
    C4A S1A C1A C2A . . . . -3(2) ?
    S1B C1B C2B C3B . . . . -7(2) ?
    C1B P1 C7 C8 . . . . 93.0(13) ?
    C1B P1 C7 C12 . . . . -86.1(14) ?
    C1B S1B C4B C3B . . . . -3.7(17) ?
    C1B C2B C3B C4B . . . . 4(3) ?
    C2B C3B C4B S1B . . . . 0(2) ?
    C4B S1B C1B P1 . . . . -176(2) ?
    C4B S1B C1B C2B . . . . 5.9(18) ?
    C1 P1 C14 C15 . . . . 177.2(5) ?
    C1 P1 C14 C19 . . . . -3.8(7) ?
    C1 P1 C1C S1C . . . . -84.9(19) ?
    C1 P1 C1C C2C . . . . 89(2) ?
    C1 C2 C3 C4 . . . . 0.0 ?
    C2 C1 C6 C5 . . . . 0.0 ?
    C2 C3 C4 C5 . . . . 0.0 ?
    C3 C4 C5 C6 . . . . 0.0 ?
    C4 C5 C6 C1 . . . . 0.0 ?
    C6 C1 C2 C3 . . . . 0.0 ?
    S1C C1C C2C C3C . . . . 0(2) ?
    C1C P1 C14 C15 . . . . 63.9(11) ?
    C1C P1 C14 C19 . . . . -117.1(10) ?
    C1C P1 C1 C2 . . . . -162.9(7) ?
    C1C P1 C1 C6 . . . . 11.8(9) ?
    C1C S1C C4C C3C . . . . 2.5(19) ?
    C1C C2C C3C C4C . . . . 1(2) ?
    C2C C3C C4C S1C . . . . -3(2) ?
    C4C S1C C1C P1 . . . . 173.6(19) ?
    C4C S1C C1C C2C . . . . -1.6(19) ?
loop_
    _geom_hbond_atom_site_label_D
    _geom_hbond_atom_site_label_H
    _geom_hbond_atom_site_label_A
    _geom_hbond_site_symmetry_A
    _geom_hbond_distance_DH
    _geom_hbond_distance_HA
    _geom_hbond_distance_DA
    _geom_hbond_angle_DHA
    C2C H2C Cg2 3_656 0.95 2.80 141 3.59(2)
    C2C H2C Cg4 3_656 0.95 2.79 139 3.567(18)
    C3D H3D Cg1 2_664 0.95 2.87 141 3.66(3)
    C3D H3D Cg3 2_664 0.95 2.85 141 3.64(2)
    C8 H8 Cg2 3_656 0.95 2.80 131 3.496(18)
    C8 H8 Cg4 3_656 0.95 2.77 130 3.464(11)
    C18 H18 Cg1 2_664 0.95 2.96 129 3.629(10)
    C18 H18 Cg3 2_664 0.95 2.95 128 3.613(8)
_shelx_space_group_comment
;
The symmetry employed for this shelxl refinement is uniquely defined
by the following loop, which should always be used as a source of
symmetry information in preference to the above space-group names.
They are only intended as comments.
;
_shelx_estimated_absorpt_T_min     0.199
_shelx_estimated_absorpt_T_max     0.402
_shelx_hkl_file
;
   1   0   0 0.81426 1.20487   1
   1   0   0 0.44509 0.74920   2
  -1   0   0 5.49899 2.07807   3
  -1   0   0 0.07843 1.10359   1
  -2   0   0 1560.40 78.0669   3
   2   0   0 1642.09 74.4140   2
   2   0   0 1542.75 76.7265   1
   3   0   0 -1.7812 2.29788   1
  -3   0   0 -4.2918 2.05503   3
   3   0   0 -2.1907 1.36256   2
   4   0   0 1242.49 60.8773   2
   4   0   0 1241.17 65.7993   1
  -4   0   0 1250.85 67.9381   3
   5   0   0 1.11871 1.92542   2
   5   0   0 -0.9111 2.53747   1
  -5   0   0 7.50420 5.04742   3
   6   0   0 2888.69 136.444   2
   6   0   0 2913.08 145.071   1
  -6   0   0 2772.24 146.540   3
   7   0   0 -1.1185 3.25658   1
  -7   0   0 0.89225 4.08007   3
  -8   0   0 298.035 29.2899   3
   8   0   0 275.512 27.0379   1
  -9   0   0 3.43297 6.47535   3
   9   0   0 0.49977 5.66427   1
  10   0   0 422.851 38.5825   1
 -10   0   0 396.842 38.7929   3
 -11   0   0 -1.6025 7.27865   3
  11   0   0 -3.7563 5.33261   1
  12   0   0 184.748 27.1548   1
 -12   0   0 201.702 28.7570   3
   0  -1   0 -1.4229 0.51607   3
  -1   1   0 3549.84 168.263   1
  -1  -1   0 3784.33 169.383   3
   1   1   0 3775.78 170.590   1
   1  -1   0 3532.92 169.287   2
  -2   1   0 17.5119 3.16157   1
  -2   1   0 20.4640 4.26574   3
   2  -1   0 9.76500 2.72944   2
  -2  -1   0 15.5559 3.62419   3
   2   1   0 15.6302 3.96488   1
   3  -1   0 586.055 32.3747   1
  -3  -1   0 591.324 34.0364   3
  -3   1   0 602.255 35.1820   3
  -3   1   0 525.251 31.9668   1
   3   1   0 610.477 34.6526   1
   3   1   0 593.465 28.2924   2
   3  -1   0 578.100 31.2683   2
   4  -1   0 1512.64 71.7439   2
   4   1   0 1407.87 75.8212   1
   4  -1   0 1457.69 73.9707   1
  -4  -1   0 1374.73 75.6683   3
  -4   1   0 1451.55 77.3437   3
  -4   1   0 1439.45 74.0698   1
   4   1   0 1438.74 68.1969   2
   5   1   0 3327.29 154.783   2
  -5  -1   0 3377.06 165.231   3
   5   1   0 3384.54 164.736   1
  -5   1   0 3366.17 166.339   3
   5  -1   0 3260.80 158.138   2
   5  -1   0 3240.47 162.048   1
   6  -1   0 4.21048 3.05557   2
   6  -1   0 2.47593 3.43764   1
   6   1   0 1.37464 3.59323   1
  -6   1   0 -3.2025 3.76137   3
  -6  -1   0 3.98369 5.10274   3
   6   1   0 2.77434 2.00332   2
   7  -1   0 534.473 38.6240   1
   7  -1   0 579.782 33.5966   2
  -7   1   0 570.041 42.0253   3
   7   1   0 546.429 40.1822   1
  -7  -1   0 524.661 40.3835   3
   8  -1   0 72.6632 13.5425   1
  -8  -1   0 45.6920 13.2326   3
   8   1   0 86.3005 14.9103   1
  -8   1   0 87.4147 15.9821   3
   9  -1   0 -1.0712 4.84361   1
  -9   1   0 1.11294 6.74618   3
  -9  -1   0 1.21553 7.53044   3
   9   1   0 0.47450 5.48142   1
  10   1   0 159.829 23.4521   1
 -10  -1   0 162.670 24.2277   3
  10  -1   0 178.666 23.8960   1
 -10   1   0 190.877 25.6768   3
 -11   1   0 243.643 31.3770   3
  11   1   0 282.066 32.3078   1
  11  -1   0 260.772 30.7719   1
 -11  -1   0 275.329 32.8776   3
  12  -1   0 10.2277 9.85346   1
 -12  -1   0 8.11893 10.1365   3
 -12   1   0 6.34682 9.48348   3
  12   1   0 2.82063 8.85752   1
   0  -2   0 1292.66 64.2931   2
   0   2   0 1342.90 63.2605   1
   0   2   0 1308.55 63.4952   3
   0  -2   0 1413.31 63.7558   3
  -1  -2   0 1862.43 86.0820   3
  -1   2   0 1779.52 84.2941   1
  -1  -2   0 1785.72 85.0132   2
   1   2   0 1799.04 87.3516   1
  -1   2   0 1816.90 85.5739   3
   1  -2   0 1841.87 87.2046   2
  -2   2   0 2251.91 103.699   1
  -2   2   0 2096.78 104.804   3
  -2  -2   0 2272.10 101.757   2
   2  -2   0 2098.15 105.567   2
   2   2   0 2222.80 107.884   1
  -2  -2   0 2271.30 105.782   3
  -3  -2   0 2568.48 121.522   3
  -3   2   0 2493.36 121.433   3
   3  -2   0 2460.03 119.983   2
  -3   2   0 2520.80 119.015   1
   3   2   0 2421.76 123.082   1
   4   2   0 1923.55 99.8382   1
  -4   2   0 1866.22 98.9453   3
   4  -2   0 1915.48 95.3429   2
  -4   2   0 1940.41 95.7923   1
  -4  -2   0 2003.23 98.5243   3
  -5   2   0 1078.31 63.0737   3
   5   2   0 1055.38 50.8437   2
  -5  -2   0 1068.10 61.7084   3
  -5   2   0 1172.42 60.1671   1
   5  -2   0 1085.64 58.9281   1
   5  -2   0 1049.13 57.4891   2
   5   2   0 1103.77 63.5622   1
   6  -2   0 1694.60 86.9112   2
   6   2   0 1665.75 93.4609   1
  -6   2   0 1682.89 94.1552   3
   6  -2   0 1699.60 89.6991   1
  -6  -2   0 1753.59 93.4243   3
   7  -2   0 243.502 22.6012   1
   7  -2   0 262.712 20.2711   2
   7   2   0 238.126 24.5870   1
  -7   2   0 278.526 26.5990   3
  -7  -2   0 216.795 23.8604   3
  -8   2   0 67.1474 14.1802   3
  -8  -2   0 76.2834 14.8646   3
   8   2   0 60.9619 13.5627   1
   8  -2   0 79.1743 13.7175   1
  -9  -2   0 1009.05 71.0217   3
   9  -2   0 1146.47 70.1509   1
   9   2   0 1112.36 72.6227   1
  -9   2   0 1148.64 73.2337   3
  10  -2   0 67.5970 17.1093   1
  10   2   0 52.0546 16.3657   1
 -10   2   0 72.4332 18.4415   3
 -10  -2   0 64.4802 18.1461   3
  11  -2   0 24.7747 11.8950   1
 -11  -2   0 31.0044 14.0420   3
  11   2   0 25.8983 13.4872   1
 -11   2   0 48.0966 16.1720   3
 -12  -2   0 203.841 29.8414   3
  12   2   0 209.040 30.5870   1
 -12   2   0 219.801 30.6983   3
  12  -2   0 163.149 25.6053   1
   0   3   0 7.77826 2.38937   1
   0   3   0 0.03642 1.44995   3
   0  -3   0 4.49475 2.55605   2
  -1   3   0 322.419 18.3093   3
  -1  -3   0 330.231 18.8079   3
   1   3   0 307.482 19.4490   1
  -1  -3   0 307.445 18.2461   2
   1  -3   0 287.767 19.5865   2
  -1   3   0 327.042 16.8991   1
   2   3   0 3250.25 151.308   1
   2  -3   0 3084.24 149.245   2
  -2  -3   0 3222.91 145.414   2
  -2   3   0 3057.86 145.285   1
  -2  -3   0 3181.81 148.227   3
  -2   3   0 2935.20 146.962   3
  -3   3   0 10.2756 3.34247   1
  -3  -3   0 10.4498 1.84588   2
   3   3   0 18.0346 6.39442   1
  -3   3   0 12.8263 4.37756   3
  -3  -3   0 9.87686 4.50138   3
   3  -3   0 16.4428 5.19157   2
  -4   3   0 3152.95 150.685   3
  -4   3   0 3124.98 147.246   1
   4   3   0 2944.52 152.876   1
  -4  -3   0 3048.06 150.195   3
   4  -3   0 3075.30 149.266   2
   5  -3   0 295.031 21.9945   2
  -5   3   0 284.867 24.0690   3
  -5   3   0 276.577 21.1552   1
  -5  -3   0 317.277 24.3989   3
   5   3   0 270.356 24.5473   1
  -6   3   0 41.6858 8.57358   1
   6   3   0 45.7725 10.2476   1
  -6   3   0 36.2280 10.2253   3
  -6  -3   0 50.5931 10.4247   3
   6  -3   0 47.0720 9.56475   1
   6  -3   0 44.5054 8.42641   2
  -7   3   0 67.1905 13.6268   3
   7  -3   0 56.0821 10.6043   1
  -7  -3   0 57.6482 12.2524   3
   7   3   0 76.9101 13.8628   1
   7  -3   0 49.3219 9.53224   2
   8  -3   0 987.085 58.2945   2
  -8   3   0 1001.31 66.0065   3
   8   3   0 984.982 66.0327   1
  -8  -3   0 1010.44 65.9528   3
   8  -3   0 1032.58 61.9452   1
   9   3   0 34.2379 12.6467   1
  -9  -3   0 28.0990 12.9792   3
   9  -3   0 32.7698 11.4237   1
  -9   3   0 33.7342 12.2678   3
 -10   3   0 596.328 50.0404   3
  10  -3   0 608.088 47.2079   1
 -10  -3   0 651.442 52.1379   3
  10   3   0 642.376 51.9242   1
 -11   3   0 13.5617 10.7993   3
 -11  -3   0 -5.5805 8.53623   3
  11   3   0 5.25007 9.24080   1
  11  -3   0 14.0752 10.2704   1
  12   3   0 1.77995 9.69515   1
 -12   3   0 2.34312 8.13926   3
 -12  -3   0 4.01594 10.3651   3
   0  -4   0 27.5972 5.37830   2
   0   4   0 52.0967 5.43014   1
   0   4   0 32.7546 4.93919   3
   0  -4   0 45.4063 5.65164   3
   1  -4   0 1069.39 58.0572   2
   1   4   0 1116.73 56.9607   1
  -1   4   0 1110.71 55.5640   3
  -1  -4   0 1154.33 56.3677   3
  -1   4   0 1085.81 53.7210   1
  -2   4   0 12.8689 2.77603   1
  -2   4   0 10.7235 3.43471   3
  -2  -4   0 17.8711 4.71339   3
   2  -4   0 10.0639 4.36581   2
  -2  -4   0 10.5501 3.28542   2
   2   4   0 11.2865 4.64000   1
   3  -4   0 4697.88 218.722   2
  -3   4   0 4459.68 215.596   3
  -3   4   0 4396.22 212.805   1
  -3  -4   0 4699.20 211.839   2
   3   4   0 4660.98 221.040   1
  -3  -4   0 4510.82 216.787   3
   4   4   0 33.5562 9.28020   1
  -4  -4   0 34.1430 7.14216   3
  -4   4   0 28.6935 5.27171   1
   4   4   0 32.2005 2.72911   2
   4  -4   0 25.4721 7.10425   2
  -4   4   0 24.6963 6.86418   3
  -4  -4   0 30.3209 2.69880   2
  -5   4   0 743.159 46.5624   3
   5  -4   0 752.195 42.8894   1
  -5   4   0 785.223 43.4719   1
   5  -4   0 762.749 45.8530   2
  -5  -4   0 740.434 46.6782   3
   5   4   0 764.358 50.1685   1
  -6   4   0 85.7937 13.4805   3
  -6   4   0 94.1391 11.9154   1
  -6  -4   0 75.9560 12.6157   3
   6   4   0 75.2551 13.7860   1
   6  -4   0 92.2136 12.4089   2
  -7   4   0 484.295 38.6364   3
   7  -4   0 513.262 35.0865   2
   7   4   0 478.368 39.6187   1
  -7  -4   0 469.449 37.5522   3
  -7   4   0 509.783 35.2817   1
  -8   4   0 145.649 21.2523   3
  -8  -4   0 151.628 21.2557   3
   8   4   0 182.352 23.1741   1
   8  -4   0 156.940 17.8591   2
   9  -4   0 799.105 55.0878   1
   9   4   0 876.187 62.2647   1
  -9  -4   0 802.761 59.4312   3
  -9   4   0 910.844 61.8334   3
  10  -4   0 3.41185 6.13641   1
 -10   4   0 5.60003 9.34916   3
 -10  -4   0 16.9216 10.3658   3
  10   4   0 8.39295 8.85139   1
 -11  -4   0 112.951 23.2455   3
 -11   4   0 124.345 23.2498   3
  11   4   0 115.088 22.9336   1
   0   5   0 0.83805 2.02025   3
   0   5   0 0.41965 1.57428   1
   0  -5   0 0.63114 1.88326   3
   0  -5   0 -0.3669 2.04664   2
  -1   5   0 774.916 41.6827   3
   1   5   0 768.216 42.6843   1
  -1   5   0 772.694 39.6335   1
  -1  -5   0 786.331 42.4438   3
   1  -5   0 807.024 45.0953   2
   1   5   0 781.392 42.4926   3
  -2   5   0 3614.09 165.969   1
  -2  -5   0 3598.67 170.194   3
   2  -5   0 3490.77 172.610   2
  -2  -5   0 3551.46 168.678   2
  -2   5   0 3492.20 168.902   3
   2   5   0 3560.29 172.363   1
   3   5   0 234.743 21.4274   1
  -3  -5   0 256.880 16.7519   2
  -3  -5   0 266.375 19.7769   3
   3  -5   0 292.474 22.1711   2
  -3   5   0 245.720 16.0989   1
  -4   5   0 1743.80 89.0742   3
   4  -5   0 1631.48 90.7424   2
  -4   5   0 1731.03 85.3546   1
  -4  -5   0 1735.55 90.3016   3
   4   5   0 1787.95 94.9731   1
  -4  -5   0 1731.72 82.2287   2
  -5  -5   0 553.001 38.3511   3
   5  -5   0 621.517 35.0947   1
   5   5   0 602.803 42.9681   1
  -5   5   0 579.012 34.7167   1
  -5   5   0 579.499 38.5481   3
   5  -5   0 564.702 38.6461   2
  -6   5   0 52.8877 9.15985   1
   6  -5   0 45.6071 11.1060   2
   6   5   0 45.2462 13.1588   1
   6  -5   0 47.3636 8.56512   1
  -6  -5   0 24.8607 8.77620   3
  -6   5   0 45.7181 11.6023   3
  -7   5   0 271.162 22.8955   1
   7   5   0 216.686 25.9406   1
  -7   5   0 247.585 25.8905   3
  -7  -5   0 214.569 23.7607   3
   7  -5   0 241.454 21.1949   1
   7  -5   0 242.238 23.3359   2
  -8   5   0 766.039 55.9064   3
  -8  -5   0 865.873 57.5318   3
   8  -5   0 790.579 52.0263   2
   8   5   0 778.564 58.3213   1
   9  -5   0 23.6178 9.98864   2
  -9   5   0 4.08728 7.56226   3
  -9  -5   0 11.2025 9.27851   3
   9   5   0 21.3970 11.7256   1
 -10   5   0 275.365 32.4781   3
  10   5   0 275.668 33.4034   1
 -10  -5   0 251.135 31.2691   3
 -11   5   0 188.137 27.3776   3
  11   5   0 187.455 28.2558   1
 -11  -5   0 169.127 27.1053   3
   0  -6   0 1015.39 57.8462   2
   0   6   0 1044.86 54.1021   1
   0   6   0 1077.32 55.7310   3
   0  -6   0 1065.30 55.8045   3
  -1   6   0 72.2674 8.58313   3
  -1   6   0 73.1191 7.23371   1
   1  -6   0 65.3752 9.89484   2
   1   6   0 84.3845 9.36475   3
  -1  -6   0 73.4673 9.01946   3
   1   6   0 83.3849 9.47644   1
  -2   6   0 721.391 37.8560   1
  -2  -6   0 702.956 41.7227   3
  -2   6   0 762.636 41.4260   3
   2   6   0 716.604 43.4739   1
  -2  -6   0 722.650 41.3554   2
   2  -6   0 751.404 45.1667   2
   3   6   0 1163.99 65.2472   1
   3  -6   0 1156.52 64.8307   2
  -3  -6   0 1116.47 58.3817   2
  -3   6   0 1085.38 59.9963   3
  -3  -6   0 1086.27 61.3241   3
  -3   6   0 1132.86 56.5397   1
  -4  -6   0 196.004 13.8426   2
   4  -6   0 184.932 19.3040   2
   4   6   0 192.694 21.0972   1
  -4  -6   0 193.111 18.4292   3
  -4   6   0 203.881 14.8486   1
  -4   6   0 218.983 18.2011   3
  -5   6   0 27.3480 6.66561   1
   5   6   0 28.6669 10.1621   1
   5  -6   0 24.1588 8.54230   2
  -5   6   0 33.3679 8.90939   3
  -5  -6   0 31.7735 9.35853   3
   6  -6   0 1475.49 82.9101   2
  -6  -6   0 1410.93 82.5868   3
   6  -6   0 1478.13 76.9383   1
   6   6   0 1398.00 86.7590   1
  -6   6   0 1519.13 83.4247   3
  -7   6   0 139.963 19.3848   3
  -7  -6   0 131.089 18.1386   3
   7   6   0 121.665 20.2790   1
   7  -6   0 126.129 17.6114   2
   8   6   0 438.022 39.8226   1
  -8   6   0 378.879 36.2337   3
  -8  -6   0 375.277 35.6838   3
   8  -6   0 436.993 34.9044   2
   9   6   0 199.868 27.6311   1
  -9  -6   0 221.851 27.8229   3
  -9   6   0 202.929 26.8496   3
   9  -6   0 230.662 25.3683   2
 -10  -6   0 42.5213 15.8539   3
  10   6   0 28.0256 13.5154   1
 -10   6   0 23.4510 12.2847   3
 -11   6   0 26.0444 14.2267   3
  11   6   0 40.2106 16.3971   1
 -11  -6   0 41.8751 16.3993   3
   0  -7   0 -2.2259 2.65230   3
   0   7   0 2.01956 2.96931   3
   0  -7   0 -1.9399 2.76875   2
   0   7   0 -1.5227 2.14118   1
  -1   7   0 1718.85 82.6928   1
   1  -7   0 1705.70 90.3166   2
  -1  -7   0 1723.91 88.5666   2
  -1   7   0 1756.83 86.1149   3
  -1  -7   0 1553.95 85.7431   3
   1   7   0 1661.25 86.2701   3
   1   7   0 1667.31 85.8922   1
  -2  -7   0 8.50439 4.79278   3
   2   7   0 7.45422 4.66348   1
  -2  -7   0 11.9482 5.15301   2
   2  -7   0 12.4076 6.37625   2
  -2   7   0 6.05413 4.23658   3
  -2   7   0 9.30930 3.45309   1
   3   7   0 15.5325 6.66541   1
  -3   7   0 15.2491 4.19837   1
  -3   7   0 6.29835 4.16504   3
  -3  -7   0 10.4177 4.53946   2
  -3  -7   0 16.3528 6.19033   3
   3  -7   0 7.97533 5.51902   2
  -4  -7   0 -0.8593 3.25779   3
  -4   7   0 -0.2852 3.28644   3
   4  -7   0 1.41328 4.16766   2
   4   7   0 5.99173 5.52015   1
  -5   7   0 906.463 54.2990   3
   5   7   0 856.178 59.0847   1
   5  -7   0 898.007 57.2019   2
  -5  -7   0 917.244 55.5344   3
  -6  -7   0 38.9142 11.2513   3
   6   7   0 24.1619 10.9931   1
  -6   7   0 28.2319 9.98138   3
   6  -7   0 48.9939 12.8498   2
   7  -7   0 1488.80 84.3409   2
  -7   7   0 1392.17 83.3244   3
  -7  -7   0 1346.79 83.3188   3
   7   7   0 1404.41 88.4255   1
  -8   7   0 73.0027 17.9973   3
   8   7   0 60.2981 18.2208   1
   8  -7   0 49.1084 14.5411   2
  -8  -7   0 84.2743 17.5473   3
   9   7   0 2.54533 7.78647   1
  -9  -7   0 2.13541 8.16174   3
  -9   7   0 1.49003 7.40163   3
   9  -7   0 6.07133 7.20924   2
 -10   7   0 -3.8366 8.71125   3
  10   7   0 -3.4776 6.40583   1
 -10  -7   0 3.63596 8.93322   3
   0   8   0 1499.40 77.3172   1
   0  -8   0 1552.94 84.0416   2
   0   8   0 1515.80 79.6333   3
   1   8   0 126.962 13.6990   3
  -1   8   0 126.519 12.9362   3
  -1  -8   0 109.952 12.7065   3
  -1   8   0 111.554 10.5304   1
   1   8   0 118.779 12.7175   1
   1  -8   0 115.659 15.0758   2
  -1  -8   0 125.143 14.8375   2
  -2  -8   0 633.743 40.0776   3
  -2  -8   0 607.991 39.9930   2
  -2   8   0 666.415 39.7187   3
   2  -8   0 670.698 44.7944   2
   2   8   0 581.370 40.0780   1
   2   8   0 686.272 41.1067   3
  -3   8   0 283.203 22.6453   3
   3  -8   0 273.002 26.2388   2
  -3  -8   0 285.324 23.8121   3
  -3  -8   0 309.096 22.9027   2
   3   8   0 270.505 25.1350   1
   4  -8   0 430.911 35.1073   2
  -4  -8   0 452.118 32.9116   3
   4   8   0 449.534 36.0738   1
  -4   8   0 419.050 30.9707   3
   5   8   0 2.46037 5.21158   1
  -5   8   0 -0.5853 3.79989   3
   5  -8   0 -1.5770 3.98666   2
  -5  -8   0 1.10331 4.89127   3
  -6   8   0 1135.76 69.8546   3
   6  -8   0 1152.27 72.6917   2
   6   8   0 1180.26 76.2193   1
  -6  -8   0 1203.79 71.8514   3
  -7   8   0 5.59017 8.19914   3
   7  -8   0 10.1433 9.11248   2
  -7  -8   0 10.3181 8.19632   3
   7   8   0 -2.3134 4.74276   1
  -8  -8   0 188.244 24.8343   3
   8   8   0 195.478 28.1593   1
  -8   8   0 178.332 24.2885   3
   8  -8   0 235.182 26.6255   2
  -9   8   0 15.5349 11.8101   3
   9  -8   0 26.0288 12.2570   2
   9   8   0 15.3281 11.8397   1
  -9  -8   0 15.9743 10.7340   3
  10   8   0 50.2260 19.5624   1
 -10   8   0 36.9985 15.4044   3
 -10  -8   0 53.3791 17.6925   3
  10  -8   0 48.6588 15.4616   2
   0   9   0 0.06776 2.70551   1
   0   9   0 2.11843 3.88165   3
   0  -9   0 0.83199 5.14747   2
  -1  -9   0 994.417 57.9470   3
   1   9   0 1042.45 56.9382   1
   1   9   0 961.582 57.5908   3
  -1  -9   0 1024.65 60.6456   2
   1  -9   0 1000.64 62.7173   2
  -1   9   0 1044.21 57.7804   3
   2   9   0 1041.72 58.6548   3
  -2  -9   0 996.589 58.2444   3
  -2   9   0 1002.44 57.0922   3
   2   9   0 947.970 57.6900   1
   2  -9   0 956.983 62.1956   2
   3   9   0 4.03350 4.87448   3
   3  -9   0 2.08111 5.49406   2
  -3  -9   0 -0.6659 3.92855   2
   3   9   0 2.68014 5.24417   1
  -3   9   0 -3.1757 3.48259   3
  -3  -9   0 2.74630 4.67262   3
   4   9   0 407.942 35.1882   1
  -4  -9   0 420.633 32.5700   3
  -4   9   0 400.440 31.0169   3
   4  -9   0 425.153 35.9139   2
  -5   9   0 152.534 18.3039   3
  -5  -9   0 149.215 19.1491   3
   5   9   0 118.812 19.2536   1
   5  -9   0 178.213 22.0888   2
   6  -9   0 35.9411 13.1889   2
  -6  -9   0 17.4590 8.83999   3
  -6   9   0 18.1782 8.88852   3
   6   9   0 21.4136 11.2464   1
   7   9   0 358.115 37.3156   1
  -7   9   0 355.942 33.9552   3
  -7  -9   0 347.634 34.0029   3
   7  -9   0 347.631 34.5977   2
   8   9   0 219.285 29.3770   1
  -8  -9   0 191.452 25.7037   3
  -8   9   0 191.639 25.8858   3
   8  -9   0 184.341 26.2419   2
  -9  -9   0 12.7242 11.1394   3
   9   9   0 9.00484 10.2073   1
   9  -9   0 6.53519 8.40869   2
  -9   9   0 -4.1198 6.53309   3
   0  10   0 86.8709 12.7277   3
   0 -10   0 85.5272 14.6738   2
   1 -10   0 176.839 22.0269   2
  -1 -10   0 178.083 20.8412   2
   1  10   0 172.760 18.5690   3
  -1  10   0 198.129 18.7643   3
  -1 -10   0 198.797 19.3838   3
  -2  10   0 37.7603 10.1735   3
   2  10   0 30.7347 9.28673   1
  -2 -10   0 32.2247 9.66920   3
   2 -10   0 37.0089 12.7816   2
   2  10   0 23.7800 8.40940   3
  -3 -10   0 1348.61 75.3422   3
   3  10   0 1321.61 74.8315   3
   3  10   0 1229.50 75.1607   1
  -3  10   0 1299.23 72.8702   3
   3 -10   0 1256.47 79.8816   2
  -4 -10   0 22.6743 8.99866   3
   4 -10   0 13.6238 9.23066   2
  -4  10   0 16.9484 8.26900   3
   4  10   0 23.6365 10.3829   1
  -5  10   0 176.048 19.9780   3
   5 -10   0 172.883 23.5982   2
  -5 -10   0 157.449 20.1179   3
   5  10   0 135.894 21.1062   1
  -6  10   0 122.350 18.6072   3
   6  10   0 108.017 19.9302   1
   6 -10   0 141.126 22.1239   2
  -6 -10   0 130.539 19.3570   3
  -7  10   0 99.9920 18.4899   3
   7 -10   0 135.505 22.9533   2
  -7 -10   0 82.1994 17.3903   3
   7  10   0 102.035 21.3469   1
   8 -10   0 6.83251 8.99720   2
  -8  10   0 21.5351 12.3989   3
  -8 -10   0 25.1259 12.9631   3
   8  10   0 20.5709 12.5063   1
  -9 -10   0 213.307 29.7662   3
   9  10   0 208.783 31.0639   1
   9 -10   0 233.363 30.4761   2
   0 -11   0 -2.0419 4.52985   2
   0  11   0 -3.6042 4.15238   3
  -1 -11   0 21.1451 9.71067   2
   1 -11   0 14.9726 9.08677   2
  -1  11   0 28.2006 9.64208   3
   1  11   0 30.3616 10.0567   3
  -2  11   0 1101.55 65.8853   3
   2  11   0 1090.59 66.7153   3
  -2 -11   0 1150.43 67.4216   3
   2 -11   0 1192.51 74.5652   2
  -3  11   0 7.03445 5.80211   3
   3  11   0 0.85190 6.73103   3
   3 -11   0 23.9021 11.2752   2
  -3 -11   0 11.8863 7.53523   3
   4 -11   0 427.864 39.1108   2
  -4 -11   0 369.493 32.5985   3
   4  11   0 384.944 33.2091   3
   4  11   0 375.716 34.8885   1
  -4  11   0 381.289 31.8059   3
  -5  11   0 10.6857 7.15603   3
  -5 -11   0 10.3907 8.48448   3
   5 -11   0 2.12772 7.34168   2
   5  11   0 5.96428 8.15452   1
   6  11   0 -3.0378 7.29305   1
  -6 -11   0 2.91289 7.21172   3
  -6  11   0 -2.5627 4.88624   3
   6 -11   0 1.02456 7.57458   2
  -7 -11   0 1.79405 7.59252   3
   7 -11   0 0.13626 7.31153   2
   7  11   0 -0.1179 9.57807   1
  -7  11   0 6.86818 8.37128   3
   8 -11   0 415.832 41.7651   2
  -8 -11   0 412.591 40.4571   3
   8  11   0 378.664 42.2384   1
   0 -12   0 112.083 18.7736   2
   0  12   0 117.819 16.8372   3
  -1 -12   0 176.796 22.5126   2
   1 -12   0 146.091 21.8108   2
  -1  12   0 132.554 18.1912   3
   1  12   0 162.225 19.6102   3
  -2 -12   0 170.383 20.2751   3
   2 -12   0 172.070 24.0103   2
   2  12   0 154.249 19.9700   3
  -2  12   0 178.999 20.4197   3
   3 -12   0 534.586 46.4143   2
   3  12   0 562.437 41.5999   3
  -3  12   0 551.552 39.9644   3
  -3 -12   0 492.286 40.1277   3
  -4  12   0 69.3633 14.2648   3
  -4 -12   0 65.1572 14.5391   3
   4 -12   0 39.4040 15.6168   2
   4  12   0 61.4313 16.1790   3
  -5  12   0 27.7098 11.2231   3
   5  12   0 35.3771 13.2684   3
   5 -12   0 40.9063 15.9023   2
  -5 -12   0 30.4089 11.7894   3
  -6  12   0 98.8157 18.9225   3
   6  12   0 103.707 20.9039   1
   6 -12   0 138.077 23.7335   2
   6  12   0 84.9437 18.3808   3
  -6 -12   0 83.5130 17.8163   3
   7  12   0 111.791 23.3822   1
  -7 -12   0 118.326 21.3924   3
   7 -12   0 122.552 23.2559   2
   0  13   0 -0.6613 6.14513   3
   0 -13   0 -0.9206 6.50429   2
   1 -13   0 241.805 29.0376   2
   1  13   0 214.085 23.9500   3
  -1 -13   0 192.840 25.7927   2
  -1  13   0 222.773 24.2239   3
   2  13   0 183.264 22.1167   3
   2 -13   0 189.112 27.9571   2
  -2  13   0 176.341 21.0457   3
   3  13   0 11.9283 8.42200   3
   3 -13   0 12.8598 10.8515   2
  -3 -13   0 13.2003 9.59503   3
  -3  13   0 15.1713 9.33878   3
   4  13   0 303.921 30.5683   3
  -4  13   0 294.953 29.2286   3
  -4 -13   0 276.724 30.0580   3
   4 -13   0 287.760 34.8333   2
  -5 -13   0 176.804 24.9279   3
  -5  13   0 151.032 22.1086   3
   5 -13   0 126.426 24.2937   2
   5  13   0 147.055 22.8627   3
   6  13   0 39.3609 14.3665   3
  -6 -13   0 8.84740 9.95405   3
   6 -13   0 19.4979 13.1343   2
   0  14   0 726.963 50.9201   3
   0 -14   0 698.123 56.5487   2
   1 -14   0 49.0006 17.5730   2
  -1  14   0 41.3018 13.6997   3
   1  14   0 31.3355 11.7135   3
  -2  14   0 110.140 18.9382   3
   2  14   0 114.955 19.4685   3
   2 -14   0 158.585 25.4091   2
  -3 -14   0 -2.2289 7.30156   3
   3 -14   0 3.23694 10.1668   2
   3  14   0 2.33516 7.56236   3
  -3  14   0 -1.3478 6.87976   3
  -4 -14   0 52.1053 15.9421   3
   4 -14   0 43.0309 18.3969   2
  -4  14   0 53.6193 15.8169   3
   4  14   0 41.0419 14.2356   3
   0   0  -1 7.77729 2.28854   2
  -1   0   1 3902.14 184.400   3
   1   0  -1 4072.97 182.700   2
  -1   0  -1 3883.71 182.855   1
   1   0   1 3970.10 182.446   2
   2   0   1 10.2784 2.24271   2
  -2   0   1 8.98909 4.13171   3
   2   0   1 6.25620 2.85126   1
   2   0  -1 5.31750 2.88392   1
   2   0  -1 4.82528 2.12060   2
  -2   0  -1 4.89103 2.63663   1
   3   0  -1 3806.74 178.568   2
  -3   0  -1 3751.32 181.923   3
  -3   0  -1 3986.69 182.639   1
   3   0   1 3812.57 178.469   2
   3   0   1 3903.77 182.268   1
   3   0  -1 3807.47 182.606   1
  -3   0   1 3807.55 185.374   3
  -4   0  -1 41.9689 7.13438   3
  -4   0   1 39.4462 8.34202   3
   4   0  -1 45.0392 5.23019   2
   4   0   1 41.0992 5.04000   2
  -4   0  -1 39.9029 7.33364   1
   4   0   1 45.8154 7.33350   1
   4   0  -1 45.0474 7.36658   1
   5   0   1 1291.10 69.0158   1
  -5   0  -1 1294.68 69.4554   1
   5   0  -1 1235.20 68.7405   1
   5   0  -1 1191.61 62.3937   2
  -5   0  -1 1276.80 69.4328   3
   5   0   1 1275.46 62.8913   2
  -5   0   1 1262.56 72.4171   3
   6   0   1 1.35730 2.32372   2
   6   0  -1 3.00745 2.61606   2
  -6   0   1 0.77365 4.21029   3
  -6   0  -1 -1.1197 3.76523   3
   6   0  -1 1.38470 3.55512   1
   6   0   1 -0.1153 3.47561   1
   7   0   1 469.573 35.5745   1
   7   0  -1 472.773 35.6782   1
  -7   0  -1 481.376 36.4958   3
  -7   0   1 469.562 38.2768   3
  -8   0   1 -3.5165 4.51763   3
  -8   0  -1 14.2560 7.67037   3
   8   0   1 2.59711 5.64732   1
   8   0  -1 0.98249 5.08450   1
  -9   0   1 1959.82 110.509   3
   9   0  -1 1908.79 106.300   1
   9   0   1 1736.69 105.323   1
  -9   0  -1 1822.56 105.961   3
  10   0  -1 -0.0798 6.46587   1
 -10   0  -1 -1.5259 7.12917   3
  10   0   1 -1.8333 5.08670   1
 -10   0   1 7.97142 9.50589   3
  11   0  -1 91.4761 18.9182   1
 -11   0  -1 69.9207 19.1609   3
 -11   0   1 111.636 22.6462   3
  11   0   1 75.9414 19.8936   1
 -12   0  -1 0.90592 8.07241   3
  12   0  -1 0.96173 7.49554   1
  12   0   1 0.89230 8.19543   1
 -12   0   1 -1.7517 10.0224   3
   0   1  -1 4.87816 2.11004   1
   0   1   1 12.0038 2.23488   3
   0  -1  -1 9.64220 2.77878   2
   0  -1   1 6.40126 2.20924   2
   0  -1   1 3.56762 1.46035   3
  -1  -1  -1 535.238 26.6172   1
  -1  -1  -1 541.295 25.7397   3
   1  -1   1 542.252 26.3668   2
  -1   1   1 530.900 26.3752   3
   1   1  -1 541.223 27.1158   1
   1  -1  -1 506.071 24.8893   1
  -1   1  -1 489.886 24.9947   3
  -1   1  -1 497.968 25.7469   1
  -1  -1   1 495.930 26.4783   3
   1   1   1 483.480 26.4215   1
  -1  -1   1 473.292 24.6455   2
   1  -1  -1 510.994 26.8450   2
   2  -1   1 2120.76 116.369   2
   2   1  -1 2213.44 118.884   1
  -2  -1  -1 2183.62 116.742   3
  -2   1   1 2109.57 118.125   3
   2   1   1 2935.11 119.439   1
   2  -1  -1 2932.83 117.958   2
  -2   1  -1 2888.50 117.771   1
  -3   1   1 213.202 17.1679   3
  -3  -1  -1 222.194 15.2703   3
   3  -1   1 208.572 13.6749   2
  -3  -1  -1 203.716 15.9267   1
   3   1  -1 221.179 11.4008   2
   3   1  -1 193.476 16.0911   1
   3   1   1 188.101 15.3946   1
  -3  -1   1 195.575 16.4655   3
  -3   1  -1 204.666 14.6496   1
   3  -1  -1 170.504 13.2230   2
   3   1   1 189.879 11.4986   2
   4   1  -1 3593.15 175.043   1
   4  -1   1 3555.44 169.733   2
   4  -1   1 3647.12 172.598   1
  -4  -1  -1 3708.58 173.571   3
  -4   1   1 3569.93 176.810   3
   4   1  -1 3681.71 166.756   2
  -4   1  -1 3557.57 172.659   1
   4   1   1 3667.81 174.671   1
  -4  -1   1 3582.51 176.197   3
  -4   1  -1 3479.23 174.327   3
   4  -1  -1 3586.23 169.996   2
   4   1   1 3600.79 167.039   2
   4  -1  -1 3545.92 172.438   1
  -5  -1  -1 1255.13 69.2167   3
   5  -1   1 1258.34 68.2236   1
   5   1  -1 1180.76 69.6086   1
   5  -1   1 1277.42 64.7186   2
   5   1  -1 1263.15 61.3579   2
  -5   1   1 1323.66 73.3383   3
   5  -1  -1 1321.45 64.9055   2
  -5   1  -1 1286.15 70.6097   3
   5   1   1 1275.17 70.1547   1
  -5  -1   1 1210.07 71.3106   3
  -5   1  -1 1296.37 68.8967   1
   5  -1  -1 1248.82 68.1335   1
   5   1   1 1253.26 61.6548   2
   6   1  -1 3.62163 2.52907   2
   6  -1   1 1.46540 2.59678   2
  -6  -1  -1 0.79714 4.34744   3
  -6   1   1 3.39587 5.06351   3
   6  -1   1 3.51387 4.21584   1
   6   1  -1 0.19011 3.54537   1
   6   1   1 0.80741 3.32404   1
  -6   1  -1 3.46958 4.51017   3
   6   1   1 2.48981 2.14442   2
  -6  -1   1 2.31900 5.28476   3
   6  -1  -1 2.51565 3.84997   1
   6  -1  -1 4.11054 3.04815   2
  -6   1  -1 3.91362 4.86593   1
  -7  -1  -1 212.488 22.5019   3
   7   1  -1 231.568 23.4640   1
   7  -1   1 229.768 18.0714   2
  -7   1   1 257.585 26.1922   3
   7  -1   1 202.827 21.3801   1
   7   1   1 252.723 24.5371   1
   7  -1  -1 253.676 18.4380   2
  -7  -1   1 223.489 24.5725   3
   7  -1  -1 261.159 23.1334   1
  -7   1  -1 215.917 23.1565   3
  -8   1   1 831.510 57.5401   3
   8  -1   1 849.802 54.1849   1
   8   1  -1 814.020 54.8334   1
  -8  -1  -1 752.797 53.5094   3
   8  -1  -1 790.339 52.9784   1
   8   1   1 837.778 55.7264   1
  -8   1  -1 810.391 54.5831   3
  -8  -1   1 746.939 55.7078   3
   9   1  -1 25.6214 11.1258   1
  -9   1   1 30.8927 12.7106   3
   9  -1   1 41.9611 13.5562   1
  -9  -1  -1 27.4023 11.7322   3
   9  -1  -1 35.2209 12.0275   1
   9   1   1 16.5194 8.89347   1
  -9   1  -1 35.5607 13.3212   3
  -9  -1   1 7.39433 8.64844   3
  10   1  -1 818.680 59.0549   1
  10  -1   1 797.501 58.2991   1
 -10  -1  -1 789.070 58.6703   3
 -10   1   1 797.490 60.2582   3
 -10  -1   1 833.881 61.5994   3
  10  -1  -1 860.065 58.6334   1
 -10   1  -1 806.586 58.8910   3
  10   1   1 765.000 58.8809   1
  11   1  -1 145.151 23.0949   1
 -11   1   1 159.038 25.5333   3
 -11  -1  -1 152.185 23.4130   3
  11  -1   1 207.272 26.5090   1
 -11  -1   1 140.123 25.0493   3
 -11   1  -1 116.175 20.7501   3
  11  -1  -1 84.3245 18.8280   1
  11   1   1 134.776 22.8421   1
  12   1  -1 5.76366 9.75362   1
 -12   1   1 -2.2421 8.17969   3
  12  -1   1 2.09419 8.62170   1
 -12  -1  -1 -1.7306 7.67956   3
 -12   1  -1 -0.5165 8.25615   3
  12   1   1 0.82549 7.34534   1
 -12  -1   1 4.08195 10.5574   3
  12  -1  -1 8.15918 8.41192   1
   0  -2   1 4419.77 209.466   2
   0  -2  -1 4698.80 209.471   3
   0   2  -1 4607.19 209.446   1
   0   2   1 4472.67 209.184   3
   0   2   1 4380.79 208.096   1
   0  -2  -1 4454.77 210.627   2
   0  -2   1 4672.35 208.370   3
   1   2  -1 218.365 13.1991   1
   1  -2   1 204.149 12.5141   2
  -1  -2   1 180.559 11.4933   3
  -1   2  -1 173.229 10.9504   1
   1   2   1 159.780 11.8834   1
   1  -2  -1 174.186 12.6174   2
  -1   2  -1 182.376 10.3929   3
  -1  -2   1 179.271 10.5198   2
  -2  -2  -1 52.7480 5.52543   3
   2   2  -1 51.4813 6.85303   1
  -2   2   1 52.8630 5.95328   3
   2  -2   1 56.4292 6.00568   2
   2  -2  -1 35.1303 3.82234   1
   2   2   1 35.4164 5.66695   1
  -2   2  -1 35.5771 6.50750   3
  -2   2  -1 33.4346 4.46772   1
  -2  -2   1 34.4510 2.89738   2
   2  -2  -1 38.5090 5.47962   2
  -2  -2   1 36.1080 5.30890   3
  -3   2   1 2785.61 146.066   3
  -3  -2  -1 2879.05 144.817   3
   3  -2   1 2927.42 144.454   2
   3   2  -1 3038.05 148.576   1
  -3   2  -1 3039.89 144.080   1
   3   2   1 3208.30 140.562   2
   3  -2  -1 3072.61 143.422   1
   3   2   1 3127.27 147.916   1
   3  -2  -1 3036.84 145.029   2
  -3  -2   1 3219.09 147.371   3
  -4  -2  -1 373.716 26.3787   3
  -4   2   1 405.424 28.7033   3
   4  -2   1 362.932 24.8683   2
   4  -2   1 382.130 25.4375   1
   4   2  -1 367.217 28.3094   1
  -4   2  -1 450.627 26.4753   1
   4  -2  -1 437.587 26.0899   2
  -4   2  -1 461.093 28.9373   3
   4   2   1 430.944 29.1817   1
  -4  -2   1 433.027 29.0344   3
   4   2   1 419.550 21.0735   2
   5  -2   1 1300.84 67.4719   2
  -5   2   1 1318.46 73.8090   3
   5  -2   1 1226.45 68.4922   1
   5   2  -1 1237.34 72.2679   1
  -5  -2  -1 1308.99 70.7278   3
   5   2   1 1296.43 61.8071   2
   5   2   1 1316.55 72.8776   1
  -5   2  -1 1197.43 68.5815   1
   5  -2  -1 1303.78 67.6318   2
  -5   2  -1 1364.97 72.6903   3
  -5  -2   1 1407.54 73.9285   3
  -6  -2  -1 1525.42 83.6823   3
   6  -2   1 1523.07 81.6990   1
   6   2  -1 1526.37 85.9942   1
   6  -2   1 1602.01 79.3647   2
  -6   2   1 1632.84 87.8757   3
  -6  -2   1 1416.54 85.0956   3
   6  -2  -1 1505.96 81.4784   1
   6   2   1 1443.01 84.8143   1
   6  -2  -1 1491.68 78.8312   2
  -6   2  -1 1513.47 84.8247   3
  -6   2  -1 1560.81 82.5669   1
   7   2  -1 114.426 16.0841   1
   7  -2   1 98.7153 11.6899   2
   7  -2   1 75.5827 12.7389   1
  -7  -2  -1 80.4654 13.5961   3
  -7   2   1 95.9378 16.5231   3
  -7   2  -1 124.116 16.8312   3
   7  -2  -1 106.847 14.3157   1
   7  -2  -1 95.8491 11.6508   2
  -7   2  -1 83.2177 13.2690   1
   7   2   1 95.5158 15.1410   1
  -7  -2   1 101.507 16.1047   3
   8   2  -1 210.228 24.3791   1
   8  -2   1 245.441 24.1722   1
  -8  -2  -1 237.297 25.3756   3
  -8   2   1 224.357 26.8757   3
  -8   2  -1 235.232 25.5812   3
  -8  -2   1 225.955 26.2059   3
   8  -2  -1 253.790 24.1878   1
   8   2   1 259.014 26.7136   1
  -9  -2  -1 636.798 49.1349   3
  -9   2   1 637.109 51.1539   3
   9  -2   1 682.119 48.6886   1
   9   2  -1 726.880 52.1623   1
   9   2   1 653.703 50.9431   1
   9  -2  -1 655.209 47.7738   1
  -9   2  -1 606.664 48.3040   3
  -9  -2   1 699.518 52.7615   3
  10   2  -1 166.554 23.9598   1
 -10   2   1 203.749 26.6761   3
  10  -2   1 164.623 23.2944   1
 -10  -2  -1 184.262 24.7947   3
  10  -2  -1 199.569 24.4185   1
 -10   2  -1 212.262 26.4618   3
 -10  -2   1 128.504 23.1722   3
  10   2   1 144.015 23.2596   1
 -11   2   1 68.7504 20.1104   3
  11   2  -1 79.7183 20.6893   1
  11  -2   1 80.2661 17.2885   1
 -11  -2  -1 68.4313 18.8371   3
 -11   2  -1 72.8867 19.1689   3
 -11  -2   1 49.7229 17.2117   3
  11  -2  -1 42.3625 14.0126   1
  11   2   1 65.8467 19.3048   1
  12  -2   1 99.7374 21.4535   1
 -12  -2  -1 73.6883 20.1851   3
 -12   2   1 133.831 24.7153   3
  12   2  -1 82.7991 22.3215   1
 -12   2  -1 104.980 21.7930   3
  12  -2  -1 125.399 22.2318   1
 -12  -2   1 124.478 24.0850   3
  12   2   1 119.893 23.3575   1
   0   3  -1 14.1955 3.32382   1
   0  -3   1 6.21145 3.01931   2
   0   3   1 1.33562 2.32736   3
   0  -3  -1 0.28668 2.08199   3
   0   3   1 1.89347 1.81953   1
   0  -3  -1 -0.4846 2.31947   2
   0  -3   1 9.62302 2.63556   3
   1  -3   1 7804.71 369.698   2
  -1  -3  -1 8073.07 368.560   3
   1   3  -1 7804.19 369.522   1
  -1   3   1 8315.53 364.836   1
  -1  -3   1 7908.01 367.661   2
  -1   3  -1 7811.79 367.330   1
   1   3   1 7963.56 369.647   1
  -1  -3   1 8272.34 368.211   3
   1  -3  -1 7948.68 370.712   2
  -2  -3  -1 41.9375 4.75315   2
   2   3  -1 35.1110 6.10267   1
   2  -3   1 37.1513 5.72357   2
  -2  -3  -1 44.8804 5.48388   3
  -2   3  -1 15.6896 3.40275   1
  -2  -3   1 20.8728 4.50605   3
  -2  -3   1 24.6889 3.19706   2
   2  -3  -1 23.9815 5.08719   2
   2   3   1 19.0311 5.47685   1
  -3   3   1 185.907 12.5870   1
   3  -3   1 176.099 14.8667   2
  -3  -3  -1 193.276 11.4047   2
  -3   3   1 190.492 15.1022   3
  -3  -3  -1 197.496 14.9029   3
   3   3  -1 185.199 16.9094   1
   3  -3  -1 183.604 12.5972   1
  -3   3  -1 176.312 13.2196   1
   3  -3  -1 188.787 15.3855   2
  -3  -3   1 194.236 15.5670   3
   3   3   1 190.411 16.7735   1
  -3  -3   1 188.713 10.0031   2
  -4   3   1 24.9677 5.00736   1
  -4  -3  -1 33.3663 6.58812   3
   4   3  -1 32.4960 9.01692   1
  -4   3   1 20.6320 6.57367   3
   4  -3   1 32.8903 6.33856   2
  -5  -3  -1 2660.02 133.254   3
   5  -3   1 2704.03 130.936   1
   5  -3   1 2680.54 131.225   2
   5   3  -1 2743.93 137.522   1
  -5   3   1 2767.51 136.029   3
   5   3   1 2654.76 136.467   1
  -5  -3   1 2744.59 135.738   3
  -5   3  -1 2663.19 134.453   3
   5   3   1 2494.16 122.724   2
  -5   3  -1 2587.19 130.686   1
   5  -3  -1 2634.18 130.099   1
   5  -3  -1 2607.28 131.370   2
   6   3  -1 86.0138 14.3175   1
   6  -3   1 100.901 12.3350   2
  -6   3   1 93.1254 15.1298   3
  -6  -3  -1 112.959 14.5479   3
   6  -3   1 129.068 14.2332   1
  -6  -3   1 129.912 16.5394   3
   6  -3  -1 145.388 14.4426   2
   6   3   1 108.008 15.5077   1
  -6   3  -1 127.695 14.0490   1
  -6   3  -1 126.285 15.7892   3
   7   3  -1 1143.34 70.0909   1
  -7  -3  -1 1199.62 68.4374   3
   7  -3   1 1109.93 64.4786   1
  -7   3   1 1121.81 70.2557   3
   7  -3   1 1215.86 63.8521   2
   7  -3  -1 1053.26 62.4773   2
  -7  -3   1 1082.62 69.1085   3
  -7   3  -1 1113.68 65.6008   1
   7   3   1 1049.77 69.0476   1
  -7   3  -1 1082.71 68.0527   3
   8   3  -1 227.220 25.1365   1
   8  -3   1 195.841 21.0215   1
  -8  -3  -1 202.656 23.1218   3
   8  -3   1 172.891 18.5487   2
  -8   3   1 185.342 23.9941   3
  -8   3  -1 190.514 23.0364   3
  -8  -3   1 241.880 26.1943   3
   8  -3  -1 178.696 18.5355   2
   8  -3  -1 184.128 20.9785   1
   8   3   1 264.160 27.4068   1
  -9  -3  -1 12.8102 8.92852   3
  -9   3   1 25.3544 12.7246   3
   9   3  -1 11.2916 8.86472   1
   9  -3   1 20.8097 9.63749   1
  -9  -3   1 20.3756 10.7466   3
  -9   3  -1 24.0892 10.8020   3
   9   3   1 18.9645 10.6570   1
   9  -3  -1 25.4233 9.94588   1
  10  -3   1 55.0064 14.8149   1
 -10  -3  -1 42.4987 15.2399   3
 -10   3   1 49.9231 16.8209   3
  10   3  -1 68.5186 19.2566   1
 -10   3  -1 72.2686 18.6588   3
  10   3   1 46.2367 15.4944   1
  10  -3  -1 47.7597 14.2754   1
 -10  -3   1 49.0246 17.6363   3
 -11  -3  -1 315.363 35.7674   3
  11  -3   1 280.167 32.3346   1
 -11   3   1 352.825 38.0337   3
  11   3  -1 339.818 37.3275   1
 -11   3  -1 365.723 36.7411   3
 -11  -3   1 377.406 39.9907   3
  11   3   1 338.582 37.3680   1
 -12  -3  -1 -3.1037 8.03204   3
  12  -3   1 9.00553 9.50180   1
  12   3  -1 2.58715 8.68155   1
 -12   3   1 1.79961 9.76665   3
 -12   3  -1 -7.6461 8.05109   3
 -12  -3   1 0.61007 8.63726   3
  12   3   1 9.13087 9.95528   1
   0   4   1 5650.06 264.090   3
   0  -4  -1 5715.74 264.292   3
   0  -4  -1 5608.72 266.213   2
   0  -4   1 5490.03 264.997   2
   0   4   1 5715.08 262.058   1
   0   4  -1 5761.50 263.888   1
   0  -4   1 5759.05 263.326   3
   0   4  -1 5694.82 263.078   3
  -1  -4  -1 377.900 22.8671   3
  -1   4   1 361.184 22.5606   3
   1   4  -1 371.209 23.5822   1
   1  -4   1 381.337 24.3367   2
  -1   4   1 370.670 19.3006   1
   1   4   1 348.849 22.9727   1
   1  -4  -1 384.432 25.0913   2
  -1  -4   1 357.277 22.2680   3
  -1   4  -1 410.119 21.8425   1
   1   4   1 430.757 23.6582   3
   2  -4   1 1145.15 60.5962   2
   2   4  -1 1159.98 61.2679   1
  -2   4   1 1109.20 54.2994   1
  -2  -4  -1 1135.37 58.8966   3
  -2   4   1 1163.57 58.6900   3
  -2  -4  -1 1158.86 57.9883   2
  -2  -4   1 1093.05 56.3899   2
   2  -4  -1 1135.06 61.0990   2
   2   4   1 1148.84 61.4185   1
  -2  -4   1 1161.03 58.9916   3
  -2   4  -1 1145.03 56.7359   1
  -3  -4  -1 54.2582 7.97388   3
   3  -4   1 50.7003 8.08219   2
  -3  -4  -1 51.4299 5.84047   2
  -3   4   1 52.8011 7.66928   3
  -3   4   1 43.5451 5.32178   1
   3   4  -1 47.8079 8.87176   1
   3   4   1 86.9284 11.3004   1
   3  -4  -1 84.7669 10.1475   2
  -3  -4   1 92.4150 9.87140   3
  -4   4   1 1525.37 75.8628   3
   4   4  -1 1526.31 79.9734   1
   4  -4   1 1474.16 75.5926   2
  -4   4   1 1504.80 71.3708   1
  -4  -4  -1 1513.26 75.3316   3
  -4  -4  -1 1452.07 67.6796   2
   4   4   1 1285.77 77.6118   1
   4  -4  -1 1343.36 75.1744   2
   4  -4  -1 1390.91 70.8618   1
   4   4   1 1348.93 67.6268   2
  -4   4  -1 1351.61 71.7571   1
  -4  -4   1 1338.02 75.2840   3
  -5  -4  -1 2.46929 3.87350   3
  -5   4   1 1.86110 4.03208   3
   5   4  -1 9.28865 6.08917   1
  -5   4   1 1.75610 3.23614   1
   5  -4   1 2.80937 3.93379   2
  -5  -4   1 17.2682 7.04197   3
  -5   4  -1 8.56895 5.09314   3
   5  -4  -1 8.03638 4.71118   2
   5   4   1 3.20767 4.56153   1
   5  -4  -1 7.41923 3.91365   1
  -5   4  -1 12.4223 5.02477   1
   6  -4   1 2331.23 116.328   2
   6  -4   1 2319.85 115.985   1
   6   4  -1 2349.94 122.932   1
  -6  -4  -1 2285.48 118.159   3
  -6   4   1 2300.93 120.518   3
  -6   4  -1 2134.83 118.059   3
   6  -4  -1 2149.56 115.703   2
  -6   4  -1 2207.45 114.588   1
   6  -4  -1 2325.24 114.050   1
   6   4   1 2172.87 121.326   1
  -6  -4   1 2243.56 119.870   3
  -7  -4  -1 0.40195 4.69583   3
  -7   4   1 3.81944 6.79135   3
   7   4  -1 0.94336 5.45919   1
   7  -4   1 -2.6681 3.31672   1
   7  -4   1 3.48003 4.81719   2
  -7   4  -1 4.48455 5.38662   1
   7  -4  -1 19.9431 7.28871   2
   7   4   1 7.44661 6.51669   1
  -7  -4   1 7.30380 6.60172   3
  -7   4  -1 4.72199 5.13188   3
   7  -4  -1 7.93764 5.32393   1
   8   4  -1 257.041 28.0956   1
  -8  -4  -1 237.165 25.6835   3
   8  -4   1 236.792 23.2750   1
   8  -4   1 244.837 22.4460   2
  -8   4   1 241.363 26.9335   3
  -8   4  -1 240.443 23.6646   1
   8   4   1 220.091 26.3553   1
  -8   4  -1 229.497 25.8459   3
   8  -4  -1 177.620 19.9876   2
  -8  -4   1 233.379 26.5416   3
  -9   4   1 8.96846 9.72734   3
  -9  -4  -1 4.21741 7.77113   3
   9  -4   1 6.14952 6.45327   1
   9   4  -1 6.54550 7.53270   1
   9   4   1 4.41924 6.45811   1
  -9   4  -1 5.77565 9.03812   3
  -9  -4   1 8.70674 8.71555   3
  10   4  -1 175.860 25.7929   1
 -10  -4  -1 215.848 27.2252   3
  10  -4   1 226.688 25.5869   1
 -10   4   1 169.580 25.5330   3
  10   4   1 196.806 27.1474   1
 -10  -4   1 181.300 26.8017   3
 -10   4  -1 181.126 25.4766   3
 -11  -4  -1 11.7175 10.1235   3
 -11   4   1 0.86992 8.68730   3
  11   4  -1 3.98756 8.55661   1
  11  -4   1 -1.0721 6.63060   1
 -11  -4   1 -1.5017 9.02397   3
  11   4   1 5.04660 9.73507   1
 -11   4  -1 2.89777 8.97461   3
   0  -5   1 88.6376 8.22759   3
   0   5   1 57.2479 6.25124   1
   0  -5   1 77.6192 9.09517   2
   0   5   1 59.6946 7.54702   3
   0   5  -1 77.3312 7.63334   3
   0  -5  -1 68.2583 8.11198   3
   0  -5  -1 67.7945 8.95385   2
   0   5  -1 90.0573 8.44295   1
  -1  -5  -1 2644.99 120.418   3
   1   5  -1 2616.76 120.883   1
  -1   5   1 2604.98 119.864   3
   1  -5   1 2575.07 122.458   2
  -1   5   1 2531.43 115.350   1
  -1  -5   1 2312.31 118.761   3
   1  -5  -1 2385.15 122.645   2
   1   5   1 2371.66 119.446   1
   1   5   1 2366.65 119.534   3
  -1   5  -1 2379.10 117.586   1
  -1   5  -1 2369.10 118.091   3
  -2   5   1 1764.74 85.3792   1
  -2  -5  -1 1783.90 90.6390   3
  -2  -5  -1 1772.44 90.2293   2
   2  -5   1 1786.54 92.9962   2
  -2   5   1 1851.12 90.7258   3
   2   5  -1 1677.75 92.4284   1
  -2  -5   1 1835.74 90.7094   3
  -2  -5   1 1777.69 88.8441   2
   2   5   1 1908.37 93.6045   1
   2  -5  -1 1949.20 94.6436   2
  -2   5  -1 1862.22 88.1179   1
   3   5  -1 125.919 14.2922   1
  -3   5   1 110.488 11.6497   3
  -3  -5  -1 111.434 11.7433   3
  -3   5   1 113.494 8.42577   1
  -3  -5  -1 112.354 9.92954   2
   3  -5   1 93.0336 12.2498   2
  -3  -5   1 112.517 9.20204   2
   3  -5  -1 97.1773 12.4066   2
   3   5   1 98.8416 13.1451   1
  -3  -5   1 103.815 11.5353   3
  -3   5  -1 98.6822 9.47798   1
   4   5  -1 1092.25 65.0724   1
  -4   5   1 1102.43 60.8692   3
   4  -5   1 1111.76 62.4590   2
  -4  -5  -1 1094.87 54.5644   2
  -4  -5  -1 1074.81 60.6170   3
  -4   5   1 1115.82 56.0471   1
  -4   5  -1 1097.44 57.4560   1
  -4  -5   1 1086.73 53.1958   2
   4   5   1 1093.94 65.0609   1
   4  -5  -1 1115.04 55.7474   1
   4  -5  -1 1145.59 63.1203   2
  -4  -5   1 1071.11 61.1858   3
  -4   5  -1 1063.12 61.8981   3
  -5  -5  -1 1301.53 75.6671   3
   5   5  -1 1382.18 80.9188   1
   5  -5   1 1350.49 76.3470   2
  -5   5   1 1365.26 76.8513   3
  -5   5   1 1390.88 71.5083   1
   5  -5  -1 1388.40 77.0827   2
  -5   5  -1 1406.52 72.6958   1
   5   5   1 1441.61 81.3609   1
  -5  -5   1 1364.78 77.0355   3
   5  -5  -1 1474.76 71.5853   1
  -5   5  -1 1385.49 75.7835   3
  -6   5   1 86.8272 14.3553   3
  -6  -5  -1 106.054 14.4641   3
   6  -5   1 76.0707 12.3680   2
   6   5  -1 88.8645 15.7386   1
  -6   5  -1 95.4739 14.2415   3
   6   5   1 97.1207 15.6661   1
   6  -5  -1 119.497 12.3331   1
  -6   5  -1 87.4652 11.8581   1
  -6  -5   1 98.4568 14.7706   3
   6  -5  -1 96.4797 13.7955   2
   7   5  -1 897.048 63.5657   1
  -7   5   1 994.365 63.8600   3
   7  -5   1 928.665 58.7423   2
  -7  -5  -1 914.379 60.3737   3
  -7  -5   1 1032.56 63.9066   3
   7  -5  -1 989.865 56.6752   1
  -7   5  -1 942.211 61.3684   3
   7  -5  -1 1002.09 60.2446   2
  -7   5  -1 1010.77 58.1423   1
   7   5   1 986.779 65.3251   1
  -8   5   1 208.461 25.3657   3
   8  -5   1 178.555 20.4108   2
   8   5  -1 184.409 24.3278   1
  -8  -5  -1 185.328 22.5367   3
  -8   5  -1 188.264 23.3388   3
  -8   5  -1 178.408 20.3874   1
  -8  -5   1 145.641 21.5771   3
   8  -5  -1 176.747 20.4713   2
   8   5   1 175.167 23.9428   1
  -9  -5  -1 4.40990 7.43059   3
   9  -5   1 6.03041 5.90065   1
   9  -5   1 4.37425 6.05681   2
   9   5  -1 14.4328 9.89754   1
  -9   5   1 13.7720 10.0975   3
   9  -5  -1 0.88710 5.79122   2
  -9  -5   1 0.83461 6.80581   3
  -9   5  -1 2.49420 7.28681   3
   9   5   1 1.73739 6.70720   1
  10   5  -1 131.203 22.7412   1
 -10  -5  -1 136.638 22.2574   3
 -10   5   1 150.241 24.8060   3
 -10   5  -1 111.927 21.4843   3
 -10  -5   1 159.332 25.8535   3
  10   5   1 145.493 24.8995   1
 -11  -5  -1 176.194 26.5363   3
  11   5  -1 170.940 27.8354   1
 -11   5   1 186.140 28.2639   3
  11   5   1 168.759 27.6565   1
 -11   5  -1 144.748 24.6521   3
 -11  -5   1 151.613 26.5768   3
   0   6  -1 1192.29 61.4625   1
   0   6  -1 1220.88 61.4737   3
   0  -6   1 1210.16 64.5270   2
   0  -6  -1 1193.41 65.0554   2
   0   6   1 1186.03 59.6684   1
   0  -6   1 1150.98 61.1824   3
   0   6   1 1171.49 62.2074   3
  -1   6   1 968.133 51.6584   3
   1   6  -1 929.284 51.1552   3
  -1  -6  -1 942.484 53.3760   2
   1   6  -1 978.085 52.4860   1
   1  -6   1 933.946 54.1863   2
  -1  -6  -1 961.727 52.0483   3
  -1   6   1 948.196 47.2099   1
  -1  -6   1 937.889 51.1781   3
   1  -6  -1 926.708 54.9131   2
   1   6   1 950.922 51.3659   1
  -1   6  -1 967.271 50.6277   3
  -1   6  -1 955.682 49.6138   1
   1   6   1 986.779 52.2341   3
   2  -6   1 749.882 46.6154   2
   2   6  -1 833.426 46.6121   1
  -2  -6  -1 736.066 43.9671   3
  -2   6   1 753.356 43.7010   3
  -2  -6  -1 806.066 44.7027   2
  -2   6   1 741.072 38.5072   1
  -2  -6   1 762.828 42.9163   2
  -2   6  -1 803.640 41.5014   1
   2  -6  -1 762.237 47.4099   2
   2   6   1 787.971 45.9420   1
  -2  -6   1 788.868 44.1718   3
  -2   6  -1 774.173 42.5589   3
  -3  -6  -1 2617.03 136.077   3
  -3   6   1 2716.48 135.795   3
  -3   6   1 2716.85 129.730   1
  -3  -6  -1 2868.98 134.202   2
   3   6  -1 2652.59 139.623   1
   3  -6   1 2716.62 139.215   2
   3  -6  -1 2808.20 140.295   2
  -3  -6   1 2814.70 136.652   3
  -3   6  -1 2733.95 134.207   3
  -3  -6   1 2747.30 132.618   2
  -3   6  -1 2874.54 132.813   1
   3   6   1 2835.94 140.698   1
  -4   6   1 423.310 24.2899   1
  -4   6   1 438.635 29.5810   3
  -4  -6  -1 448.229 25.0616   2
  -4  -6  -1 424.603 29.7208   3
   4  -6   1 427.420 31.3549   2
   4   6  -1 407.303 32.6958   1
  -4  -6   1 420.811 29.6836   3
   4   6   1 384.547 32.1214   1
  -4  -6   1 422.747 23.8827   2
  -4   6  -1 401.444 25.8192   1
  -4   6  -1 341.398 26.4635   3
   4  -6  -1 379.715 30.6268   2
   5  -6   1 263.889 24.6850   2
  -5  -6  -1 258.911 23.6391   3
  -5   6   1 287.134 24.3787   3
   5   6  -1 274.014 27.1239   1
   5   6   1 273.709 27.5392   1
  -5  -6   1 311.157 25.5816   3
  -5   6  -1 298.650 24.0589   3
  -5   6  -1 337.017 22.2635   1
   5  -6  -1 306.134 26.3031   2
  -6   6   1 283.744 27.2437   3
   6   6  -1 308.316 30.4279   1
  -6  -6  -1 326.834 27.6810   3
   6  -6   1 321.257 27.6923   2
   6   6   1 310.896 30.6400   1
  -6   6  -1 301.679 26.3920   3
  -6  -6   1 333.969 28.5477   3
  -6   6  -1 318.776 24.1290   1
   6  -6  -1 303.372 27.4860   2
  -7   6   1 313.029 30.0973   3
   7   6  -1 331.002 32.6074   1
   7  -6   1 318.581 28.4117   2
   7  -6   1 310.112 25.3770   1
  -7  -6  -1 311.067 29.1015   3
   7  -6  -1 330.077 29.1643   2
  -7  -6   1 321.048 30.3909   3
  -7   6  -1 310.820 28.1113   1
  -7   6  -1 289.464 28.3597   3
   7   6   1 317.999 32.4204   1
  -8  -6  -1 7.73072 7.72100   3
   8   6  -1 7.75585 8.29646   1
   8  -6   1 10.3100 7.14263   2
  -8   6   1 3.35808 8.05223   3
  -8   6  -1 1.50469 6.49606   3
   8   6   1 6.20605 7.10668   1
   8  -6  -1 2.51309 5.35606   2
  -8  -6   1 7.69964 7.94215   3
   9  -6   1 472.142 38.1137   2
  -9   6   1 526.548 44.8461   3
   9   6  -1 406.857 41.3273   1
  -9  -6  -1 474.574 41.1934   3
  -9  -6   1 503.489 43.5475   3
   9   6   1 435.597 43.7361   1
   9  -6  -1 443.708 37.6175   2
  -9   6  -1 436.712 39.9179   3
 -10   6   1 10.2030 11.2480   3
 -10  -6  -1 22.9602 12.3480   3
  10   6  -1 8.07758 10.5117   1
 -10   6  -1 24.4764 13.2599   3
 -10  -6   1 20.5071 12.2006   3
  10   6   1 25.0732 14.1045   1
 -11   6   1 58.3479 19.3290   3
  11   6  -1 57.6950 19.6462   1
 -11  -6  -1 64.8542 19.5401   3
  11   6   1 72.1240 22.5747   1
 -11  -6   1 37.3459 17.9246   3
   0   7   1 12.6770 4.17466   1
   0   7   1 12.8170 5.12854   3
   0  -7  -1 20.2900 7.56711   2
   0  -7   1 15.9760 5.19400   3
   0   7  -1 17.5540 5.23972   1
   0   7  -1 20.5597 5.80638   3
   0  -7   1 5.11995 4.28979   2
  -1   7   1 48.2441 7.99788   3
  -1  -7  -1 56.0096 8.57895   3
   1   7  -1 60.0369 8.78251   1
  -1   7   1 58.5601 6.22829   1
   1  -7   1 48.9137 9.64876   2
   1   7  -1 65.9861 8.70414   3
  -1  -7  -1 56.9637 9.44823   2
  -1  -7   1 70.2077 10.0094   2
   1   7   1 47.3871 7.55330   1
   1  -7  -1 37.0605 9.96000   2
  -1   7  -1 60.7673 8.32314   3
  -1  -7   1 63.8094 8.94698   3
  -1   7  -1 69.4081 8.03165   1
   1   7   1 54.9117 8.89808   3
  -2  -7  -1 2866.77 142.142   3
   2  -7   1 2793.31 145.518   2
  -2   7   1 2990.39 135.320   1
  -2   7   1 2957.85 141.911   3
  -2  -7  -1 2972.29 142.955   2
   2   7  -1 2854.93 143.634   1
  -2  -7   1 2774.50 141.374   3
   2  -7  -1 2857.04 146.660   2
   2   7   1 2975.16 143.588   1
  -2  -7   1 2879.32 141.178   2
  -2   7  -1 2797.21 139.857   3
  -2   7  -1 2859.94 138.032   1
   2   7   1 2831.07 142.399   3
   3  -7   1 145.868 16.7215   2
  -3   7   1 122.247 13.8413   3
  -3  -7  -1 124.764 12.9370   2
  -3  -7  -1 120.551 13.9279   3
   3   7  -1 128.108 15.8613   1
  -3   7  -1 148.155 12.3483   1
   3  -7  -1 108.776 15.3148   2
  -3  -7   1 126.456 12.3216   2
  -3   7  -1 133.714 13.2990   3
   3   7   1 100.338 14.4041   1
  -3  -7   1 156.115 15.5576   3
  -4   7   1 1316.77 72.9875   3
  -4  -7  -1 1338.58 68.8741   2
   4  -7   1 1346.97 76.9207   2
  -4  -7  -1 1313.99 74.0294   3
   4   7  -1 1347.88 78.3481   1
   4   7   1 1270.63 77.6475   1
   4  -7  -1 1318.77 77.2266   2
  -4   7  -1 1381.69 69.1549   1
  -4   7  -1 1401.01 72.3479   3
  -4  -7   1 1262.82 73.3283   3
   5  -7   1 0.28582 4.22139   2
   5   7  -1 -0.8159 4.45857   1
  -5   7   1 0.18689 4.37701   3
  -5  -7  -1 3.00123 5.00788   3
  -5   7  -1 7.41715 4.29510   1
  -5   7  -1 5.62994 4.86859   3
   5  -7  -1 1.31619 4.91605   2
  -5  -7   1 4.47243 4.73365   3
   5   7   1 0.75488 4.50833   1
   6  -7   1 7.01800 6.20362   2
   6   7  -1 5.10854 5.86230   1
  -6   7   1 3.56726 5.44788   3
  -6  -7  -1 12.0978 6.90529   3
  -6   7  -1 0.31261 4.64894   3
   6  -7  -1 11.2763 7.29739   2
  -6  -7   1 5.13009 5.28999   3
   6   7   1 1.01301 5.77015   1
  -7  -7  -1 27.6797 10.4503   3
   7   7  -1 15.0195 9.80926   1
  -7   7   1 21.2680 9.91431   3
   7  -7   1 17.3374 9.74124   2
  -7   7  -1 12.5654 7.84193   3
  -7  -7   1 23.1449 10.2400   3
   7  -7  -1 19.9186 10.2348   2
   7   7   1 19.0431 10.0772   1
  -8   7   1 853.377 60.4634   3
   8   7  -1 778.585 60.7488   1
  -8  -7  -1 887.653 59.1809   3
   8  -7   1 817.131 56.3262   2
  -8  -7   1 743.213 57.2340   3
  -8   7  -1 870.891 59.1351   3
   8  -7  -1 815.722 57.1249   2
   8   7   1 860.130 63.2773   1
  -9  -7  -1 18.1093 11.0293   3
   9   7  -1 22.6255 12.3828   1
  -9   7   1 25.0021 14.0524   3
   9  -7   1 17.4755 9.39567   2
   9   7   1 13.3652 10.6684   1
  -9  -7   1 7.69837 9.87392   3
  -9   7  -1 8.34659 9.61827   3
   9  -7  -1 16.4287 10.1132   2
 -10   7   1 186.474 28.2136   3
  10   7  -1 190.325 28.2045   1
  10  -7   1 156.730 22.4910   2
 -10  -7  -1 149.322 25.0773   3
  10   7   1 176.986 27.9330   1
 -10  -7   1 156.766 25.6813   3
   0   8  -1 216.018 17.7536   1
   0   8  -1 225.445 18.4449   3
   0   8   1 227.296 19.2770   3
   0   8   1 253.497 17.1648   1
   0  -8   1 237.657 21.5063   2
   0  -8   1 242.691 19.3256   3
   0  -8  -1 202.312 21.0269   2
  -1  -8  -1 570.602 34.2531   3
   1   8  -1 528.141 32.9386   3
   1   8  -1 529.154 33.1680   1
  -1  -8  -1 599.337 37.2022   2
  -1   8   1 497.335 32.7728   3
   1  -8   1 573.740 37.8217   2
  -1  -8   1 426.869 31.5823   3
   1  -8  -1 462.275 35.7486   2
   1   8   1 483.460 32.9761   3
  -1   8  -1 485.765 31.6208   3
  -1   8  -1 471.530 30.0191   1
  -1  -8   1 474.251 33.9690   2
   1   8   1 504.698 31.6174   1
  -2   8   1 148.612 15.5341   3
   2   8  -1 170.850 16.6191   3
  -2  -8  -1 149.400 16.1237   3
   2   8  -1 160.813 16.9608   1
   2  -8   1 141.340 17.6722   2
  -2   8  -1 182.979 14.1569   1
   2  -8  -1 167.449 19.4061   2
   2   8   1 165.641 16.5922   3
   2   8   1 161.964 16.5698   1
  -2  -8   1 155.573 16.0302   2
  -2  -8   1 149.650 15.5139   3
  -2   8  -1 149.680 14.6645   3
  -3  -8  -1 2899.83 138.123   2
  -3  -8  -1 2700.12 139.038   3
   3  -8   1 2768.18 143.568   2
   3   8  -1 2802.48 142.376   1
  -3   8   1 2781.83 138.358   3
  -3   8  -1 2656.32 136.203   3
   3  -8  -1 2670.72 143.824   2
   3   8   1 2771.61 141.957   1
  -3   8  -1 2847.56 133.858   1
  -3  -8   1 2606.86 138.117   3
  -3  -8   1 2808.58 136.353   2
   4  -8   1 22.3723 8.98756   2
   4   8  -1 17.3345 8.45307   1
  -4   8   1 5.55339 5.12695   3
  -4  -8  -1 24.8912 8.77752   3
   4  -8  -1 3.84010 5.65804   2
   4   8   1 4.72563 5.32044   1
  -4   8  -1 16.9562 6.64252   3
  -4  -8   1 9.46777 6.13216   3
  -5  -8  -1 131.515 17.1498   3
  -5   8   1 128.663 16.7380   3
   5   8  -1 100.828 17.3167   1
   5  -8   1 136.471 18.5730   2
   5  -8  -1 169.346 20.6627   2
  -5  -8   1 139.781 17.4881   3
  -5   8  -1 147.403 16.8611   3
   5   8   1 176.078 21.7459   1
   6   8  -1 68.3203 15.4745   1
  -6   8   1 67.8934 13.1531   3
   6  -8   1 56.2707 15.0439   2
  -6  -8  -1 55.8108 12.6073   3
   6   8   1 87.6905 17.6096   1
  -6  -8   1 81.8528 14.4950   3
  -6   8  -1 83.5148 14.2415   3
   6  -8  -1 82.1663 15.6296   2
  -7  -8  -1 299.712 30.7142   3
   7  -8   1 324.532 31.7874   2
  -7   8   1 326.939 32.5571   3
   7   8  -1 298.758 33.8489   1
  -7  -8   1 376.794 33.8424   3
  -7   8  -1 393.996 33.1793   3
   7   8   1 390.694 37.9131   1
   7  -8  -1 367.080 33.6837   2
   8  -8   1 24.4531 11.0707   2
  -8   8   1 9.94715 8.71420   3
   8   8  -1 12.9836 9.59712   1
  -8  -8  -1 27.7369 12.3218   3
   8  -8  -1 30.2149 11.7755   2
   8   8   1 18.5494 12.0884   1
  -8  -8   1 21.0626 11.4910   3
  -8   8  -1 21.1039 10.7686   3
  -9   8   1 320.244 36.3008   3
  -9  -8  -1 394.857 37.5250   3
   9  -8   1 323.149 33.2880   2
   9   8  -1 400.207 40.3966   1
   9   8   1 313.391 37.1916   1
  -9  -8   1 359.938 37.2871   3
   9  -8  -1 302.529 33.0307   2
 -10   8   1 11.2733 12.6514   3
  10  -8   1 -6.8362 6.74671   2
 -10  -8  -1 -4.4632 7.70662   3
  10   8  -1 12.9675 10.4137   1
 -10  -8   1 1.91818 8.10726   3
  10   8   1 11.1534 12.1225   1
  10  -8  -1 9.37124 9.48374   2
   0  -9   1 5.80444 5.66378   2
   0   9  -1 3.65741 4.41135   3
   0   9  -1 3.79331 3.81637   1
   0  -9  -1 5.76128 5.39898   2
   0   9   1 -0.5975 3.28543   3
  -1   9   1 604.802 38.9510   3
  -1  -9  -1 566.982 38.6805   3
   1  -9   1 551.473 41.5720   2
   1   9  -1 575.227 37.8425   1
  -1  -9  -1 533.261 40.4770   2
   1   9  -1 571.782 37.8096   3
   1  -9  -1 653.069 44.2388   2
  -1   9  -1 619.042 36.0134   1
   1   9   1 627.068 39.7153   3
   1   9   1 614.076 37.1575   1
  -1   9  -1 622.280 37.9220   3
  -1  -9   1 611.213 40.9572   2
  -1  -9   1 639.597 39.0429   3
   2   9  -1 1301.57 73.2219   1
   2   9  -1 1314.31 72.0600   3
  -2  -9  -1 1272.67 72.6575   3
   2  -9   1 1291.05 76.9621   2
  -2   9   1 1253.41 71.6752   3
   2   9   1 1291.45 72.7085   3
  -2   9  -1 1293.55 70.6107   3
   2  -9  -1 1353.73 78.3626   2
   2   9   1 1299.76 72.3468   1
  -2  -9   1 1355.44 73.4437   2
  -2  -9   1 1291.19 72.2379   3
  -3   9   1 3.87300 4.38609   3
  -3  -9  -1 3.35590 4.75350   2
  -3  -9  -1 2.95037 4.45090   3
   3   9  -1 5.08537 5.24840   1
   3  -9   1 2.21005 5.33391   2
  -3  -9   1 9.54150 5.23497   2
   3   9   1 2.47563 4.91527   3
  -3  -9   1 8.96299 6.48194   3
   3   9   1 4.41901 6.00240   1
   3  -9  -1 2.53747 5.44668   2
  -3   9  -1 16.4232 6.40508   3
  -4   9   1 382.387 30.9023   3
  -4  -9  -1 414.617 32.3180   3
   4  -9   1 359.484 33.5152   2
   4   9  -1 389.099 34.4582   1
  -4   9  -1 422.969 30.4935   3
   4   9   1 422.378 35.1906   1
  -4  -9   1 398.309 31.5447   3
   4  -9  -1 426.933 36.0796   2
   5   9  -1 312.900 30.4388   1
   5  -9   1 271.048 27.8366   2
  -5  -9  -1 275.590 25.5522   3
  -5   9   1 255.975 24.4487   3
  -5   9  -1 214.076 21.8803   3
  -5  -9   1 205.812 23.2264   3
   5   9   1 191.043 24.9791   1
   5  -9  -1 226.679 26.2359   2
  -6  -9  -1 7.53132 7.33224   3
   6   9  -1 18.7051 10.5669   1
   6  -9   1 20.4167 10.1895   2
  -6   9   1 8.76786 7.41052   3
   6   9   1 20.6174 11.2534   1
  -6   9  -1 6.88162 7.02769   3
  -6  -9   1 13.1484 7.85965   3
   6  -9  -1 5.85896 8.11012   2
   7  -9   1 563.716 45.9259   2
  -7   9   1 574.491 45.1460   3
  -7  -9  -1 533.442 44.1026   3
   7   9  -1 569.932 48.9862   1
   7  -9  -1 588.658 46.8392   2
   7   9   1 583.011 49.1876   1
  -7  -9   1 490.655 43.1136   3
  -7   9  -1 556.858 43.7367   3
  -8  -9  -1 394.508 37.5894   3
   8   9  -1 417.892 41.2430   1
  -8   9   1 339.176 35.8516   3
   8  -9   1 318.243 34.0968   2
  -8  -9   1 401.745 37.5624   3
   8  -9  -1 344.734 35.5925   2
   8   9   1 334.426 37.9341   1
   9  -9   1 3.72012 8.12468   2
  -9   9   1 -1.5856 8.19965   3
  -9  -9  -1 -1.1924 7.54204   3
   9   9  -1 -0.4167 7.50524   1
   9   9   1 -0.3207 8.33376   1
  -9  -9   1 -2.3413 8.19995   3
   9  -9  -1 7.29685 9.52581   2
   0 -10  -1 474.086 37.1626   2
   0  10   1 407.499 31.8962   3
   0  10  -1 451.148 31.6133   3
   0 -10   1 472.394 36.2576   2
   1  10  -1 91.1969 12.2423   3
  -1  10   1 58.6347 10.8527   3
   1  10  -1 61.2982 10.6018   1
  -1 -10  -1 54.7846 13.2669   2
   1 -10   1 62.4813 13.4270   2
   1  10   1 57.4386 10.8339   3
  -1 -10   1 60.1692 10.9060   3
   1 -10  -1 35.9557 12.2817   2
  -1 -10   1 48.5960 12.1627   2
  -1  10  -1 55.8719 9.80966   3
  -2  10   1 367.916 28.9307   3
   2  10  -1 334.639 27.7875   3
  -2 -10  -1 358.300 29.0695   3
   2 -10   1 326.399 31.7760   2
   2  10  -1 423.033 30.4432   1
  -2  10  -1 358.284 27.5525   3
   2  10   1 359.696 29.0763   3
  -2 -10   1 341.609 28.2939   3
   2 -10  -1 352.040 32.9837   2
   3  10  -1 246.367 24.7835   1
   3  10  -1 214.728 22.4076   3
   3 -10   1 210.829 25.3743   2
  -3 -10  -1 233.719 23.8308   3
  -3  10   1 220.651 22.1721   3
   3  10   1 277.632 24.8750   3
  -3 -10   1 247.824 23.6072   3
  -3  10  -1 266.391 22.6304   3
   3 -10  -1 285.213 28.6301   2
   3  10   1 272.233 25.2947   1
  -4 -10  -1 197.024 22.1527   3
   4 -10   1 163.695 22.6179   2
   4  10  -1 210.418 24.6151   1
  -4  10   1 179.369 20.6689   3
   4  10   1 189.559 23.4828   1
  -4  10  -1 214.161 21.0982   3
   4  10   1 232.049 23.5050   3
  -4 -10   1 217.674 22.5113   3
   4 -10  -1 200.466 24.8523   2
   5  10  -1 26.7765 11.8627   1
  -5  10   1 11.6668 7.93751   3
   5 -10   1 11.9487 8.83565   2
  -5 -10  -1 15.1351 8.29858   3
  -5  10  -1 14.6024 8.25452   3
   5  10   1 10.7381 8.42275   1
  -5 -10   1 24.0967 10.0364   3
   5 -10  -1 9.82506 8.10964   2
  -6 -10  -1 726.914 51.2716   3
   6  10  -1 668.907 54.4308   1
   6 -10   1 701.335 53.2192   2
  -6  10   1 648.747 48.7934   3
  -6 -10   1 681.129 50.5257   3
  -6  10  -1 670.272 47.9603   3
   6 -10  -1 714.116 53.9440   2
   6  10   1 677.561 54.2102   1
   7  10  -1 102.703 21.0817   1
  -7 -10  -1 97.1442 18.4977   3
  -7  10   1 88.8979 18.1602   3
   7 -10   1 104.489 19.1817   2
   7 -10  -1 49.5651 16.2060   2
  -7 -10   1 60.6287 17.4352   3
   7  10   1 53.3984 17.5351   1
   8 -10   1 133.024 22.2424   2
   8  10  -1 86.8188 22.7934   1
  -8  10   1 90.2709 21.9933   3
  -8 -10  -1 104.585 20.1558   3
   8 -10  -1 119.562 22.5846   2
  -8 -10   1 85.1123 19.2100   3
   8  10   1 128.083 23.7412   1
  -9  10   1 51.8831 18.4918   3
   9  10  -1 42.6549 17.2448   1
  -9 -10  -1 37.2821 14.8612   3
   9 -10   1 39.6055 15.8859   2
   9 -10  -1 48.7663 17.5794   2
   9  10   1 33.6528 16.0826   1
  -9 -10   1 51.4834 18.7159   3
   0  11  -1 6.38141 5.42795   3
   0  11   1 -1.2708 4.88270   3
   0 -11   1 10.6873 7.90954   2
   0 -11  -1 -0.3207 5.65087   2
   1  11  -1 1076.10 64.0781   3
  -1 -11  -1 1057.60 68.4859   2
  -1  11   1 1160.04 66.0343   3
   1 -11   1 1081.77 70.1700   2
   1  11   1 1073.96 65.0031   3
  -1  11  -1 1082.95 63.3890   3
   1 -11  -1 1096.21 71.1770   2
  -1 -11   1 1087.44 67.9846   2
  -1 -11   1 1111.21 64.7908   3
   2 -11   1 1.72682 7.67135   2
  -2 -11  -1 2.11915 4.80683   3
   2  11  -1 1.92566 5.92608   1
  -2  11   1 4.12961 5.92784   3
   2  11  -1 -0.9869 5.01421   3
   2  11   1 -1.7866 4.91719   3
  -2 -11   1 7.09395 5.83862   3
   2 -11  -1 -1.9962 6.27370   2
  -2  11  -1 3.41044 5.29479   3
   3  11  -1 -0.6720 4.68099   3
  -3 -11  -1 1.00049 4.97680   3
   3  11  -1 2.43873 5.92797   1
   3 -11   1 -1.2529 6.39154   2
  -3  11   1 -1.0468 4.83730   3
   3  11   1 3.47394 6.51031   3
   3 -11  -1 3.22153 7.11229   2
  -3  11  -1 2.56118 5.08625   3
  -3 -11   1 1.78888 5.78771   3
  -4 -11  -1 5.96108 7.10021   3
  -4  11   1 12.3239 8.06742   3
   4  11  -1 -0.4354 5.59489   1
   4 -11   1 10.5538 9.61735   2
   4  11  -1 7.98990 7.49139   3
  -4 -11   1 17.0685 9.16952   3
  -4  11  -1 7.76139 7.26371   3
   4 -11  -1 11.6570 9.36537   2
   4  11   1 21.0274 9.32662   3
   5 -11   1 448.910 41.3546   2
  -5  11   1 448.023 37.1935   3
  -5 -11  -1 413.481 36.7646   3
   5  11  -1 458.731 41.6365   1
   5 -11  -1 402.171 40.2582   2
  -5  11  -1 481.354 36.8269   3
   5  11   1 441.339 40.6716   1
  -5 -11   1 443.175 37.4322   3
   5  11   1 467.827 39.0133   3
  -6 -11  -1 37.9725 13.1146   3
   6 -11   1 31.5175 13.9517   2
  -6  11   1 13.3056 9.01297   3
   6  11  -1 22.1798 12.1501   1
   6  11   1 19.8594 12.1529   1
  -6 -11   1 21.4338 10.8913   3
   6 -11  -1 8.82426 9.26347   2
  -7  11   1 575.818 46.8749   3
   7 -11   1 629.749 51.3402   2
   7  11  -1 609.026 52.8082   1
  -7 -11  -1 528.806 46.1425   3
   7 -11  -1 558.000 49.8391   2
   7  11   1 495.246 48.8490   1
  -7 -11   1 545.313 46.9810   3
  -8 -11  -1 4.78341 8.98665   3
   8 -11   1 9.23385 11.0898   2
  -8  11   1 2.16619 9.75929   3
   8  11  -1 16.7343 12.4929   1
  -8 -11   1 0.38070 8.24142   3
   8  11   1 6.74787 11.0009   1
   8 -11  -1 9.87578 11.1147   2
   0 -12   1 546.085 43.8315   2
   0 -12  -1 551.850 44.7103   2
   0  12   1 495.804 38.4098   3
   0  12  -1 533.864 38.6147   3
  -1  12   1 0.70738 5.16372   3
  -1 -12  -1 3.58862 7.31616   2
   1  12  -1 4.69461 5.78047   3
   1 -12   1 15.8504 9.83915   2
  -1  12  -1 1.15197 4.46112   3
   1 -12  -1 2.20220 7.52470   2
  -1 -12   1 -1.3108 5.52698   2
   1  12   1 -1.7164 5.74898   3
   2 -12   1 149.863 22.8039   2
  -2 -12  -1 111.739 17.0790   3
  -2  12   1 100.438 15.8382   3
   2  12  -1 104.560 15.9351   3
  -2  12  -1 139.274 17.1886   3
   2  12   1 124.393 17.7456   3
   2 -12  -1 127.784 21.6226   2
  -2 -12   1 152.069 18.8015   3
  -3 -12  -1 175.980 21.9240   3
   3 -12   1 179.475 25.9919   2
   3  12  -1 192.860 22.1282   3
  -3  12   1 201.691 22.3329   3
  -3  12  -1 208.082 21.9247   3
  -3 -12   1 217.843 23.7595   3
   3 -12  -1 220.039 28.7712   2
   3  12   1 227.693 24.9456   3
   4  12  -1 85.8935 21.6591   1
  -4  12   1 74.1821 15.1924   3
  -4 -12  -1 76.7310 16.3802   3
   4 -12   1 80.4143 20.7901   2
   4  12  -1 73.1681 15.3692   3
   4 -12  -1 95.9399 23.3271   2
  -4 -12   1 107.428 17.3843   3
  -4  12  -1 78.0708 14.7387   3
   4  12   1 85.1658 16.2048   3
   5  12  -1 36.0628 14.8620   1
  -5  12   1 56.9313 15.1061   3
   5 -12   1 43.0399 16.7416   2
  -5 -12  -1 36.4049 13.4327   3
   5  12  -1 48.8004 14.8991   3
   5 -12  -1 28.1082 13.8905   2
   5  12   1 36.2623 13.0032   3
  -5 -12   1 25.9056 11.9091   3
  -6  12   1 312.467 32.1852   3
  -6 -12  -1 331.692 34.0836   3
   6  12  -1 304.546 35.8504   1
   6 -12   1 353.492 38.1986   2
   6 -12  -1 327.165 37.2340   2
  -6 -12   1 344.240 34.8432   3
   6  12   1 305.670 32.7356   3
   7  12  -1 2.11269 10.0479   1
  -7  12   1 -3.0716 7.90279   3
  -7 -12  -1 8.52566 9.93068   3
   7 -12   1 5.88057 9.05163   2
   7 -12  -1 -5.7382 8.26441   2
  -7 -12   1 -3.4899 7.24017   3
   7  12   1 7.45410 10.0292   1
   0  13  -1 -1.4040 4.73737   3
   0  13   1 3.82941 6.30491   3
   0 -13   1 -2.8973 7.07305   2
   0 -13  -1 -4.7772 5.54684   2
  -1 -13  -1 85.0830 18.1817   2
   1 -13   1 101.922 19.0600   2
  -1  13   1 109.003 17.0825   3
   1  13  -1 81.6615 15.1957   3
  -1  13  -1 106.216 16.4959   3
   1  13   1 115.448 17.6076   3
  -1 -13   1 110.747 19.5959   2
   1 -13  -1 92.0608 19.0626   2
  -2  13   1 223.716 24.8480   3
   2 -13   1 253.839 31.6195   2
   2  13  -1 233.770 25.2957   3
   2 -13  -1 246.035 30.8867   2
   2  13   1 266.267 26.9988   3
  -2  13  -1 241.923 24.7975   3
  -2 -13   1 240.227 25.4976   3
   3  13  -1 -2.2153 6.31523   3
  -3  13   1 12.0162 8.57996   3
   3 -13   1 5.45884 9.31779   2
  -3 -13  -1 4.01485 7.68712   3
  -3  13  -1 10.4800 7.53688   3
   3  13   1 8.12400 7.94515   3
  -3 -13   1 12.2579 8.59351   3
   3 -13  -1 17.1919 11.5870   2
   4 -13   1 171.108 27.3611   2
  -4  13   1 222.437 25.1858   3
  -4 -13  -1 173.179 23.8436   3
   4  13   1 159.141 23.3619   3
  -4 -13   1 181.023 23.8184   3
   4 -13  -1 177.480 27.8513   2
  -5  13   1 228.572 26.6226   3
   5 -13   1 282.973 34.5488   2
   5  13  -1 215.533 26.8490   3
  -5 -13  -1 200.171 26.3806   3
  -5 -13   1 192.607 25.6848   3
   5 -13  -1 170.758 28.6770   2
   5  13   1 246.768 28.8169   3
   6 -13   1 18.2514 12.8058   2
  -6 -13  -1 8.09122 8.89728   3
  -6 -13   1 19.8525 11.4565   3
   0  14   1 41.9980 13.5439   3
   0 -14  -1 30.9577 14.0875   2
   0 -14   1 45.0194 15.7506   2
   0  14  -1 41.1058 12.1452   3
   1  14  -1 85.4014 17.1464   3
   1 -14   1 130.430 23.3087   2
  -1  14   1 126.980 19.2628   3
   1 -14  -1 138.868 24.9719   2
  -1  14  -1 113.139 18.0768   3
   1  14   1 137.041 20.7339   3
  -2  14   1 -2.1424 7.64909   3
   2 -14   1 -3.3096 7.69381   2
   2  14  -1 -2.7785 6.73269   3
   2  14   1 6.13884 7.92756   3
   2 -14  -1 1.09781 8.95439   2
  -2  14  -1 -4.8073 5.06921   3
  -3  14   1 303.959 30.5902   3
   3  14  -1 280.713 30.0492   3
   3 -14   1 319.357 36.9224   2
   3 -14  -1 281.180 35.8820   2
  -3 -14   1 322.120 31.2609   3
   3  14   1 284.730 31.1858   3
   4  14  -1 -3.0971 6.25512   3
  -4  14   1 3.35856 8.31782   3
   4 -14   1 0.80913 9.76637   2
  -4 -14  -1 -1.9077 7.32688   3
  -4 -14   1 -0.0242 7.80419   3
   4  14   1 -0.8642 6.88161   3
   4 -14  -1 11.3339 11.2419   2
   0   0   2 9999.99 431.752   2
   0   0  -2 8625.79 431.214   2
   0   0   2 9551.63 431.448   3
  -1   0  -2 175.801 10.8753   1
   1   0  -2 167.661 11.3624   2
  -1   0   2 164.161 11.6142   3
   1   0   2 162.397 10.9593   2
  -1   0  -2 178.195 9.19501   3
   2   0  -2 2944.58 147.462   2
  -2   0  -2 3270.46 146.489   3
  -2   0   2 3226.45 151.544   3
  -2   0  -2 3173.71 148.393   1
   2   0   2 3095.40 147.195   2
  -3   0   2 215.088 18.7654   3
   3   0  -2 221.652 14.6775   2
   3   0   2 221.364 14.2802   2
  -3   0  -2 204.598 16.0093   1
   3   0  -2 239.327 17.1943   1
   4   0   2 1908.21 96.1760   1
   4   0  -2 1877.82 92.1939   2
  -4   0   2 1859.04 100.340   3
   4   0   2 1873.35 91.7705   2
  -4   0  -2 1937.77 98.9262   3
   4   0  -2 1899.71 96.6071   1
  -4   0  -2 1943.81 96.5768   1
  -5   0  -2 196.500 17.2384   3
   5   0  -2 212.201 14.6325   2
   5   0   2 187.364 17.7869   1
  -5   0  -2 199.667 18.5045   1
  -5   0   2 213.078 21.4272   3
   5   0  -2 176.213 17.3896   1
   5   0   2 186.994 14.0454   2
  -6   0  -2 3484.84 173.225   3
   6   0  -2 3447.51 174.188   1
  -6   0   2 3569.82 179.976   3
   6   0   2 3521.48 166.782   2
  -6   0  -2 3602.16 175.763   1
   6   0   2 3502.97 174.371   1
   6   0  -2 3435.87 166.690   2
   7   0  -2 44.6217 11.7027   1
  -7   0   2 46.1975 13.2398   3
   7   0   2 44.8348 6.97250   2
  -7   0  -2 40.9607 10.7857   3
   7   0   2 41.4254 11.1545   1
  -8   0   2 247.812 28.0030   3
   8   0  -2 256.374 25.3429   1
  -8   0  -2 280.911 26.1024   3
   8   0   2 228.982 24.9708   1
   9   0  -2 7.47972 7.66741   1
  -9   0  -2 5.29382 6.62600   3
   9   0   2 9.89359 8.08129   1
  -9   0   2 5.48675 7.76329   3
  10   0  -2 270.147 29.5747   1
 -10   0   2 304.207 34.8905   3
 -10   0  -2 299.806 31.0581   3
  10   0   2 264.026 30.4849   1
 -11   0   2 1.89507 8.50212   3
 -11   0  -2 0.87030 8.36536   3
  11   0  -2 3.97666 8.52309   1
  11   0   2 1.12039 7.90184   1
 -12   0   2 343.343 38.3284   3
  12   0   2 293.048 35.1760   1
  12   0  -2 277.531 33.4642   1
 -12   0  -2 272.530 33.0825   3
   0   1  -2 10.1391 2.75155   1
   0  -1  -2 10.9193 2.18914   1
   0  -1  -2 16.2868 3.76731   2
   0  -1   2 10.9445 1.99857   3
   0  -1   2 11.4656 3.00754   2
   0   1   2 13.9915 2.56387   3
   1  -1   2 2767.06 130.768   2
  -1  -1  -2 2717.45 130.487   2
  -1  -1  -2 2761.65 130.529   1
   1   1  -2 2726.41 130.849   1
  -1   1   2 2707.41 130.300   3
   1  -1  -2 2808.45 128.451   1
   1   1   2 2844.88 130.814   2
   1  -1  -2 2811.80 131.947   2
  -1  -1   2 2740.13 131.377   3
  -1   1  -2 2911.80 130.453   1
   2  -1   2 602.481 34.6603   2
   2   1  -2 637.904 33.5414   2
  -2  -1  -2 656.347 35.8393   1
  -2   1   2 663.470 36.6550   3
   2   1  -2 651.508 36.3594   1
   2  -1  -2 676.405 36.0834   2
   2   1   2 646.921 35.7906   1
  -2   1  -2 679.507 33.9900   3
  -2  -1   2 711.571 38.3775   3
   2  -1  -2 709.727 34.6525   1
   2   1   2 680.022 34.1067   2
  -2  -1   2 704.772 33.9246   2
  -2   1  -2 632.461 34.9136   1
  -3  -1  -2 117.549 9.88776   3
  -3  -1  -2 120.546 11.5774   1
   3   1  -2 112.310 8.41703   2
   3  -1   2 107.436 9.51718   2
  -3   1   2 124.460 12.6141   3
   3   1  -2 130.475 12.2458   1
  -3   1  -2 97.8572 9.89034   1
   3   1   2 102.354 8.42071   2
  -3   1  -2 105.237 9.94230   3
   3   1   2 111.877 11.0346   1
  -3  -1   2 113.542 12.6367   3
   3  -1  -2 130.149 10.7091   2
   4  -1   2 1297.54 67.0500   2
  -4   1   2 1226.27 72.7814   3
   4   1  -2 1340.87 71.9627   1
  -4  -1  -2 1318.09 71.1894   1
  -4  -1  -2 1242.68 68.3482   3
   4   1  -2 1219.26 64.5828   2
   4  -1  -2 1420.08 68.1635   2
  -4   1  -2 1360.02 69.7289   1
  -4  -1   2 1395.71 74.6346   3
   4   1   2 1415.05 71.5779   1
   4   1   2 1436.17 65.3960   2
  -5   1   2 3832.17 179.894   3
  -5  -1  -2 3582.09 175.677   1
  -5  -1  -2 3616.86 172.954   3
   5   1  -2 3725.93 176.379   1
   5  -1   2 3684.35 173.746   1
   5   1  -2 3690.02 166.747   2
   5  -1   2 3592.47 169.399   2
  -5  -1   2 3550.55 178.665   3
   5   1   2 3441.57 174.635   1
   5  -1  -2 3422.23 169.525   2
  -5   1  -2 3347.19 175.683   3
   5   1   2 3405.21 166.628   2
   5  -1  -2 3559.34 173.252   1
  -5   1  -2 3348.35 172.940   1
   6   1  -2 45.7213 11.5378   1
   6  -1   2 34.6095 6.44131   2
   6  -1   2 32.9581 9.41906   1
  -6   1   2 37.1629 11.6150   3
  -6  -1  -2 43.7467 9.14920   3
  -6  -1   2 43.0881 11.9294   3
   6   1   2 46.4304 6.01735   2
   6   1   2 39.8663 10.8168   1
   6  -1  -2 69.1005 10.6446   1
  -6   1  -2 37.2311 9.93052   1
   6  -1  -2 58.2275 8.06706   2
  -6   1  -2 35.1681 9.31935   3
   7  -1   2 725.657 39.4828   2
  -7  -1  -2 698.670 44.7575   3
  -7   1   2 695.185 49.3592   3
   7   1  -2 717.924 46.5131   1
   7  -1   2 686.245 44.6934   1
   7  -1  -2 604.421 42.9327   1
  -7   1  -2 594.709 43.6691   1
  -7  -1   2 621.906 47.3711   3
   7  -1  -2 630.981 38.3023   2
  -7   1  -2 579.789 42.8903   3
   7   1   2 614.164 44.8637   1
   8  -1   2 49.3146 13.1829   1
  -8  -1  -2 50.1817 13.1223   3
  -8   1   2 78.1715 16.1573   3
   8   1  -2 49.3983 13.6103   1
  -8  -1   2 88.0395 17.5329   3
   8   1   2 91.8877 15.5546   1
  -8   1  -2 103.207 15.3307   3
   8  -1  -2 115.483 15.9943   1
   9   1  -2 1.39224 6.61653   1
  -9  -1  -2 0.38353 6.19076   3
   9  -1   2 8.87711 7.61581   1
  -9   1   2 -3.1214 6.04242   3
   9  -1  -2 4.21699 6.08513   1
  -9   1  -2 -0.6248 6.22604   3
   9   1   2 -1.2284 6.37280   1
  -9  -1   2 -1.4309 7.00396   3
  10   1  -2 165.514 22.8781   1
 -10  -1  -2 138.346 20.7278   3
 -10   1   2 145.630 23.4965   3
  10  -1   2 99.8461 18.6496   1
 -10   1  -2 123.420 20.0835   3
 -10  -1   2 122.087 22.2686   3
  10  -1  -2 98.1151 17.6841   1
  10   1   2 103.559 19.9216   1
 -11   1   2 288.344 34.4582   3
 -11  -1  -2 350.809 34.6232   3
  11  -1   2 236.227 30.2473   1
  11   1  -2 241.700 31.2086   1
  11  -1  -2 294.550 32.0287   1
 -11   1  -2 280.859 31.1056   3
  11   1   2 310.251 34.6305   1
 -11  -1   2 319.520 36.9773   3
  12  -1   2 2.73750 8.37806   1
 -12   1   2 3.50359 9.99618   3
 -12  -1  -2 -6.0927 7.84165   3
  12   1  -2 1.63375 8.19812   1
 -12   1  -2 2.95954 9.51818   3
  12   1   2 7.71458 10.1143   1
  12  -1  -2 -2.4562 7.60907   1
 -12  -1   2 -0.6658 8.94608   3
   0  -2  -2 6470.60 325.584   2
   0   2   2 7095.25 323.831   3
   0  -2  -2 7183.77 322.085   1
   0  -2   2 7018.71 324.371   2
   0   2   2 7047.95 322.081   1
   0   2  -2 7006.06 324.305   1
   0  -2   2 7377.48 322.684   3
  -1   2   2 3706.01 161.595   3
   1  -2   2 3570.59 162.105   2
   1   2  -2 3805.71 163.001   1
  -1  -2  -2 3640.20 160.927   3
   1   2   2 3361.07 160.741   3
   1   2   2 3188.98 161.052   1
  -1  -2   2 3369.25 160.774   2
  -1  -2   2 3252.81 160.706   3
  -1   2  -2 3312.81 160.976   1
  -1   2  -2 3292.44 158.240   3
   1  -2  -2 3439.26 163.632   2
  -2   2   2 449.922 24.2960   3
  -2  -2  -2 476.722 22.8303   2
  -2  -2  -2 481.865 23.3335   3
   2   2  -2 463.362 25.7475   1
  -2   2  -2 375.653 21.5540   3
   2  -2  -2 348.249 20.7205   1
   2  -2  -2 356.073 24.1011   2
   2   2   2 351.621 23.5738   1
  -2   2  -2 370.807 22.6969   1
   2   2   2 367.192 22.1089   2
  -2  -2   2 397.041 20.9868   2
  -2  -2   2 372.384 24.0024   3
   3  -2   2 2940.04 133.124   2
  -3  -2  -2 2834.23 135.270   1
   3   2  -2 2956.66 136.437   1
  -3   2   2 2883.46 135.146   3
  -3  -2  -2 2912.11 132.406   3
  -3   2  -2 2595.53 131.932   1
  -3   2  -2 2612.91 132.244   3
   3   2   2 2604.08 134.331   1
  -3  -2   2 2647.62 135.152   3
  -3  -2   2 2690.16 128.005   2
   3  -2  -2 2812.43 131.330   1
   3  -2  -2 2757.09 133.579   2
   3   2   2 2657.58 129.456   2
  -4  -2  -2 1096.72 56.9969   3
   4   2  -2 1062.03 60.2996   1
   4  -2   2 1088.44 56.1744   2
  -4   2   2 956.185 58.9252   3
   4   2   2 1073.78 59.6249   1
  -4  -2   2 1054.03 50.5698   2
  -4   2  -2 1060.77 57.7860   3
   4   2   2 1067.48 52.4750   2
  -4   2  -2 1059.01 56.7682   1
  -4  -2   2 1082.67 60.9373   3
   4  -2  -2 1101.98 56.3338   1
   4  -2  -2 1034.68 56.5227   2
   5  -2   2 475.874 28.4014   2
   5  -2   2 483.595 30.2683   1
  -5   2   2 478.027 34.2977   3
   5   2  -2 391.720 21.9923   2
   5   2  -2 483.278 33.4341   1
  -5  -2  -2 484.223 30.3300   3
  -5  -2   2 440.270 33.3863   3
   5   2   2 435.585 24.1243   2
  -5  -2   2 417.611 22.2714   2
   5  -2  -2 411.553 27.9522   2
  -5   2  -2 467.560 30.0729   1
   5   2   2 419.083 31.5644   1
   6  -2   2 1302.44 74.8334   2
  -6   2   2 1378.60 83.4523   3
  -6  -2  -2 1410.86 78.9272   3
   6   2  -2 1393.16 82.0654   1
   6  -2   2 1294.82 77.5159   1
   6   2   2 1541.41 75.5061   2
  -6   2  -2 1462.47 79.2110   1
  -6  -2   2 1573.29 85.3812   3
  -6   2  -2 1518.45 81.0753   3
   6   2   2 1571.28 83.3279   1
   6  -2  -2 1529.79 76.6307   2
   7  -2   2 271.221 25.1147   1
   7  -2   2 263.336 21.9100   2
  -7  -2  -2 275.534 25.4348   3
  -7   2   2 274.916 28.5864   3
   7   2  -2 284.664 27.5698   1
  -7   2  -2 314.744 27.0920   3
  -7   2  -2 297.458 26.1126   1
   7  -2  -2 303.008 22.9997   2
   7   2   2 339.484 29.5160   1
   7  -2  -2 314.744 26.3649   1
  -7  -2   2 357.970 31.5395   3
   8  -2   2 169.143 19.5552   1
   8  -2   2 188.172 17.1043   2
   8   2  -2 209.376 23.2019   1
  -8  -2  -2 137.715 18.3260   3
  -8   2   2 172.343 22.8263   3
  -8   2  -2 119.949 17.5880   1
   8   2   2 108.173 18.0069   1
   8  -2  -2 132.916 17.5641   1
  -8  -2   2 119.969 19.8378   3
  -8   2  -2 118.041 17.3215   3
  -9   2   2 713.247 55.6521   3
   9  -2   2 713.993 51.3611   1
  -9  -2  -2 644.447 50.1666   3
   9   2  -2 653.406 52.0830   1
  -9   2  -2 793.987 53.0148   3
  -9  -2   2 770.013 57.1317   3
   9   2   2 759.567 55.2298   1
   9  -2  -2 749.891 50.9067   1
 -10   2   2 106.164 21.1290   3
  10  -2   2 113.041 19.5372   1
 -10  -2  -2 120.535 20.3003   3
  10   2  -2 118.494 19.9502   1
  10  -2  -2 91.9379 16.3613   1
  10   2   2 112.590 20.4348   1
 -10  -2   2 103.299 22.0775   3
 -10   2  -2 100.061 18.6459   3
  11  -2   2 58.0448 17.6091   1
 -11  -2  -2 42.2426 15.1425   3
 -11   2   2 48.9209 17.4221   3
  11   2  -2 24.4062 12.7855   1
 -11   2  -2 34.6324 13.8283   3
 -11  -2   2 36.6458 16.8945   3
  11  -2  -2 30.6010 12.2120   1
  11   2   2 42.1991 16.7980   1
  12  -2   2 90.6463 21.0651   1
 -12  -2  -2 118.722 22.5788   3
 -12   2   2 117.653 24.5531   3
  12   2  -2 83.1350 19.2826   1
 -12   2  -2 109.867 20.9394   3
  12   2   2 105.788 24.0172   1
 -12  -2   2 119.455 24.0454   3
   0   3   2 227.783 13.7937   1
   0  -3  -2 223.680 17.0469   2
   0   3  -2 247.677 15.8089   1
   0  -3   2 243.859 13.8656   3
   0  -3   2 244.717 15.8536   2
   1  -3   2 2418.56 118.140   2
  -1   3   2 2320.41 116.785   3
  -1  -3  -2 2420.79 116.684   3
  -1  -3  -2 2253.34 119.301   2
   1   3  -2 2410.99 118.176   1
  -1  -3   2 2468.46 115.984   3
  -1   3  -2 2555.97 116.777   1
   1  -3  -2 2487.31 119.943   2
  -1   3  -2 2497.10 114.183   3
   1   3   2 2597.80 117.063   3
   1   3   2 2493.40 117.450   1
  -2  -3  -2 4500.09 222.946   3
  -2  -3  -2 4350.26 222.421   2
   2   3  -2 4318.04 225.321   1
   2  -3   2 4520.20 224.358   2
  -2   3   2 4629.02 223.867   3
   2   3   2 4758.55 225.439   1
   2  -3  -2 5170.76 219.256   1
  -2  -3   2 5021.76 220.876   2
   2  -3  -2 5082.93 226.726   2
  -2   3  -2 4863.76 220.950   3
  -2  -3   2 5042.81 224.294   3
  -2   3  -2 4968.69 222.956   1
  -3  -3  -2 386.470 21.5576   2
   3   3  -2 437.901 28.0069   1
   3  -3   2 440.693 25.6311   2
  -3   3   2 429.371 25.8353   3
  -3  -3  -2 407.336 24.2401   3
  -3  -3   2 346.772 19.5271   2
  -3   3  -2 340.802 22.6844   3
   3  -3  -2 370.462 25.3373   2
   3  -3  -2 365.937 21.3556   1
   3   3   2 369.165 26.0918   1
   3   3   2 384.963 21.7836   2
  -3  -3   2 337.368 24.7393   3
  -3   3  -2 353.289 23.1609   1
   4   3  -2 3503.81 174.411   1
  -4  -3  -2 3457.94 169.466   3
   4  -3   2 3510.78 169.758   2
  -4   3   2 3619.67 172.798   3
  -4   3  -2 3453.24 170.111   3
   4   3   2 3606.48 174.056   1
  -4  -3   2 3416.74 172.667   3
   4  -3  -2 3585.72 167.429   1
   4   3   2 3497.03 164.415   2
  -4   3  -2 3603.86 169.037   1
   4  -3  -2 3504.87 170.740   2
   5   3  -2 28.5161 9.37346   1
  -5   3   2 17.2625 6.96935   3
   5  -3   2 18.5199 6.02168   2
  -5  -3  -2 33.9629 7.55071   3
   5   3   2 28.9205 4.07620   2
   5  -3  -2 25.1954 7.00225   2
  -5  -3   2 24.5350 8.55157   3
  -5   3  -2 23.1683 7.00844   1
   5  -3  -2 26.4257 6.14759   1
   5   3   2 39.2060 9.00162   1
  -6   3   2 46.8459 12.4984   3
   6  -3   2 41.1274 8.54630   1
   6  -3   2 44.1147 8.54714   2
  -6  -3  -2 44.7207 9.24129   3
   6   3  -2 36.9636 10.5175   1
  -6   3  -2 48.6030 9.00403   1
   6  -3  -2 42.6934 8.44308   2
   6  -3  -2 41.3317 8.18237   1
  -6  -3   2 28.8354 9.92658   3
   6   3   2 48.8130 12.6878   1
   7  -3   2 46.4469 10.1738   1
  -7   3   2 45.4371 13.5594   3
  -7  -3  -2 61.9482 11.4858   3
   7  -3   2 54.0239 9.75588   2
   7   3  -2 35.0493 12.1955   1
   7  -3  -2 48.8157 9.16866   2
  -7  -3   2 49.5021 14.3697   3
  -7   3  -2 78.1882 13.2737   3
  -7   3  -2 62.6003 11.2401   1
   7   3   2 61.5282 12.9538   1
  -8   3   2 841.046 58.7463   3
  -8  -3  -2 822.178 54.1967   3
   8   3  -2 872.111 57.8901   1
   8  -3   2 824.511 49.9462   2
   8  -3   2 820.583 52.9894   1
   8  -3  -2 787.411 49.4383   2
  -8   3  -2 715.586 51.9480   1
  -8  -3   2 800.155 58.0552   3
  -8   3  -2 816.411 54.6168   3
   8   3   2 784.184 56.7088   1
   9   3  -2 40.5436 14.0292   1
  -9  -3  -2 60.7662 15.4103   3
  -9   3   2 57.1756 17.6750   3
   9  -3   2 35.7756 11.5985   1
  -9  -3   2 41.3027 15.0405   3
  -9   3  -2 38.5229 12.6562   3
   9   3   2 46.2092 14.7686   1
  10  -3   2 648.687 49.6218   1
 -10   3   2 694.641 55.4649   3
  10   3  -2 550.840 49.4348   1
 -10  -3  -2 656.338 50.7704   3
  10   3   2 649.391 53.6638   1
 -10  -3   2 674.499 55.5085   3
 -10   3  -2 666.104 50.0423   3
  11   3  -2 5.27620 8.12932   1
 -11   3   2 7.27254 11.0450   3
 -11  -3  -2 10.4181 9.34936   3
  11  -3   2 6.77988 7.78901   1
 -11  -3   2 7.34650 9.77211   3
  11   3   2 6.79701 10.4047   1
 -11   3  -2 2.21629 8.13986   3
  12   3  -2 1.08924 9.65478   1
  12  -3   2 1.55501 8.46214   1
 -12  -3  -2 -0.5043 8.86185   3
 -12   3   2 7.20583 9.70178   3
  12   3   2 0.27782 8.33413   1
 -12  -3   2 5.52229 11.9805   3
   0  -4  -2 6.90433 4.16369   2
   0  -4   2 4.26114 2.38931   3
   0   4   2 1.33238 2.52674   3
   0   4   2 3.08351 1.98778   1
   0  -4   2 2.10392 2.71012   2
   0   4  -2 0.47696 2.11453   1
  -1   4   2 935.934 48.2100   3
  -1  -4  -2 961.684 49.9665   2
   1  -4   2 941.592 49.5344   2
  -1  -4  -2 959.396 48.2200   3
   1   4  -2 962.099 49.4897   1
  -1  -4   2 896.508 46.7640   3
   1   4   2 873.491 48.1447   1
   1  -4  -2 888.098 50.6604   2
  -1   4  -2 895.431 47.1868   1
  -1   4  -2 873.680 45.3628   3
   1   4   2 861.958 47.5881   3
   2  -4   2 90.8977 10.6076   2
   2   4  -2 92.0031 11.0580   1
  -2   4   2 86.7241 9.79240   3
  -2  -4  -2 76.2597 9.13015   3
  -2  -4  -2 91.7378 9.81299   2
  -2  -4   2 132.682 9.55650   2
  -2   4  -2 142.872 10.4983   1
   2  -4  -2 115.007 12.2618   2
   2  -4  -2 120.726 6.34156   1
  -2  -4   2 129.956 10.9282   3
  -2   4  -2 136.253 9.36945   3
   2   4   2 99.9119 11.2499   1
  -3  -4  -2 3067.41 149.085   2
  -3   4   2 3044.27 152.407   3
   3   4  -2 3182.60 155.856   1
  -3  -4  -2 3095.86 151.684   3
   3  -4   2 3146.78 153.378   2
  -3   4  -2 3067.16 149.344   3
  -3   4  -2 3251.09 150.638   1
   3  -4  -2 3222.48 154.832   2
  -3  -4   2 3185.13 147.043   2
  -3  -4   2 3303.07 153.350   3
   3  -4  -2 3130.84 146.786   1
   3   4   2 3047.34 155.021   1
  -4  -4  -2 353.054 24.1656   3
   4   4  -2 437.430 30.2378   1
  -4  -4  -2 352.322 19.6659   2
   4  -4   2 381.014 25.4813   2
  -4   4   2 377.756 25.7394   3
   4   4   2 312.906 19.4013   2
  -4  -4   2 336.212 17.2106   2
   4   4   2 325.333 26.4679   1
   4  -4  -2 275.336 19.8774   1
  -4   4  -2 328.246 22.5921   1
   4  -4  -2 273.575 23.8116   2
  -4   4  -2 341.979 23.3438   3
  -4  -4   2 334.993 25.3855   3
  -5   4   2 749.257 49.7841   3
   5  -4   2 794.988 48.1861   2
  -5  -4  -2 796.344 48.1198   3
   5   4  -2 779.334 52.1120   1
  -5   4  -2 844.847 47.0781   1
   5  -4  -2 792.549 48.7575   2
   5  -4  -2 848.511 45.2729   1
   5   4   2 777.700 51.6526   1
  -5  -4   2 820.409 51.1772   3
  -5   4  -2 945.891 65.3162   3
   6  -4   2 100.287 13.0117   2
  -6   4   2 93.0236 14.8065   3
  -6  -4  -2 95.6223 13.3409   3
   6   4  -2 80.1239 14.4765   1
  -6  -4   2 108.314 16.0256   3
   6  -4  -2 124.483 12.9559   1
  -6   4  -2 104.789 13.2733   1
   6  -4  -2 130.461 15.0305   2
   6   4   2 128.350 17.2007   1
   7   4  -2 359.624 33.8726   1
   7  -4   2 330.051 28.6972   2
  -7  -4  -2 381.778 31.7258   3
   7  -4   2 379.846 30.1944   1
  -7   4   2 321.064 32.6186   3
   7  -4  -2 461.984 31.9868   2
   7   4   2 439.026 36.6367   1
  -7   4  -2 444.885 31.8004   1
   7  -4  -2 477.684 31.1104   1
  -7  -4   2 412.484 35.6184   3
   8   4  -2 143.282 20.3477   1
   8  -4   2 107.849 15.9404   1
  -8   4   2 96.4309 18.1335   3
   8  -4   2 130.119 16.1201   2
  -8  -4  -2 108.809 17.1481   3
  -8   4  -2 103.462 15.6584   1
   8  -4  -2 107.880 15.1300   1
  -8   4  -2 96.2948 16.4311   3
  -8  -4   2 86.3872 17.2284   3
   8  -4  -2 91.0431 14.0580   2
   8   4   2 93.9993 17.9239   1
  -9  -4  -2 1087.89 71.4937   3
   9  -4   2 1068.61 68.9739   1
  -9   4   2 1071.28 75.0433   3
   9  -4   2 1129.92 72.7329   2
   9   4  -2 1032.58 73.1767   1
  -9  -4   2 1174.89 77.6121   3
  -9   4  -2 1163.27 71.4504   1
  -9   4  -2 1162.99 72.2899   3
   9   4   2 1225.70 78.3671   1
 -10  -4  -2 18.2250 11.0256   3
  10   4  -2 32.4215 14.5455   1
 -10   4   2 30.0839 14.7513   3
  10  -4   2 27.9095 11.3522   1
 -10   4  -2 41.0063 13.9449   3
  10   4   2 50.4459 17.6354   1
 -10  -4   2 16.9159 11.9265   3
 -11  -4  -2 54.6145 17.4671   3
  11  -4   2 80.0190 17.6521   1
 -11   4   2 89.3830 23.2240   3
  11   4  -2 54.3507 17.9192   1
 -11  -4   2 62.2347 19.5101   3
  11   4   2 81.2525 22.4784   1
   0   5   2 -0.6478 1.21433   1
   0  -5   2 -0.4455 1.51459   3
   0   5  -2 0.04081 2.00191   1
   0  -5  -2 -1.3863 2.36893   2
   0   5   2 0.94017 2.62031   3
   0  -5   2 2.92844 3.18440   2
   1   5  -2 1057.65 56.3356   1
  -1  -5  -2 1037.49 57.0227   2
   1  -5   2 1025.86 56.8040   2
  -1  -5  -2 1022.90 55.0994   3
  -1   5   2 1049.92 49.2442   1
  -1   5   2 1021.07 55.1814   3
   1  -5  -2 1033.96 58.4328   2
  -1   5  -2 1064.74 54.1814   1
   1   5   2 1036.97 55.1348   3
   1   5   2 1063.39 55.2031   1
  -1  -5   2 1014.78 53.7587   3
  -1   5  -2 1079.43 52.8823   3
  -2   5   2 2067.20 97.3065   1
  -2  -5  -2 2131.56 104.932   2
  -2   5   2 2176.00 105.087   3
  -2  -5  -2 2211.34 105.000   3
   2  -5   2 2182.75 107.211   2
   2   5  -2 2144.78 107.254   1
  -2   5  -2 2077.19 102.741   1
  -2   5  -2 2076.30 101.725   3
  -2  -5   2 2052.94 102.559   2
   2  -5  -2 2084.38 108.118   2
  -2  -5   2 2085.45 103.942   3
   2   5   2 2056.15 106.752   1
   3  -5   2 54.5073 8.98021   2
  -3  -5  -2 53.8985 6.96919   2
  -3   5   2 49.0655 7.95333   3
   3   5  -2 46.0301 9.15915   1
  -3  -5  -2 43.7509 7.33241   3
  -3   5   2 47.9507 4.51683   1
  -3  -5   2 24.4888 4.65457   2
   3   5   2 36.1565 8.32743   1
  -3   5  -2 30.0844 5.53160   3
  -3  -5   2 24.0607 6.55288   3
   3  -5  -2 40.4465 9.78937   2
  -3   5  -2 36.6968 6.22794   1
   4  -5   2 1632.47 91.2003   2
  -4   5   2 1578.30 90.0704   3
   4   5  -2 1523.85 93.1636   1
  -4  -5  -2 1594.66 84.4702   2
  -4  -5  -2 1618.57 89.5174   3
  -4  -5   2 1857.91 82.9131   2
  -4   5  -2 1852.56 88.3049   1
  -4   5  -2 1893.75 88.8123   3
   4   5   2 1880.13 95.9517   1
  -4  -5   2 1901.06 92.4655   3
   4  -5  -2 1763.73 92.9872   2
   5  -5   2 552.061 37.4575   2
   5   5  -2 571.908 42.0862   1
  -5  -5  -2 536.626 30.7534   2
  -5   5   2 582.340 39.0309   3
  -5  -5  -2 528.417 36.4836   3
  -5  -5   2 549.067 38.7141   3
   5  -5  -2 557.324 38.5120   2
  -5   5  -2 624.982 39.9177   3
  -5   5  -2 559.244 34.9966   1
   5   5   2 565.148 41.2428   1
  -6   5   2 74.6537 13.7519   3
  -6  -5  -2 94.3059 14.0805   3
   6  -5   2 92.7815 13.6599   2
   6   5  -2 94.6544 15.8949   1
   6   5   2 110.676 16.9268   1
  -6  -5   2 97.7040 15.0989   3
   6  -5  -2 104.386 11.7876   1
  -6   5  -2 118.741 13.7611   1
   6  -5  -2 110.715 14.8170   2
   7  -5   2 394.385 31.6885   2
   7   5  -2 376.056 35.3820   1
   7  -5   2 410.011 30.8815   1
  -7  -5  -2 413.728 33.1156   3
  -7   5   2 416.552 36.1922   3
   7   5   2 443.896 38.2128   1
   7  -5  -2 420.645 32.8966   2
  -7   5  -2 415.660 31.1336   1
  -7  -5   2 391.158 35.1321   3
  -8  -5  -2 1018.27 63.8197   3
   8  -5   2 915.790 59.8680   2
  -8   5   2 990.833 67.5338   3
   8   5  -2 943.670 66.4240   1
   8  -5   2 980.745 60.9764   1
  -8   5  -2 951.418 69.1912   3
  -8  -5   2 1014.46 67.7903   3
   8   5   2 1003.56 68.5542   1
   8  -5  -2 1005.07 61.6423   2
  -8   5  -2 974.507 60.9065   1
  -9  -5  -2 22.2689 10.4604   3
   9   5  -2 26.6838 12.1818   1
   9  -5   2 27.4944 10.3108   2
   9  -5   2 35.8323 11.7769   1
  -9   5   2 26.7033 13.7127   3
   9  -5  -2 24.4644 14.5708   2
  -9  -5   2 36.1715 14.6330   3
   9   5   2 24.7028 12.0612   1
  -9   5  -2 24.8625 10.0889   1
  -9   5  -2 32.4739 12.1382   3
  10  -5   2 260.503 28.0647   1
 -10  -5  -2 310.538 32.8042   3
  10   5  -2 253.817 31.8046   1
 -10   5   2 252.718 32.5098   3
  10   5   2 296.040 34.6133   1
 -10  -5   2 276.469 34.3179   3
 -11   5   2 168.697 28.3650   3
  11   5  -2 137.601 25.4444   1
 -11  -5  -2 134.865 23.1841   3
 -11  -5   2 148.028 25.9404   3
  11   5   2 129.116 24.5186   1
   0   6  -2 2589.63 130.687   3
   0   6   2 2702.18 130.480   3
   0   6   2 2704.81 126.262   1
   0   6  -2 2580.01 129.613   1
   0  -6  -2 2661.04 134.003   2
   0  -6   2 2696.40 132.118   2
   0  -6   2 2714.53 128.558   3
  -1   6   2 35.3423 6.70566   3
   1  -6   2 34.6451 8.43078   2
  -1  -6  -2 50.9838 8.80595   2
  -1  -6  -2 38.6342 6.84669   3
  -1   6   2 38.4891 3.87040   1
   1   6  -2 29.3540 6.44804   1
  -2   6   2 595.510 34.2666   3
   2   6  -2 550.571 35.1224   1
   2  -6   2 508.660 35.0486   2
  -2  -6  -2 544.765 33.3205   3
  -2   6   2 547.007 26.1150   1
   2  -6  -2 518.366 36.2182   2
  -2  -6   2 478.416 31.3379   2
   2   6   2 515.913 33.2900   3
  -2   6  -2 547.491 31.3920   1
  -2   6  -2 518.923 30.9083   3
  -2  -6   2 542.890 32.8217   3
   2   6   2 504.875 34.2784   1
   3   6  -2 1101.40 63.1806   1
  -3  -6  -2 1098.13 58.1052   2
  -3  -6  -2 1080.06 59.5338   3
   3  -6   2 1037.02 61.4993   2
   3  -6  -2 1104.12 63.6226   2
  -3   6  -2 1058.21 56.5871   3
  -3   6  -2 1096.50 57.0692   1
   3   6   2 1044.45 62.8555   1
  -3  -6   2 1037.67 59.0404   3
  -3  -6   2 1097.23 56.0154   2
  -4  -6  -2 179.415 17.8211   3
  -4   6   2 194.465 18.5079   3
  -4  -6  -2 198.469 14.9144   2
   4   6  -2 234.251 22.5058   1
   4  -6   2 214.212 20.0642   2
  -4  -6   2 164.312 17.4000   3
  -4   6  -2 210.685 16.6034   1
   4   6   2 147.752 18.7221   1
  -4   6  -2 184.055 16.0909   3
   4  -6  -2 182.095 19.5362   2
  -4  -6   2 179.585 13.1347   2
   5  -6   2 41.4298 11.0377   2
   5   6  -2 52.9178 11.9515   1
  -5  -6  -2 49.8315 10.2834   3
  -5   6   2 46.3751 9.93232   3
   5  -6  -2 60.9244 11.4398   2
  -5  -6   2 54.8450 11.2025   3
  -5   6  -2 71.0052 14.5736   3
  -5   6  -2 86.7561 10.7141   1
   5   6   2 62.0416 12.9074   1
   6   6  -2 1040.46 67.2913   1
  -6   6   2 1104.32 65.0481   3
   6  -6   2 1114.92 63.8457   2
  -6  -6  -2 1034.23 61.9258   3
   6   6   2 1016.55 66.8008   1
  -6  -6   2 922.027 62.4016   3
   6  -6  -2 969.264 62.5903   2
  -6   6  -2 996.758 58.3562   1
  -7   6   2 244.853 26.3693   3
   7  -6   2 221.895 23.9053   2
  -7  -6  -2 236.705 24.3225   3
   7   6  -2 288.203 29.5593   1
  -7   6  -2 231.198 21.9104   1
  -7  -6   2 242.886 26.5348   3
   7  -6  -2 266.325 25.6483   2
   7   6   2 230.636 27.3551   1
   8  -6   2 309.912 28.5651   2
  -8  -6  -2 283.112 29.1173   3
   8   6  -2 284.208 31.8601   1
  -8   6   2 323.726 33.5109   3
   8  -6  -2 335.586 29.9183   2
   8   6   2 294.131 32.7003   1
  -8   6  -2 271.117 26.9150   1
  -8  -6   2 289.822 31.5785   3
  -9   6   2 136.709 23.5491   3
  -9  -6  -2 171.969 23.4166   3
   9  -6   2 171.197 21.7988   2
   9   6  -2 174.385 25.1833   1
  -9  -6   2 168.068 25.4973   3
   9   6   2 186.690 26.8139   1
   9  -6  -2 182.014 22.1308   2
  10   6  -2 58.5369 17.8930   1
 -10   6   2 85.6713 22.2849   3
 -10  -6  -2 67.7267 18.3058   3
 -10  -6   2 38.2583 16.2937   3
  10   6   2 73.3003 20.7071   1
  11   6  -2 43.0182 16.6285   1
 -11  -6  -2 43.6343 15.6587   3
 -11   6   2 49.5546 18.7013   3
 -11  -6   2 43.4869 17.3380   3
  11   6   2 52.2899 19.6195   1
   0  -7  -2 72.8428 11.9962   2
   0   7   2 72.0800 10.4968   3
   0   7   2 70.4591 7.78132   1
   0   7  -2 113.267 11.4456   1
   0  -7   2 111.784 10.8264   3
   0   7  -2 103.702 10.3246   3
   0  -7   2 125.016 13.5678   2
   1  -7   2 2281.67 113.225   2
  -1   7   2 2189.81 102.752   1
   1   7  -2 2205.89 110.186   1
  -1   7   2 2201.20 109.909   3
  -1  -7  -2 2337.59 113.739   2
  -1  -7  -2 2177.10 109.647   3
   1   7  -2 2234.64 108.526   3
  -1   7  -2 2106.27 107.399   1
   1  -7  -2 2052.61 113.577   2
  -1  -7   2 2105.58 107.965   3
  -1  -7   2 2142.02 111.127   2
   1   7   2 2166.04 107.739   1
   1   7   2 2116.96 109.585   3
  -2  -7  -2 65.0293 10.3972   3
  -2   7   2 77.5408 10.8038   3
   2  -7   2 77.3810 12.1951   2
   2   7  -2 74.6787 11.3585   1
  -2  -7   2 112.206 11.9991   3
   2   7   2 108.478 12.6995   1
  -2   7  -2 127.376 11.4574   1
  -2  -7   2 112.284 11.8828   2
   2  -7  -2 99.4049 14.0540   2
   2   7   2 88.5340 11.5479   3
   3   7  -2 7.33438 6.18890   1
   3  -7   2 2.18674 4.34459   2
  -3  -7  -2 2.49834 3.90667   3
  -3  -7  -2 12.0373 5.47269   2
  -3   7   2 13.4959 6.25841   3
  -3   7  -2 9.73389 4.24690   1
   3  -7  -2 10.8650 6.55077   2
   3   7   2 26.4471 9.08833   1
  -3  -7   2 14.1607 5.97380   3
  -3  -7   2 9.16758 4.25405   2
   4   7  -2 2.23853 4.60501   1
  -4  -7  -2 -0.9254 3.18822   3
  -4   7   2 0.26236 3.66803   3
  -4  -7  -2 2.09060 3.43171   2
   4  -7   2 1.92972 4.82616   2
  -4  -7   2 0.97523 4.41332   3
  -4   7  -2 3.40701 5.41771   3
  -4   7  -2 3.02726 3.77129   1
   4   7   2 4.81893 5.89265   1
   4  -7  -2 11.0867 6.85459   2
  -5   7   2 921.074 54.6660   3
   5   7  -2 874.999 58.2224   1
  -5  -7  -2 807.259 52.6776   3
   5  -7   2 889.812 55.7775   2
   5   7   2 856.813 58.4013   1
  -5   7  -2 823.677 48.9456   1
  -5  -7   2 850.308 53.9316   3
   5  -7  -2 819.442 55.5856   2
  -6   7   2 -0.6244 4.59378   3
   6   7  -2 3.29371 5.92761   1
  -6  -7  -2 2.40529 5.56906   3
   6  -7   2 0.88073 4.78246   2
   6  -7  -2 5.23839 6.43287   2
  -6  -7   2 11.2537 7.85460   3
  -6   7  -2 7.47988 5.46188   1
   6   7   2 7.97854 6.86474   1
   7   7  -2 1253.67 82.0701   1
   7  -7   2 1351.60 78.4832   2
  -7  -7  -2 1261.37 76.9157   3
  -7   7   2 1272.78 79.3543   3
   7  -7  -2 1359.40 79.6095   2
   7   7   2 1255.27 82.7537   1
  -7  -7   2 1242.23 78.7655   3
   8  -7   2 47.1694 14.5254   2
   8   7  -2 52.2539 16.5587   1
  -8   7   2 30.0793 13.7626   3
  -8  -7  -2 53.2406 14.9322   3
  -8  -7   2 41.6046 14.8519   3
   8  -7  -2 31.5489 12.1624   2
   8   7   2 38.5455 15.6711   1
  -9  -7  -2 7.89977 8.01494   3
   9   7  -2 4.48818 8.20840   1
  -9   7   2 5.29265 8.85424   3
   9  -7   2 6.10032 8.38151   2
   9  -7  -2 2.04274 6.07229   2
   9   7   2 3.46374 10.1866   1
  -9  -7   2 2.10809 9.76284   3
 -10  -7  -2 5.54581 10.1121   3
  10  -7   2 1.90747 7.77438   2
  10   7  -2 8.09886 9.06521   1
 -10   7   2 -2.1689 9.60261   3
  10   7   2 -0.3525 8.02876   1
 -10  -7   2 -0.6051 7.83358   3
   0  -8   2 1210.88 67.1350   2
   0  -8  -2 1208.56 68.9754   2
   0   8  -2 1132.28 61.8469   3
   0  -8   2 1167.67 62.5007   3
   0   8  -2 1161.18 62.8353   1
   0   8   2 1092.55 63.7387   3
   1  -8   2 25.2860 8.83643   2
   1   8  -2 22.7451 6.74744   3
  -1  -8  -2 18.0428 6.64888   3
  -1   8   2 36.2644 9.07788   3
  -1  -8  -2 21.2914 7.88397   2
   1   8  -2 17.9435 6.64122   1
  -1   8  -2 43.9131 7.22058   3
  -1  -8   2 34.8353 8.82782   2
  -1  -8   2 37.2804 7.45035   3
   1   8   2 46.6734 7.55477   1
  -1   8  -2 40.9337 7.30327   1
   1   8   2 43.6898 8.63210   3
   1  -8  -2 48.8648 12.1812   2
  -2  -8  -2 810.361 49.6977   3
   2   8  -2 840.816 51.2824   1
   2  -8   2 856.746 53.6137   2
  -2   8   2 810.448 49.4843   3
  -2  -8   2 799.720 48.7818   2
  -2  -8   2 818.664 48.7272   3
   2   8   2 858.555 50.3818   3
   2  -8  -2 853.293 54.8659   2
  -2   8  -2 824.045 46.6323   1
   2   8   2 874.677 50.2723   1
  -3   8   2 114.518 14.4723   3
   3  -8   2 80.6843 13.9499   2
   3   8  -2 97.2005 14.4019   1
  -3  -8  -2 111.435 13.8640   3
  -3  -8  -2 104.690 13.2060   2
   3   8   2 102.555 14.2505   3
  -3  -8   2 118.179 13.8512   3
   3   8   2 103.827 14.9137   1
  -3   8  -2 124.854 12.2560   1
  -3  -8   2 108.717 12.2848   2
   3  -8  -2 99.7268 15.8253   2
   4   8  -2 521.876 38.7561   1
  -4   8   2 469.543 34.3349   3
   4  -8   2 431.819 35.7834   2
  -4  -8  -2 463.398 34.3184   3
  -4  -8   2 460.294 33.9177   3
  -4   8  -2 487.576 30.7143   1
   4  -8  -2 435.953 36.9205   2
   4   8   2 433.175 36.6426   1
  -5  -8  -2 10.8333 6.60503   3
   5   8  -2 30.2052 11.1552   1
   5  -8   2 15.8981 8.60416   2
  -5   8   2 12.0612 7.17750   3
   5   8   2 28.9021 11.5546   1
  -5  -8   2 22.7993 8.72353   3
   5  -8  -2 30.4607 11.1235   2
  -6  -8  -2 1095.47 66.0468   3
   6  -8   2 1049.09 66.8262   2
   6   8  -2 973.045 68.7516   1
  -6   8   2 945.991 63.9991   3
  -6  -8   2 1019.16 65.3843   3
   6   8   2 1129.17 71.8788   1
   6  -8  -2 1060.34 68.0530   2
   7  -8   2 17.5756 9.29945   2
   7   8  -2 25.1411 11.9096   1
  -7   8   2 19.9138 11.1593   3
  -7  -8  -2 20.5966 10.5351   3
  -7  -8   2 23.5217 11.2410   3
   7  -8  -2 7.17015 7.97756   2
   7   8   2 26.1049 12.4116   1
  -8   8   2 164.562 24.8137   3
   8   8  -2 152.109 24.7140   1
  -8  -8  -2 173.976 23.4517   3
   8  -8   2 161.568 22.5377   2
   8   8   2 210.512 28.2182   1
  -8  -8   2 185.142 25.4327   3
   8  -8  -2 185.142 24.0889   2
  -9  -8  -2 41.7075 14.6437   3
  -9   8   2 42.9192 17.3848   3
   9  -8   2 37.9646 13.6779   2
   9   8  -2 28.6445 14.0573   1
   9   8   2 16.0235 12.5863   1
  -9  -8   2 11.6385 10.7727   3
   9  -8  -2 31.7394 12.8624   2
 -10   8   2 61.6313 20.5672   3
 -10  -8  -2 29.9094 14.0905   3
  10   8  -2 39.1285 16.0344   1
  10  -8   2 42.3413 14.0389   2
 -10  -8   2 25.3483 14.8074   3
  10  -8  -2 34.0351 13.4345   2
  10   8   2 13.7332 11.0826   1
   0   9   2 9.13166 5.80796   3
   0   9  -2 16.9971 6.33799   1
   0  -9  -2 8.25067 6.54561   2
   0   9  -2 10.9890 5.50365   3
   0  -9   2 21.4271 8.29400   2
  -1  -9  -2 542.096 40.0730   2
   1   9  -2 519.650 36.2970   1
   1  -9   2 574.919 40.9627   2
   1   9  -2 541.922 35.5240   3
  -1   9   2 545.375 37.3009   3
  -1  -9   2 548.063 38.4648   2
  -1   9  -2 551.360 34.6115   1
   1   9   2 585.404 37.9351   3
   1  -9  -2 571.103 42.0777   2
  -1  -9   2 530.623 35.6513   3
  -1   9  -2 589.001 35.5190   3
  -2   9   2 804.621 50.1390   3
   2   9  -2 803.028 51.1581   1
   2  -9   2 795.497 54.0042   2
  -2  -9  -2 803.770 50.3015   3
   2   9  -2 780.318 48.9423   3
  -2   9  -2 841.270 51.5103   3
  -2   9  -2 840.799 47.0356   1
  -2  -9   2 831.727 50.2231   2
   2  -9  -2 825.653 55.7351   2
   2   9   2 827.961 50.8432   3
  -2  -9   2 827.032 49.5434   3
   2   9   2 842.762 50.0286   1
  -3   9   2 4.22419 5.27312   3
  -3  -9  -2 1.04316 4.50565   3
  -3  -9  -2 2.84877 4.95384   2
   3   9  -2 4.49759 5.60551   1
   3  -9   2 6.73532 6.65617   2
   3   9   2 -1.3632 3.92638   3
   3   9   2 5.64619 5.86356   1
  -3  -9   2 6.67028 5.78410   2
  -3  -9   2 3.18737 4.91654   3
   3  -9  -2 10.3901 7.61551   2
  -4  -9  -2 407.178 33.1685   3
  -4   9   2 481.729 34.5785   3
   4   9  -2 465.506 37.6354   1
   4  -9   2 491.261 38.4159   2
   4   9   2 428.257 33.8834   3
   4   9   2 355.800 34.0273   1
  -4  -9   2 436.180 33.4893   3
   4  -9  -2 422.434 37.3122   2
   5  -9   2 350.234 32.3593   2
  -5  -9  -2 319.297 29.3680   3
   5   9  -2 348.297 33.2303   1
  -5   9   2 297.854 28.1015   3
   5  -9  -2 338.443 32.6598   2
  -5  -9   2 329.945 29.3783   3
   5   9   2 291.813 31.1430   1
  -6  -9  -2 27.7094 10.2094   3
  -6   9   2 28.9607 11.1947   3
   6  -9   2 28.5916 11.3230   2
   6   9  -2 26.1773 11.8917   1
   6  -9  -2 23.0496 11.2086   2
   6   9   2 25.3327 12.5846   1
  -6  -9   2 37.6399 12.0048   3
  -7  -9  -2 379.691 34.6693   3
   7  -9   2 383.119 35.8713   2
  -7   9   2 386.462 36.1845   3
   7   9  -2 389.942 39.6797   1
   7  -9  -2 284.082 32.9321   2
  -7  -9   2 399.127 36.3037   3
   7   9   2 342.169 37.4559   1
   8  -9   2 341.139 33.0446   2
   8   9  -2 258.755 32.7003   1
  -8  -9  -2 285.020 31.1278   3
  -8   9   2 247.779 31.2183   3
   8   9   2 242.960 32.8121   1
  -8  -9   2 259.586 31.2880   3
   8  -9  -2 251.427 30.3727   2
   9   9  -2 11.8162 10.9132   1
  -9   9   2 -6.3754 8.24302   3
  -9  -9  -2 -0.6959 9.10894   3
   9  -9   2 1.13314 7.81450   2
   9   9   2 -1.5210 8.99807   1
   9  -9  -2 1.16964 8.17887   2
  -9  -9   2 -0.1201 8.62479   3
   0 -10  -2 141.434 19.1389   2
   0  10   2 133.813 16.3119   3
   0 -10   2 159.771 19.3380   2
   0  10  -2 138.368 15.2083   3
   0  10  -2 121.290 14.5542   1
   1 -10   2 90.4074 15.6244   2
  -1 -10  -2 99.1237 15.9828   2
   1  10  -2 94.5520 13.6064   1
   1  10  -2 98.0207 13.3893   3
  -1  10   2 108.113 14.8051   3
  -1 -10   2 129.971 15.0227   3
  -1 -10   2 139.660 16.9619   2
  -1  10  -2 135.226 14.3293   3
   1 -10  -2 129.309 18.7772   2
   1  10   2 141.790 16.5281   3
  -2  10   2 37.6240 10.5933   3
   2  10  -2 52.9518 11.1385   1
   2 -10   2 62.4914 15.2998   2
   2  10  -2 59.8108 11.0079   3
  -2 -10  -2 23.1642 12.9987   2
  -2 -10  -2 30.3106 9.70850   3
   2 -10  -2 57.9068 15.5680   2
  -2 -10   2 45.3319 13.0274   2
  -2 -10   2 59.8154 11.2428   3
   2  10   2 51.1167 12.3609   3
  -2  10  -2 48.3985 9.67100   3
   3  10  -2 1202.55 74.4911   3
  -3 -10  -2 1297.83 76.5769   3
  -3 -10  -2 1348.57 77.3397   2
   3  10  -2 1304.21 78.5750   1
   3 -10   2 1392.67 82.4558   2
  -3  10   2 1417.79 76.8979   3
  -3 -10   2 1265.43 75.0463   3
   3  10   2 1351.78 77.2068   3
   3 -10  -2 1400.85 83.8311   2
   4  10  -2 42.4110 13.1692   1
   4 -10   2 44.1595 14.1545   2
  -4 -10  -2 22.3343 9.53827   3
  -4  10   2 19.2673 8.75038   3
   4  10   2 42.3807 11.7608   3
   4 -10  -2 40.5075 14.5628   2
   4  10   2 31.5423 11.4316   1
  -4 -10   2 63.2466 12.8738   3
  -5  10   2 120.470 18.0781   3
   5  10  -2 132.877 21.2273   1
   5 -10   2 116.198 19.2547   2
  -5 -10  -2 116.857 17.8708   3
  -5 -10   2 115.768 17.7285   3
   5  10   2 86.3721 17.9952   1
   5 -10  -2 86.8857 18.7926   2
   5  10   2 123.072 18.0633   3
   6 -10   2 163.325 23.7498   2
  -6  10   2 116.052 18.5753   3
  -6 -10  -2 178.610 22.3241   3
   6  10  -2 117.988 21.1972   1
  -6 -10   2 121.789 19.9753   3
   6 -10  -2 137.126 22.2123   2
   6  10   2 131.641 22.4334   1
   7  10  -2 155.104 25.1398   1
  -7  10   2 136.313 22.2194   3
  -7 -10  -2 138.945 21.1625   3
   7 -10   2 140.366 22.5120   2
   7 -10  -2 132.530 22.3955   2
  -7 -10   2 113.436 20.3062   3
   7  10   2 160.533 25.1495   1
   8  10  -2 20.7125 12.7083   1
   8 -10   2 20.8750 11.8172   2
  -8  10   2 21.1666 12.4156   3
  -8 -10  -2 12.4255 9.92523   3
  -8 -10   2 32.0388 14.1639   3
   8 -10  -2 30.0257 14.1429   2
   8  10   2 10.6702 11.2289   1
  -9  10   2 220.450 30.5465   3
   9 -10   2 261.648 30.9917   2
  -9 -10  -2 216.162 29.9782   3
   9  10  -2 202.860 31.1718   1
   9 -10  -2 179.307 28.4662   2
  -9 -10   2 207.623 30.4039   3
   9  10   2 235.157 33.9072   1
   0  11   2 0.45827 4.95054   3
   0  11  -2 -1.3650 4.14960   3
   0 -11  -2 7.61937 7.02116   2
   0 -11   2 -0.5577 4.97402   2
   1 -11   2 47.3631 14.0108   2
   1  11  -2 47.5626 11.3148   3
  -1 -11  -2 56.6126 15.0659   2
  -1  11   2 36.8748 11.1414   3
   1  11  -2 43.8137 11.8318   1
  -1 -11   2 45.0707 11.0329   3
  -1  11  -2 47.5241 11.0299   3
   1  11   2 51.0596 11.4450   3
   1 -11  -2 43.9435 14.4501   2
  -1 -11   2 27.9420 11.1684   2
   2  11  -2 1076.74 66.8166   1
   2  11  -2 1103.55 65.5297   3
  -2 -11  -2 1163.19 68.2800   3
   2 -11   2 1183.61 73.5710   2
  -2 -11  -2 1235.01 71.5169   2
  -2  11   2 1209.03 68.2987   3
   2  11   2 1137.49 68.2183   3
  -2 -11   2 1035.02 65.1485   3
   2 -11  -2 1063.08 73.1208   2
  -2  11  -2 1033.87 63.5263   3
  -3  11   2 15.0403 8.19781   3
   3 -11   2 3.97673 7.42941   2
   3  11  -2 0.60005 5.34641   1
   3  11  -2 9.22032 6.81749   3
  -3 -11  -2 2.99075 5.77139   3
  -3  11  -2 13.1541 6.74594   3
   3 -11  -2 9.71016 9.43295   2
   3  11   2 14.0187 8.35400   3
  -3 -11   2 21.8323 9.48198   3
  -4  11   2 542.298 40.5386   3
   4  11  -2 519.139 43.2376   1
  -4 -11  -2 596.362 42.8600   3
   4  11  -2 557.219 40.7093   3
   4 -11   2 519.709 44.5890   2
  -4 -11   2 479.027 39.1248   3
   4  11   2 507.186 40.4890   3
   4 -11  -2 469.181 44.1036   2
   5 -11   2 -0.5181 7.17825   2
  -5  11   2 -0.6108 5.61805   3
  -5 -11  -2 7.70129 8.05708   3
   5  11  -2 4.94771 7.97062   1
  -5 -11   2 1.97050 6.10684   3
   5  11   2 0.04620 5.88493   3
   5 -11  -2 -6.0236 5.57714   2
   6 -11   2 3.14668 7.25265   2
  -6 -11  -2 1.23221 6.39432   3
   6  11  -2 2.66726 7.86290   1
  -6  11   2 1.28339 8.15061   3
   6  11   2 3.82719 7.41509   1
   6 -11  -2 5.99577 9.34398   2
   6  11   2 -3.0501 5.37310   3
  -6 -11   2 2.77854 6.55817   3
   7 -11   2 8.95151 9.96753   2
  -7 -11  -2 2.69245 7.40218   3
  -7  11   2 6.94848 8.24869   3
   7  11  -2 2.31628 7.99629   1
  -7 -11   2 -1.1910 6.98301   3
   7 -11  -2 12.6245 10.0778   2
   7  11   2 3.21472 7.69565   1
   8  11  -2 319.717 37.9259   1
  -8 -11  -2 284.518 33.1010   3
   8 -11   2 265.809 33.2000   2
  -8  11   2 291.198 35.2000   3
   8  11   2 268.420 35.3478   1
   8 -11  -2 284.768 34.9409   2
  -8 -11   2 283.009 34.7915   3
   0  12   2 79.5157 14.7447   3
   0 -12   2 67.4912 16.9189   2
   0  12  -2 62.1499 11.9354   3
   0 -12  -2 84.6735 18.0513   2
  -1  12   2 261.238 26.4804   3
   1 -12   2 252.018 28.7478   2
   1  12  -2 226.837 23.1400   3
  -1 -12  -2 265.986 29.3088   2
  -1  12  -2 288.249 24.9194   3
   1  12   2 273.616 27.0517   3
   1 -12  -2 340.554 33.6642   2
  -1 -12   2 271.819 28.3630   2
   2  12  -2 128.772 17.6255   3
  -2 -12  -2 137.965 20.2405   2
   2 -12   2 151.780 22.5735   2
  -2  12   2 143.978 19.5053   3
   2  12   2 125.296 18.3074   3
  -2 -12   2 153.016 18.3354   3
  -2  12  -2 137.380 16.7985   3
   2 -12  -2 107.859 21.6861   2
   3 -12   2 476.948 44.2922   2
   3  12  -2 536.273 41.6521   1
  -3 -12  -2 509.080 40.7865   3
  -3  12   2 509.374 39.8847   3
   3  12  -2 513.659 39.5327   3
   3  12   2 562.588 42.0851   3
   3 -12  -2 630.831 50.0972   2
  -3 -12   2 527.239 40.2357   3
  -3  12  -2 473.386 39.7345   3
   4 -12   2 55.3660 17.8996   2
  -4 -12  -2 63.0408 16.2438   3
   4  12  -2 64.3258 14.4897   3
  -4  12   2 69.9977 16.6003   3
   4  12  -2 92.8723 17.3636   1
   4  12   2 93.7955 17.0008   3
  -4 -12   2 66.4823 14.1486   3
   4 -12  -2 73.1145 20.4048   2
  -5  12   2 51.8464 14.7266   3
   5  12  -2 70.9478 15.8489   3
   5  12  -2 67.8810 18.8500   1
  -5 -12  -2 62.4580 16.6090   3
   5 -12   2 67.8511 19.3650   2
  -5 -12   2 43.7161 13.9737   3
   5  12   2 55.9792 15.4556   3
   5 -12  -2 41.1839 15.9207   2
   6  12  -2 95.1642 20.3582   1
  -6 -12  -2 90.4425 19.3382   3
  -6  12   2 111.227 20.5026   3
   6 -12   2 120.100 22.3126   2
  -6 -12   2 80.3182 17.8941   3
   6 -12  -2 123.280 23.6382   2
   6  12   2 83.0443 17.5636   3
   7  12  -2 96.5938 21.6573   1
   7 -12   2 83.4983 21.9549   2
  -7 -12  -2 74.3437 19.8145   3
  -7  12   2 60.6804 17.5548   3
   7  12   2 53.6166 16.8755   3
  -7 -12   2 37.6063 14.5486   3
   7 -12  -2 62.4263 20.6753   2
   0 -13   2 0.61178 7.77061   2
   0 -13  -2 -0.2766 7.24929   2
   0  13  -2 3.83009 6.37464   3
   0  13   2 1.44333 6.24818   3
   1 -13   2 241.913 30.2155   2
  -1  13   2 260.982 26.8809   3
   1  13  -2 252.170 25.0896   3
  -1 -13  -2 231.512 28.1314   2
   1  13   2 249.153 27.2616   3
  -1  13  -2 254.226 24.9305   3
  -1 -13   2 256.296 28.6264   2
   1 -13  -2 273.163 32.7534   2
   2 -13   2 196.346 27.9368   2
  -2  13   2 202.485 24.4141   3
   2  13  -2 190.044 22.3172   3
  -2  13  -2 232.245 32.1547   3
  -2 -13   2 183.110 22.3092   3
   2  13   2 213.060 24.6079   3
   2 -13  -2 180.767 28.0724   2
   3 -13   2 28.3660 14.1480   2
  -3 -13  -2 10.3577 8.77241   3
  -3  13   2 3.13874 6.92361   3
   3  13  -2 11.2412 7.47749   3
   3  13   2 23.2870 11.8090   3
  -3 -13   2 27.4280 11.5452   3
   3 -13  -2 10.6949 11.0465   2
   4  13  -2 145.757 20.7314   3
   4 -13   2 158.411 26.9278   2
  -4  13   2 158.059 21.9125   3
  -4 -13  -2 159.019 22.2491   3
  -4 -13   2 145.143 21.8049   3
   4  13   2 173.273 23.1854   3
   4 -13  -2 147.292 26.0856   2
  -5 -13  -2 156.774 23.6500   3
   5 -13   2 162.846 26.8531   2
   5  13  -2 150.657 21.9459   3
  -5  13   2 200.927 25.0329   3
   5 -13  -2 164.547 28.6259   2
  -5 -13   2 163.912 22.9301   3
   5  13   2 136.618 22.2506   3
   0 -14   2 514.109 46.1724   2
   0 -14  -2 526.804 47.6035   2
   0  14   2 563.217 44.0141   3
   0  14  -2 497.480 39.3588   3
   1  14  -2 30.0378 10.8494   3
  -1  14   2 43.2759 13.7667   3
   1 -14   2 26.4668 13.0078   2
  -1 -14  -2 36.4465 17.5799   2
   1  14   2 40.3124 13.0504   3
   1 -14  -2 29.2446 14.5471   2
  -2  14   2 115.400 20.0806   3
   2  14  -2 116.304 18.4364   3
   2 -14   2 100.089 23.9926   2
   2 -14  -2 123.822 25.3899   2
   2  14   2 100.371 18.7426   3
   3  14  -2 4.47021 7.36220   3
  -3  14   2 8.14395 9.04698   3
   3 -14   2 -0.3316 8.42538   2
   3 -14  -2 7.85962 11.8222   2
  -3 -14   2 5.92955 7.25993   3
   3  14   2 0.84199 8.73080   3
   0   0  -3 -5.2095 1.33909   1
   0   0   3 -0.4188 2.72283   2
   0   0  -3 -0.9914 2.64176   2
   0   0   3 -4.6550 1.08592   3
   1   0  -3 1668.08 81.5485   2
   1   0   3 1626.26 77.2191   3
  -1   0  -3 1625.57 80.0852   1
  -1   0   3 1621.08 80.7169   3
  -1   0  -3 1730.75 77.3223   3
   1   0   3 1683.15 81.0744   2
  -2   0  -3 5.01427 2.79106   1
   2   0  -3 2.28423 2.30772   2
  -2   0  -3 2.72762 1.43781   3
  -2   0   3 4.58753 3.48661   3
   2   0   3 2.28829 2.14012   2
  -3   0  -3 4392.15 205.415   1
  -3   0   3 4325.63 209.670   3
   3   0  -3 4289.79 204.268   2
  -3   0  -3 4386.20 202.018   3
   3   0   3 4395.75 203.575   2
   3   0  -3 4196.70 205.017   1
  -4   0  -3 2.17187 3.60084   1
   4   0  -3 5.89520 4.30659   1
   4   0   3 3.52278 2.68418   2
   4   0  -3 7.89072 3.41571   2
  -4   0  -3 8.36094 4.08378   3
  -4   0   3 8.54543 5.49606   3
  -5   0   3 2041.48 108.280   3
   5   0  -3 1906.72 97.5077   2
   5   0   3 1937.65 102.190   1
   5   0   3 1890.02 96.8153   2
  -5   0  -3 2103.37 103.741   1
   5   0  -3 2007.35 102.659   1
  -6   0   3 284.599 28.6505   3
  -6   0  -3 300.926 23.5737   3
  -6   0  -3 299.574 25.8158   1
   6   0   3 285.026 25.3676   1
   6   0   3 320.095 20.9476   2
   6   0  -3 292.672 20.5983   2
   6   0  -3 303.682 25.4848   1
  -7   0   3 509.792 40.2792   3
  -7   0  -3 412.006 31.9365   3
   7   0   3 415.174 27.6193   2
   7   0  -3 474.713 35.1059   1
   7   0   3 438.191 34.5477   1
  -7   0  -3 436.456 35.1927   1
  -8   0  -3 45.8416 11.8494   3
  -8   0   3 44.4628 14.4429   3
   8   0   3 52.5096 14.0654   1
   8   0  -3 54.0259 14.1896   1
  -9   0  -3 1572.83 94.6049   3
  -9   0   3 1779.77 104.509   3
   9   0   3 1719.60 99.7015   1
   9   0  -3 1670.26 97.3212   1
 -10   0   3 -2.2856 7.14510   3
 -10   0  -3 -1.6540 5.46223   3
  10   0   3 7.70164 8.44699   1
  10   0  -3 10.1290 7.86504   1
  11   0  -3 173.285 24.6041   1
  11   0   3 165.125 25.2457   1
 -11   0   3 188.266 29.0545   3
 -11   0  -3 111.844 20.8736   3
 -12   0   3 6.23577 11.3195   3
  12   0   3 5.60536 10.1769   1
 -12   0  -3 1.29604 8.31411   3
  12   0  -3 9.15360 10.4740   1
   0  -1   3 559.808 28.3283   3
   0  -1  -3 537.731 31.1782   1
   0  -1   3 530.007 30.0362   2
   0  -1  -3 568.532 31.5073   2
   0   1   3 547.780 28.3994   3
   0   1  -3 564.962 29.6386   1
  -1  -1  -3 2249.41 105.100   2
  -1   1   3 2237.60 103.974   3
  -1  -1  -3 2316.62 103.731   1
   1   1  -3 2305.49 104.718   1
   1  -1   3 2231.52 105.102   2
  -1  -1   3 1940.36 104.922   3
   1   1   3 2201.14 102.172   3
  -1   1  -3 2105.88 103.723   1
   1  -1  -3 2151.14 101.976   1
   1   1   3 2166.39 105.020   2
   1  -1  -3 2027.84 105.951   2
  -2   1   3 1401.24 74.3046   3
   2   1  -3 1417.20 72.6961   2
  -2  -1  -3 1485.05 73.6472   1
   2   1  -3 1481.04 74.2356   1
   2  -1   3 1435.20 73.4708   2
   2  -1  -3 1474.99 71.6720   1
  -2   1  -3 1547.19 69.6097   3
  -2  -1   3 1413.84 76.4067   3
   2  -1  -3 1538.65 75.2272   2
  -2   1  -3 1537.50 73.4999   1
  -2  -1   3 1536.61 72.9581   2
   2   1   3 1474.26 72.9327   2
  -3  -1  -3 57.1462 7.89388   1
   3   1  -3 56.8031 6.47948   2
   3   1  -3 64.2809 8.34503   1
  -3   1   3 62.4034 8.89580   3
   3  -1   3 57.5999 7.11132   2
   3   1   3 52.0535 6.23564   2
  -3   1  -3 53.1978 7.19907   1
   3  -1  -3 54.5732 7.40279   2
   3  -1  -3 50.2707 6.75515   1
  -3  -1   3 47.7113 8.84963   3
  -3   1  -3 49.5275 5.67040   3
   4  -1   3 2840.97 140.158   2
   4   1  -3 2941.87 144.527   1
  -4   1   3 2859.78 147.109   3
   4   1  -3 2817.89 138.808   2
  -4  -1  -3 3049.01 144.881   1
  -4  -1   3 2947.56 148.634   3
  -4   1  -3 2932.03 140.195   3
   4   1   3 2989.91 139.142   2
   4  -1  -3 2779.19 141.178   2
  -4   1  -3 3001.02 142.983   1
   4   1   3 2957.25 144.079   1
  -5  -1  -3 558.338 32.5186   3
   5  -1   3 528.061 30.8982   2
   5   1  -3 526.887 29.2996   2
   5  -1   3 542.445 34.1654   1
  -5  -1  -3 479.861 34.6339   1
   5   1  -3 557.815 36.0309   1
  -5   1   3 521.665 37.9766   3
  -5  -1   3 438.507 36.5269   3
  -5   1  -3 477.056 33.0853   1
   5   1   3 466.438 34.2906   1
   5   1   3 484.634 28.8065   2
  -5   1  -3 470.750 31.5096   3
   5  -1  -3 519.357 31.6095   2
   6  -1   3 1.80984 3.07645   2
   6  -1   3 3.09677 4.47200   1
   6   1  -3 7.29191 5.65538   1
  -6  -1  -3 7.21991 5.90876   1
  -6   1   3 13.7478 7.55474   3
  -6  -1  -3 3.82377 3.83022   3
   6   1   3 9.17068 5.78064   1
   6  -1  -3 5.04242 3.66187   2
   6  -1  -3 10.5353 5.76405   1
   6   1   3 6.52627 3.32770   2
  -6  -1   3 10.7187 7.37826   3
  -6   1  -3 10.6235 6.08052   1
  -7   1   3 163.927 21.4866   3
   7  -1   3 144.803 13.9804   2
   7  -1   3 153.585 18.0676   1
   7   1  -3 140.191 17.7846   1
  -7  -1  -3 126.922 16.0904   3
  -7   1  -3 131.612 17.3745   1
   7   1   3 135.366 17.8349   1
  -7   1  -3 132.990 17.7867   3
   7  -1  -3 140.393 17.1218   1
  -7  -1   3 138.237 19.9884   3
   8   1  -3 708.142 50.4982   1
   8  -1   3 752.264 50.6553   1
  -8  -1  -3 682.977 48.0533   3
  -8   1   3 746.484 55.5316   3
  -8   1  -3 693.284 47.9023   3
  -8  -1   3 726.001 54.5934   3
  -8   1  -3 720.017 51.1179   1
   8  -1  -3 717.540 49.2658   1
   8   1   3 783.459 52.8873   1
  -9   1   3 31.4285 13.9070   3
   9   1  -3 42.5511 13.4680   1
   9  -1   3 39.3646 12.9017   1
  -9  -1  -3 45.3949 13.1314   3
   9   1   3 58.4919 15.9591   1
  -9   1  -3 41.1589 12.5660   3
  -9  -1   3 52.6286 17.3573   3
   9  -1  -3 61.1859 15.1978   1
  10   1  -3 536.419 45.1661   1
  10  -1   3 558.990 46.5074   1
 -10   1   3 595.620 50.1225   3
 -10  -1  -3 511.027 43.1283   3
 -10   1  -3 537.574 43.3968   3
  10  -1  -3 559.796 44.7708   1
  10   1   3 587.929 48.8285   1
 -10  -1   3 527.592 49.0616   3
 -11   1   3 85.9723 22.6990   3
  11  -1   3 75.4078 19.8543   1
 -11  -1  -3 89.8936 18.5882   3
  11   1  -3 80.5433 19.6928   1
  11   1   3 72.4553 21.2325   1
 -11   1  -3 60.7660 16.4420   3
  11  -1  -3 45.8409 14.6986   1
 -11  -1   3 58.9748 19.0297   3
  12  -1   3 8.40140 9.87470   1
 -12   1   3 12.8949 12.8804   3
 -12  -1  -3 4.78736 9.71448   3
  12   1  -3 -0.6992 8.07175   1
  12   1   3 5.15034 9.38013   1
 -12  -1   3 -6.8921 9.29622   3
  12  -1  -3 0.16964 9.28571   1
   0   2  -3 6032.07 280.247   1
   0  -2  -3 5879.42 282.411   2
   0  -2   3 5778.79 280.343   2
   0  -2  -3 6098.90 277.565   1
   0   2   3 6180.69 279.276   3
   0  -2   3 6241.34 276.882   3
   1  -2   3 758.366 42.0708   2
   1   2  -3 872.939 42.9753   1
  -1   2   3 791.236 41.4155   3
  -1  -2  -3 859.706 40.7340   3
  -1  -2  -3 842.844 43.2494   2
  -1   2  -3 681.676 37.6778   3
   1   2   3 781.325 40.4420   3
  -1   2  -3 797.962 41.7112   1
   1  -2  -3 799.087 38.1018   1
  -1  -2   3 822.864 41.1612   3
   1  -2  -3 803.084 44.3322   2
  -2  -2  -3 493.672 26.6996   1
  -2   2   3 490.383 26.4947   3
   2   2  -3 477.437 27.3404   1
  -2  -2  -3 495.446 24.5959   3
  -2   2  -3 391.618 22.1094   3
   2  -2  -3 403.745 27.0011   2
   2   2   3 404.751 24.8542   2
   2   2   3 402.351 25.4638   1
  -2  -2   3 376.916 26.0232   3
  -2   2  -3 413.904 25.0647   1
  -2  -2   3 387.640 23.7095   2
   2  -2  -3 410.562 22.1625   1
   3  -2   3 2201.81 101.202   2
  -3   2   3 2171.79 103.193   3
   3   2  -3 2219.08 103.848   1
  -3  -2  -3 2144.62 99.1947   3
  -3  -2  -3 2231.27 103.173   1
  -3  -2  -3 2135.07 98.6423   2
   3  -2  -3 1869.88 97.7342   1
   3  -2  -3 1927.26 101.682   2
   3   2   3 1971.63 101.930   1
  -3   2  -3 1989.19 100.250   1
  -3   2  -3 1930.29 98.0495   3
  -3  -2   3 1961.83 97.3783   2
  -3  -2   3 1918.76 103.494   3
   3   2   3 1906.08 98.1542   2
   4   2  -3 866.635 49.4340   1
  -4   2   3 790.069 48.4514   3
   4  -2   3 806.937 45.0298   2
  -4  -2  -3 809.521 48.2394   1
  -4  -2  -3 810.696 44.4365   3
  -4  -2   3 793.911 49.9431   3
  -4   2  -3 785.838 44.3998   3
  -4  -2   3 810.085 41.6435   2
   4  -2  -3 805.969 44.5181   1
   4   2   3 826.888 42.5525   2
  -4   2  -3 787.863 45.4625   1
   4  -2  -3 814.624 46.3625   2
   4   2   3 818.451 48.0287   1
  -5  -2  -3 421.143 29.3851   3
   5   2  -3 380.440 31.9263   1
  -5   2   3 373.132 32.7460   3
  -5  -2  -3 447.020 33.3437   1
   5  -2   3 367.498 28.1412   2
   5  -2  -3 497.922 30.9800   2
  -5   2  -3 477.293 30.5631   3
  -5   2  -3 484.691 31.4997   1
  -5  -2   3 512.181 36.7993   3
   5  -2  -3 533.125 31.5660   1
   5   2   3 520.990 34.4635   1
  -5  -2   3 480.243 25.7146   2
   5   2   3 518.481 27.1648   2
  -6  -2  -3 1449.12 77.0996   3
   6  -2   3 1446.51 74.9959   2
  -6   2   3 1393.59 83.0401   3
   6   2  -3 1406.23 81.0096   1
   6  -2   3 1447.34 78.4443   1
  -6  -2   3 1287.36 82.4751   3
  -6   2  -3 1447.14 79.2102   3
   6   2   3 1386.84 80.7013   1
   6  -2  -3 1512.85 76.3637   2
  -6   2  -3 1369.29 77.5917   1
   6   2   3 1417.24 70.6347   2
  -7  -2  -3 253.894 24.0446   3
   7  -2   3 298.714 26.0871   1
   7  -2   3 292.248 22.7405   2
  -7   2   3 272.004 29.0836   3
   7   2  -3 246.312 25.9073   1
  -7   2  -3 304.710 26.5299   1
   7   2   3 288.129 27.7293   1
  -7  -2   3 337.454 31.5878   3
   7  -2  -3 317.422 23.8037   2
  -8   2   3 236.678 28.0022   3
   8  -2   3 230.268 24.0496   1
   8   2  -3 202.404 24.1670   1
  -8  -2  -3 226.837 23.5007   3
   8  -2   3 244.466 21.0157   2
  -8  -2   3 232.331 27.9158   3
  -8   2  -3 248.601 25.2081   1
   8   2   3 253.853 27.0472   1
   9  -2   3 710.950 51.2731   1
   9   2  -3 730.740 52.8982   1
  -9   2   3 721.250 56.6440   3
  -9  -2  -3 748.929 50.9914   3
   9  -2  -3 687.602 49.4154   1
   9   2   3 694.634 54.0707   1
  -9   2  -3 725.589 52.4937   1
  -9   2  -3 680.559 49.1023   3
  -9  -2   3 648.396 54.8127   3
 -10  -2  -3 146.500 21.5524   3
 -10   2   3 147.673 24.4186   3
  10  -2   3 121.104 20.1104   1
  10   2  -3 151.051 22.2452   1
 -10  -2   3 139.636 24.5600   3
 -10   2  -3 116.590 19.1398   3
  10  -2  -3 119.920 18.9578   1
  10   2   3 135.076 22.9469   1
  11   2  -3 63.7580 18.4925   1
 -11  -2  -3 51.0201 15.0303   3
 -11   2   3 56.2357 19.5403   3
  11  -2   3 70.4818 18.9727   1
 -11  -2   3 56.4892 18.8646   3
  11   2   3 63.9019 19.2288   1
 -12   2   3 126.254 25.6866   3
 -12  -2  -3 118.052 22.3014   3
  12  -2   3 137.001 23.7409   1
  12   2  -3 111.668 21.9837   1
 -12  -2   3 97.8637 25.6959   3
  12   2   3 101.966 22.6185   1
   0   3   3 59.7758 5.34623   1
   0  -3   3 44.0861 4.64940   3
   0   3   3 67.5239 6.98719   3
   0   3  -3 52.6546 6.75737   1
   0  -3   3 47.1747 6.71629   2
   0  -3  -3 63.1561 8.65967   2
   0  -3  -3 61.9638 5.38901   1
   1  -3   3 3707.52 166.745   2
   1   3  -3 3658.53 166.857   1
  -1  -3  -3 3720.69 167.717   2
  -1  -3  -3 3705.18 164.774   3
  -1   3   3 3689.42 165.681   3
  -1  -3  -3 3707.80 165.035   1
   1   3   3 3280.18 164.357   1
   1  -3  -3 3406.17 168.715   2
  -1   3  -3 3384.04 164.995   1
  -1  -3   3 3180.13 163.240   3
   1  -3  -3 3331.79 160.157   1
   1   3   3 3356.24 164.346   3
  -1   3  -3 3317.75 160.797   3
   2   3  -3 244.667 17.9059   1
  -2  -3  -3 226.276 16.9442   1
   2  -3   3 218.295 16.5099   2
  -2  -3  -3 203.117 14.9310   3
  -2   3   3 222.172 16.2895   3
  -2   3  -3 225.211 12.7794   3
   2   3   3 207.655 16.1324   1
  -2  -3   3 236.009 16.4840   3
  -2  -3   3 222.041 14.3873   2
   2  -3  -3 201.196 11.1573   1
   2  -3  -3 190.811 17.3073   2
  -2   3  -3 212.760 15.4292   1
  -3  -3  -3 210.024 15.2431   3
  -3  -3  -3 208.629 17.4579   1
  -3   3   3 171.716 15.6633   3
   3  -3   3 220.209 16.7249   2
  -3  -3  -3 193.193 13.9336   2
   3   3  -3 205.323 17.9033   1
  -3  -3   3 189.162 16.6884   3
   3   3   3 186.964 16.6635   1
   3  -3  -3 175.422 16.6004   2
  -3   3  -3 184.110 13.7510   3
   3   3   3 182.116 13.9184   2
  -3  -3   3 192.756 12.6050   2
   3  -3  -3 184.927 12.3389   1
  -3   3  -3 189.783 15.0587   1
  -4   3   3 191.427 17.0792   3
   4   3   3 142.967 15.3846   1
  -4   3  -3 129.225 12.7193   3
  -4  -3   3 148.946 16.0053   3
  -4   3  -3 145.193 13.5759   1
   4  -3  -3 135.381 11.8123   1
  -4  -3   3 152.229 9.80102   2
   4  -3  -3 112.274 13.4725   2
   4   3   3 144.022 11.2876   2
   5  -3   3 2943.07 144.507   2
  -5   3   3 3076.61 149.828   3
  -5  -3  -3 3036.17 144.603   3
   5   3  -3 3041.29 150.516   1
   5  -3  -3 2809.53 145.358   2
  -5   3  -3 2786.00 144.264   1
   5   3   3 2949.89 149.362   1
   5   3   3 2954.66 139.211   2
   5  -3  -3 3088.86 143.248   1
  -5  -3   3 2873.19 150.246   3
  -5   3  -3 2825.40 144.398   3
  -5  -3   3 2810.86 135.573   2
  -6  -3  -3 69.4934 11.1531   3
   6   3  -3 107.101 15.3674   1
  -6   3   3 99.1256 15.4573   3
   6  -3   3 74.8495 11.1184   2
   6   3   3 92.4321 14.5546   1
   6  -3  -3 112.669 12.6715   1
  -6  -3   3 85.9875 15.1556   3
  -6   3  -3 108.079 13.5308   3
   6  -3  -3 89.5169 12.3032   2
  -6   3  -3 95.2013 12.7622   1
   7   3  -3 776.716 52.6877   1
  -7   3   3 841.714 55.6030   3
   7  -3   3 824.222 47.3455   2
   7  -3   3 854.374 50.0924   1
  -7  -3  -3 809.571 49.1105   3
  -7  -3   3 687.239 52.9603   3
   7  -3  -3 664.703 45.6998   2
  -7   3  -3 631.166 46.8642   1
   7  -3  -3 705.699 46.3683   1
   7   3   3 767.611 53.2784   1
  -8  -3  -3 81.7109 14.1404   3
   8  -3   3 77.3363 11.9698   2
   8   3  -3 98.7319 16.9035   1
   8  -3   3 97.8796 15.4214   1
  -8   3   3 89.6322 17.8214   3
   8  -3  -3 86.6201 14.0858   1
  -8  -3   3 140.370 21.5501   3
  -8   3  -3 85.8429 14.7660   1
   8   3   3 113.578 18.3982   1
  -9   3   3 21.3110 12.5247   3
  -9  -3  -3 29.3536 10.8272   3
   9   3  -3 10.0636 8.35588   1
   9  -3   3 32.0860 11.8566   1
  -9   3  -3 26.7485 11.1498   1
   9   3   3 12.7532 9.58945   1
  -9  -3   3 21.1207 11.8159   3
 -10   3   3 14.0394 12.9430   3
 -10  -3  -3 20.1085 11.2134   3
  10   3  -3 32.6317 12.9488   1
  10  -3   3 18.4121 10.2214   1
  10   3   3 43.2714 15.7174   1
 -10  -3   3 30.0852 15.0026   3
  11  -3   3 384.803 37.7583   1
 -11  -3  -3 370.600 36.9812   3
  11   3  -3 379.758 38.7392   1
 -11   3   3 418.684 42.6050   3
 -11  -3   3 345.209 39.9973   3
  11   3   3 338.383 39.9051   1
   0   4   3 4606.02 210.995   3
   0  -4   3 4377.12 211.281   2
   0  -4  -3 4464.83 214.353   2
   0  -4   3 4581.90 207.792   3
   0   4   3 4380.71 207.827   1
   0   4  -3 4414.97 211.133   1
  -1   4   3 851.094 47.0139   3
   1   4  -3 866.869 48.1718   1
  -1  -4  -3 854.101 46.4563   3
  -1  -4  -3 853.624 49.0465   2
   1  -4   3 878.121 48.4402   2
   1   4   3 898.126 46.8977   3
  -1   4  -3 920.787 43.4479   3
   1   4   3 797.816 46.2718   1
  -1   4  -3 906.108 47.1497   1
  -1  -4   3 942.891 45.5340   3
   1  -4  -3 867.277 50.4937   2
   2  -4   3 983.502 50.1508   2
   2   4  -3 932.248 50.3582   1
  -2   4   3 920.326 48.4801   3
  -2  -4  -3 928.119 47.5231   3
  -2  -4   3 852.336 47.0254   3
   2   4   3 862.371 48.8858   1
   2  -4  -3 835.662 50.8079   2
   2   4   3 910.526 47.7613   3
  -2  -4   3 802.561 45.2008   2
  -2   4  -3 834.959 46.6680   1
  -2   4  -3 834.606 43.5498   3
  -3   4   3 24.3447 6.64794   3
  -3  -4  -3 23.6184 4.98947   2
   3   4  -3 23.5031 7.68960   1
   3  -4   3 21.4999 6.73937   2
  -3  -4  -3 22.3183 5.72375   3
  -3  -4   3 12.6313 3.50276   2
   3  -4  -3 9.50937 5.03124   2
  -3  -4   3 4.37159 3.70489   3
  -3   4  -3 9.41057 3.48123   3
   3   4   3 2.07411 3.52632   1
  -3   4  -3 18.4339 5.33959   1
   4   4  -3 877.443 49.6604   1
  -4   4   3 812.492 46.2746   3
  -4  -4  -3 872.089 44.7191   3
  -4  -4  -3 799.034 40.4264   2
   4  -4   3 840.341 45.8537   2
   4   4   3 685.690 39.6923   2
  -4   4  -3 673.065 41.5447   3
  -4  -4   3 685.996 45.3963   3
   4  -4  -3 727.619 39.6331   1
  -4   4  -3 685.518 42.3705   1
  -4  -4   3 723.067 37.5100   2
   4   4   3 666.990 46.0601   1
   4  -4  -3 748.999 46.1616   2
  -5   4   3 177.289 20.0240   3
   5  -4   3 210.032 19.0248   2
   5   4  -3 216.863 22.0088   1
  -5  -4  -3 189.954 17.7340   3
   5   4   3 182.012 20.4719   1
  -5   4  -3 217.498 18.8281   3
   5   4   3 199.308 14.3392   2
   5  -4  -3 213.472 20.0106   2
   5  -4  -3 223.149 16.8042   1
  -5   4  -3 226.379 18.6721   1
  -5  -4   3 232.252 22.2123   3
  -6   4   3 2221.32 119.454   3
  -6  -4  -3 2258.74 115.146   3
   6   4  -3 2185.75 120.332   1
   6  -4   3 2319.18 115.144   2
   6  -4  -3 2317.00 111.949   1
  -6   4  -3 2167.22 113.972   1
  -6   4  -3 2209.41 115.000   3
   6   4   3 2170.70 120.219   1
  -6  -4   3 2141.33 120.011   3
   6  -4  -3 2142.20 115.191   2
   7  -4   3 4.37011 4.63566   2
   7   4  -3 1.40323 5.13036   1
   7  -4   3 -3.4535 3.83509   1
  -7   4   3 9.79433 7.97948   3
  -7  -4  -3 1.70816 4.78920   3
  -7   4  -3 3.85409 5.09254   1
   7  -4  -3 13.1310 6.25415   1
  -7  -4   3 6.54982 6.90070   3
  -7   4  -3 15.6667 7.71479   3
   7  -4  -3 7.23460 6.04358   2
   7   4   3 14.1479 8.36848   1
   8  -4   3 310.278 27.6462   1
  -8   4   3 283.002 31.5611   3
  -8  -4  -3 304.196 27.7043   3
   8   4  -3 324.439 31.6208   1
   8  -4   3 302.507 25.9782   2
   8   4   3 292.560 31.0780   1
  -8   4  -3 286.781 27.6806   1
  -8  -4   3 242.227 29.9005   3
   8  -4  -3 266.174 25.4183   2
  -9  -4  -3 23.6950 10.5520   3
   9  -4   3 25.9450 9.72606   2
   9   4  -3 16.5154 10.2929   1
   9  -4   3 11.4968 7.72297   1
  -9   4   3 34.7333 14.5708   3
   9   4   3 12.9220 10.6132   1
  -9   4  -3 17.7016 9.31729   1
  -9  -4   3 13.0746 11.0512   3
  10   4  -3 252.555 29.5646   1
  10  -4   3 213.313 25.8601   1
 -10   4   3 213.442 30.4891   3
 -10  -4  -3 226.148 26.1542   3
 -10   4  -3 169.123 24.2647   1
  10   4   3 156.710 25.7379   1
 -10  -4   3 162.458 27.7765   3
  11  -4   3 0.82368 7.12547   1
  11   4  -3 6.14187 8.90123   1
 -11  -4  -3 4.01672 7.81754   3
 -11   4   3 11.0193 12.0270   3
  11   4   3 20.9654 12.6755   1
 -11  -4   3 7.35771 10.8958   3
   0   5  -3 238.299 15.1059   3
   0  -5   3 226.250 17.6884   2
   0  -5   3 223.276 14.9249   3
   0   5   3 215.831 16.9381   3
   0   5  -3 223.778 17.2662   1
   0   5   3 224.129 14.3250   1
   0  -5  -3 220.145 19.5355   2
  -1  -5  -3 2039.14 104.106   2
   1  -5   3 2049.86 103.446   2
  -1   5   3 1999.83 101.698   3
   1   5  -3 2056.98 102.994   1
  -1  -5  -3 2090.92 101.524   3
   1  -5  -3 2029.66 106.000   2
  -1   5  -3 2040.95 101.127   1
   1   5   3 2060.73 101.611   3
   1   5   3 2086.74 101.580   1
  -1  -5   3 2062.01 99.6876   3
  -1   5  -3 1996.26 97.6863   3
   2   5  -3 1151.72 62.3318   1
   2  -5   3 1044.48 60.7780   2
  -2   5   3 1145.94 59.9332   3
  -2  -5  -3 1106.38 59.0952   3
  -2  -5   3 1080.28 57.4722   2
  -2   5  -3 1104.29 58.3712   1
   2   5   3 1120.36 61.3144   1
   2   5   3 1085.28 59.1645   3
  -2  -5   3 1133.18 58.6891   3
   2  -5  -3 1184.70 64.3495   2
  -2   5  -3 1078.74 55.3522   3
  -3  -5  -3 256.640 19.6867   3
   3  -5   3 308.856 22.5495   2
   3   5  -3 282.238 23.1223   1
  -3  -5  -3 254.593 18.8546   2
  -3  -5   3 267.923 20.3956   3
  -3  -5   3 269.185 17.1304   2
  -3   5  -3 243.007 18.6797   1
  -3   5  -3 228.403 16.5067   3
   3  -5  -3 224.609 21.5889   2
   3   5   3 231.988 21.1902   1
  -4  -5  -3 671.593 39.6299   3
   4   5  -3 654.717 43.7358   1
  -4  -5  -3 651.557 35.6864   2
   4  -5   3 654.865 40.9835   2
  -4   5   3 659.587 40.9396   3
   4   5   3 683.817 43.7006   1
   4  -5  -3 610.037 41.5606   2
  -4  -5   3 562.081 39.5862   3
  -4   5  -3 609.381 36.6809   3
  -4  -5   3 615.598 33.1375   2
  -4   5  -3 585.114 37.3820   1
   5   5  -3 720.917 51.1691   1
   5  -5   3 726.631 47.7269   2
  -5   5   3 693.308 48.4381   3
  -5  -5  -3 769.228 47.1913   3
  -5  -5  -3 765.162 41.3059   2
   5  -5  -3 834.514 50.6497   2
  -5   5  -3 797.307 46.4466   1
  -5  -5   3 799.617 50.4560   3
   5   5   3 789.892 52.1067   1
  -5   5  -3 871.575 47.4612   3
   6   5  -3 103.431 16.9618   1
  -6   5   3 101.857 16.2660   3
   6  -5   3 83.9101 13.6871   2
  -6  -5  -3 112.494 15.0416   3
   6  -5  -3 179.228 18.7076   2
  -6   5  -3 146.579 16.6276   3
   6   5   3 147.976 19.5504   1
  -6   5  -3 154.623 16.2132   1
  -6  -5   3 157.907 19.7480   3
   7  -5   3 1150.25 67.6579   2
   7   5  -3 1108.95 73.1702   1
  -7   5   3 1106.57 72.3343   3
  -7  -5  -3 1172.16 68.7311   3
  -7  -5   3 1147.50 73.6574   3
  -7   5  -3 1154.88 68.3652   3
  -7   5  -3 1107.92 66.6652   1
   7  -5  -3 1160.85 69.0898   2
   7   5   3 1209.18 75.5046   1
  -8   5   3 150.863 22.7955   3
  -8  -5  -3 141.906 19.5803   3
   8  -5   3 135.936 18.0279   1
   8   5  -3 128.776 20.8406   1
   8  -5   3 138.467 17.9824   2
  -8   5  -3 169.554 21.5771   3
  -8   5  -3 154.505 19.6034   1
   8  -5  -3 172.653 20.5036   2
  -8  -5   3 145.876 23.2909   3
   8   5   3 180.450 24.5170   1
   9   5  -3 16.5831 10.5555   1
   9  -5   3 8.53038 7.01495   2
  -9   5   3 42.9587 16.4885   3
  -9  -5  -3 19.5429 10.3667   3
   9  -5   3 7.63999 8.04616   1
   9   5   3 13.6668 10.6166   1
  -9  -5   3 15.0201 12.0023   3
  -9   5  -3 -1.6273 5.88155   1
  10   5  -3 118.030 21.4409   1
 -10   5   3 128.120 23.9262   3
 -10  -5  -3 112.443 20.7321   3
  10  -5   3 110.233 19.3202   1
 -10  -5   3 120.134 23.3742   3
 -10   5  -3 121.873 20.3310   1
  10   5   3 136.522 24.2666   1
 -11   5   3 123.641 25.0226   3
  11   5  -3 161.006 25.6576   1
  11  -5   3 147.791 23.0846   1
 -11  -5  -3 131.688 23.8963   3
  11   5   3 176.659 28.8900   1
 -11  -5   3 110.179 24.2027   3
   0   6   3 804.834 43.0359   1
   0  -6   3 839.849 45.1640   3
   0  -6  -3 837.624 51.4205   2
   0  -6   3 867.827 49.1965   2
   0   6   3 943.345 48.9549   3
   0   6  -3 837.692 47.7074   1
   0   6  -3 843.651 44.8790   3
   1   6  -3 1093.47 59.3037   1
   1  -6   3 1005.25 59.3161   2
  -1   6   3 1046.78 58.0700   3
  -1   6   3 1060.41 49.7452   1
  -1  -6  -3 1078.32 60.9190   2
  -1  -6  -3 1001.86 57.3144   3
   1   6   3 1026.41 57.6451   3
  -1   6  -3 1047.46 54.2156   3
  -1  -6   3 1110.12 56.0763   3
  -1  -6   3 1140.41 63.2563   2
   1  -6  -3 1097.78 62.8614   2
   1   6   3 1107.79 57.2196   1
  -1   6  -3 1037.49 56.8068   1
   2  -6   3 471.099 33.8571   2
  -2  -6  -3 468.700 31.7757   3
  -2   6   3 480.267 32.4401   3
   2   6  -3 464.176 33.5650   1
  -2   6  -3 555.857 31.7523   1
   2  -6  -3 527.964 37.0018   2
  -2  -6   3 507.279 31.3213   3
  -2   6  -3 541.373 29.2247   3
   2   6   3 532.662 34.2823   1
  -2  -6   3 523.669 31.4177   2
   2   6   3 499.241 32.3779   3
  -3  -6  -3 2995.57 151.267   3
   3   6  -3 3010.37 155.138   1
  -3   6   3 3105.00 152.441   3
   3  -6   3 3058.62 154.446   2
  -3  -6  -3 3127.03 150.823   2
  -3   6  -3 3217.62 150.069   1
  -3  -6   3 2765.40 150.368   3
   3   6   3 3153.43 155.894   1
  -3   6  -3 3171.58 147.692   3
   3  -6  -3 3129.21 156.829   2
  -3  -6   3 3156.86 148.154   2
  -4  -6  -3 451.599 27.7714   2
  -4   6   3 406.715 30.8647   3
  -4  -6  -3 430.613 30.2460   3
   4   6  -3 460.517 34.8681   1
   4  -6   3 447.154 32.7765   2
   4   6   3 444.200 34.3345   1
  -4  -6   3 428.922 27.2627   2
  -4  -6   3 426.179 30.9099   3
  -4   6  -3 424.846 28.7736   1
   4  -6  -3 396.815 32.6246   2
  -4   6  -3 429.405 27.6223   3
   5  -6   3 343.845 29.5672   2
   5   6  -3 317.966 31.6617   1
  -5   6   3 319.079 28.7806   3
  -5  -6  -3 371.420 28.9363   3
  -5   6  -3 432.888 28.6254   3
  -5  -6   3 427.249 31.9737   3
   5  -6  -3 408.237 32.2006   2
  -5   6  -3 445.438 28.9342   1
   5   6   3 346.847 31.9637   1
  -6  -6  -3 405.686 30.6734   3
   6   6  -3 380.796 34.2019   1
  -6   6   3 415.519 33.3584   3
   6  -6   3 403.681 31.1932   2
   6  -6  -3 308.926 29.7041   2
  -6  -6   3 345.366 31.3795   3
  -6   6  -3 327.056 26.9732   1
   6   6   3 332.576 32.6664   1
  -6   6  -3 353.491 28.8897   3
   7  -6   3 212.062 22.4720   2
  -7  -6  -3 216.562 22.2124   3
   7   6  -3 230.792 26.3475   1
  -7   6   3 240.453 25.7747   3
  -7  -6   3 150.759 21.7839   3
   7   6   3 191.491 24.9115   1
  -7   6  -3 150.313 18.6299   1
   7  -6  -3 183.316 21.5281   2
  -7   6  -3 154.380 20.5199   3
   8   6  -3 22.9060 11.1161   1
   8  -6   3 21.5465 9.13373   1
   8  -6   3 24.8554 10.2339   2
  -8   6   3 20.8635 12.2765   3
  -8  -6  -3 12.1647 8.91966   3
  -8   6  -3 15.2580 8.35398   1
   8   6   3 4.57045 7.92681   1
  -8  -6   3 7.21979 9.40347   3
   8  -6  -3 9.31333 8.02614   2
   9  -6   3 442.168 35.9006   1
   9   6  -3 385.125 38.6372   1
  -9  -6  -3 313.014 32.9726   3
  -9   6   3 419.309 40.7764   3
   9  -6   3 414.109 35.1235   2
  -9   6  -3 367.875 34.3534   1
   9   6   3 396.453 40.6227   1
   9  -6  -3 358.770 33.7291   2
  -9  -6   3 370.555 39.2260   3
 -10  -6  -3 20.8584 10.8336   3
 -10   6   3 25.4287 14.5055   3
  10   6  -3 30.2995 14.0907   1
 -10  -6   3 15.8500 12.1704   3
  10   6   3 10.2875 10.0932   1
  11   6  -3 67.3796 20.9945   1
 -11  -6  -3 57.0786 18.1087   3
 -11   6   3 44.2287 18.0375   3
  11   6   3 67.5076 21.4975   1
 -11  -6   3 54.6813 19.0595   3
   0  -7   3 9.28964 4.12039   3
   0  -7  -3 14.5372 6.75398   2
   0  -7   3 10.7856 5.31342   2
   0   7   3 10.2593 5.07369   3
   0   7  -3 17.0185 5.82923   1
   0   7   3 10.2323 3.36742   1
  -1  -7  -3 222.129 19.5416   3
  -1   7   3 211.117 19.6032   3
   1  -7   3 253.417 22.2575   2
   1   7  -3 258.030 20.9964   1
  -1  -7  -3 264.732 22.7991   2
  -1  -7   3 249.542 18.6439   3
   1  -7  -3 246.050 23.4822   2
  -1  -7   3 229.323 20.0908   2
  -1   7  -3 255.622 17.6716   3
   1   7   3 218.199 19.4647   3
  -1   7  -3 278.933 20.0413   1
   1   7   3 247.585 18.4957   1
  -2   7   3 2309.19 121.984   3
   2  -7   3 2221.29 124.206   2
  -2  -7  -3 2320.11 121.493   3
   2   7  -3 2202.53 123.042   1
  -2  -7   3 2512.95 121.007   2
  -2  -7   3 2451.64 120.660   3
   2  -7  -3 2356.10 127.178   2
  -2   7  -3 2560.69 118.187   3
   2   7   3 2513.33 122.570   3
   2   7   3 2578.47 123.815   1
  -2   7  -3 2557.60 120.453   1
  -3  -7  -3 119.118 14.1959   2
  -3  -7  -3 147.478 15.4472   3
   3   7  -3 197.556 19.5942   1
   3  -7   3 189.353 19.1854   2
  -3   7   3 132.990 15.3869   3
  -3  -7   3 169.937 16.1652   3
   3  -7  -3 114.209 16.5513   2
  -3  -7   3 159.720 14.1251   2
   3   7   3 119.970 16.3840   1
   3   7   3 125.063 15.0081   3
  -3   7  -3 151.527 13.2570   3
  -3   7  -3 165.854 14.7745   1
  -4  -7  -3 1010.28 58.3564   3
  -4  -7  -3 1066.60 55.4393   2
  -4   7   3 1019.27 59.1905   3
   4  -7   3 1014.77 61.1508   2
   4   7  -3 879.799 60.8368   1
  -4  -7   3 983.979 58.0168   3
   4   7   3 957.025 61.9344   1
  -4   7  -3 951.313 54.0412   3
  -4   7  -3 985.321 55.4852   1
   4  -7  -3 973.280 62.0675   2
   5  -7   3 33.9485 10.7373   2
  -5   7   3 21.2294 8.60800   3
  -5  -7  -3 31.4897 9.60933   3
   5   7  -3 24.4985 10.1084   1
   5  -7  -3 15.5336 8.38046   2
  -5   7  -3 17.8225 7.05888   3
  -5   7  -3 13.2217 6.25243   1
   5   7   3 25.0254 10.5589   1
  -5  -7   3 15.6635 8.16352   3
   6  -7   3 -0.1277 4.25747   2
  -6  -7  -3 3.19538 5.33045   3
  -6   7   3 1.88664 5.32067   3
   6   7  -3 -0.9681 5.06159   1
   6  -7  -3 0.23640 4.95617   2
  -6   7  -3 -0.9849 3.88077   1
  -6  -7   3 -0.2834 5.21160   3
  -6   7  -3 1.14892 5.25275   3
   6   7   3 1.42636 6.05361   1
  -7  -7  -3 30.4290 10.6772   3
  -7   7   3 19.9426 11.1566   3
   7   7  -3 35.4718 13.7259   1
   7  -7   3 32.0632 11.5247   2
   7  -7  -3 24.9802 11.1916   2
   7   7   3 23.5197 11.4509   1
  -7   7  -3 24.5997 8.94930   1
  -7  -7   3 20.1092 10.2974   3
   8  -7   3 789.437 55.6437   2
  -8   7   3 829.683 60.2688   3
   8  -7   3 766.008 54.6227   1
  -8  -7  -3 835.377 56.6849   3
   8   7  -3 812.106 60.9294   1
   8  -7  -3 806.170 56.9109   2
   8   7   3 769.964 61.0019   1
  -8  -7   3 803.247 59.9899   3
  -9  -7  -3 9.49091 9.34677   3
   9   7  -3 26.7330 12.9690   1
  -9   7   3 27.8834 14.4501   3
   9  -7   3 16.2319 10.0552   2
   9  -7  -3 12.7207 9.03197   2
   9   7   3 13.4993 11.2337   1
  -9  -7   3 29.5470 13.4321   3
 -10  -7  -3 264.200 30.8544   3
  10   7  -3 231.995 31.5342   1
  10  -7   3 252.239 29.0788   2
 -10   7   3 297.095 36.6473   3
  10   7   3 261.712 35.1089   1
 -10  -7   3 251.344 33.7112   3
   0  -8   3 178.088 18.5636   2
   0   8  -3 195.081 17.4779   1
   0  -8   3 188.010 15.8854   3
   0  -8  -3 153.857 18.9803   2
   0   8   3 177.930 17.9206   3
   1   8  -3 314.395 21.3737   3
   1  -8   3 293.606 24.9910   2
  -1  -8  -3 320.526 26.3805   2
   1   8  -3 333.629 24.4887   1
  -1   8   3 268.930 22.5928   3
  -1  -8   3 240.453 22.0600   2
  -1   8  -3 231.896 19.9441   1
  -1   8  -3 225.001 20.4284   3
  -1  -8   3 263.901 20.6353   3
   1   8   3 236.191 21.5903   3
   1  -8  -3 245.966 25.0835   2
  -2   8   3 87.0490 13.1993   3
   2   8  -3 120.735 15.0227   1
   2  -8   3 128.169 16.5535   2
  -2  -8  -3 94.5276 12.8306   3
  -2  -8  -3 101.632 14.6437   2
   2   8   3 111.719 13.6776   1
  -2   8  -3 132.465 13.4699   1
  -2   8  -3 132.279 12.5827   3
   2   8   3 99.4236 13.3433   3
  -2  -8   3 137.829 14.5862   2
  -2  -8   3 118.333 13.1418   3
   2  -8  -3 114.792 16.7652   2
  -3   8   3 2362.92 127.863   3
  -3  -8  -3 2627.68 128.438   2
  -3  -8  -3 2582.29 128.751   3
   3   8  -3 2478.29 131.415   1
   3  -8   3 2435.04 131.269   2
   3   8   3 2509.86 128.496   3
  -3  -8   3 2529.58 127.322   3
  -3   8  -3 2436.32 124.441   1
  -3   8  -3 2476.36 123.548   3
  -3  -8   3 2526.68 124.939   2
   3  -8  -3 2488.46 134.070   2
   3   8   3 2584.55 131.434   1
   4   8  -3 19.4327 8.93595   1
   4  -8   3 19.7496 8.67225   2
  -4  -8  -3 9.34775 5.88752   3
  -4  -8  -3 11.7690 6.30354   2
  -4   8   3 11.8711 7.29583   3
  -4  -8   3 22.3069 7.88842   3
   4  -8  -3 5.68977 6.22898   2
  -4   8  -3 18.1711 6.21202   3
   4   8   3 13.3929 7.52817   3
  -4   8  -3 15.9154 6.47886   1
   4   8   3 5.85246 6.01818   1
  -5  -8  -3 257.545 24.8658   3
  -5   8   3 267.676 25.3608   3
   5   8  -3 227.838 26.7845   1
   5  -8   3 255.388 26.2982   2
  -5   8  -3 280.774 22.7884   1
  -5   8  -3 253.712 22.6355   3
   5  -8  -3 261.631 27.4889   2
   5   8   3 254.919 27.9068   1
  -5  -8   3 260.498 24.8212   3
   6   8  -3 120.411 20.6148   1
  -6   8   3 152.701 20.3007   3
  -6  -8  -3 126.435 18.4091   3
   6  -8   3 153.058 20.7788   2
   6  -8  -3 216.478 24.4880   2
   6   8   3 179.925 24.1675   1
  -6  -8   3 172.666 21.7598   3
   7  -8   3 196.659 24.6733   2
   7   8  -3 217.736 28.3067   1
  -7   8   3 186.368 26.1379   3
  -7  -8  -3 195.146 23.9664   3
   7   8   3 302.233 32.7839   1
   7  -8  -3 245.189 27.9232   2
  -7  -8   3 254.401 28.0418   3
   8   8  -3 44.3881 15.7879   1
  -8   8   3 42.4603 15.1964   3
   8  -8   3 42.8623 13.7819   2
  -8  -8  -3 55.0390 15.7775   3
  -8  -8   3 37.8152 14.4813   3
   8  -8  -3 45.8950 15.3150   2
   8   8   3 30.4480 15.1168   1
   9  -8   3 315.224 32.0629   2
  -9   8   3 238.772 32.6338   3
   9   8  -3 283.732 34.3545   1
  -9  -8  -3 252.363 30.9475   3
  -9  -8   3 253.604 32.6466   3
   9   8   3 388.124 41.2794   1
   9  -8  -3 326.269 33.9825   2
 -10   8   3 -2.2510 9.86695   3
  10   8  -3 -0.9539 6.83344   1
 -10  -8  -3 4.08743 9.13986   3
  10  -8   3 6.65811 9.98972   2
  10   8   3 11.9631 12.1779   1
 -10  -8   3 -3.4154 8.87362   3
   0  -9   3 65.5372 11.8106   2
   0   9  -3 58.3070 10.3039   1
   0  -9  -3 46.2274 12.5506   2
   0   9   3 33.2764 10.1864   3
   0  -9   3 62.2548 9.53099   3
   0   9  -3 49.4390 9.75796   3
  -1   9   3 569.681 41.7812   3
   1   9  -3 581.431 39.4248   3
  -1  -9  -3 590.681 44.9643   2
   1  -9   3 617.435 45.3326   2
   1   9  -3 605.777 42.0438   1
  -1  -9   3 685.099 44.4398   2
  -1   9  -3 769.908 42.3386   1
   1  -9  -3 708.608 49.0373   2
   1   9   3 697.065 43.6785   3
  -1  -9   3 803.381 42.8002   3
   2   9  -3 870.115 50.4437   3
   2  -9   3 851.373 55.8685   2
   2   9  -3 822.205 52.5579   1
  -2   9   3 876.893 52.5656   3
  -2  -9  -3 878.748 54.4718   2
  -2  -9  -3 818.051 51.4378   3
   2   9   3 860.042 52.4632   3
  -2   9  -3 793.315 48.4845   1
  -2   9  -3 826.559 47.9710   3
  -2  -9   3 912.624 52.3551   2
   2  -9  -3 835.780 57.4236   2
  -2  -9   3 753.852 48.9968   3
   3  -9   3 39.1278 12.3760   2
  -3   9   3 23.7724 8.84628   3
  -3  -9  -3 25.2060 9.14186   2
  -3  -9  -3 21.4527 8.47986   3
   3   9  -3 56.0939 11.9660   1
  -3   9  -3 55.9398 9.34362   1
  -3   9  -3 60.8359 9.46188   3
   3  -9  -3 27.8808 10.8330   2
   3   9   3 53.0815 12.7586   3
  -3  -9   3 52.4907 10.2934   3
   3   9   3 42.2026 11.1729   1
   4  -9   3 386.227 34.4218   2
  -4   9   3 344.616 30.9256   3
   4   9  -3 385.449 34.3275   1
  -4  -9  -3 359.917 30.8309   3
  -4   9  -3 410.066 28.6544   3
   4  -9  -3 431.967 37.1183   2
  -4  -9   3 431.798 32.2885   3
   4   9   3 393.393 34.4257   1
   4   9   3 385.323 31.7586   3
   5  -9   3 258.472 26.9945   2
   5   9  -3 233.498 26.9400   1
  -5  -9  -3 246.207 24.2527   3
  -5   9   3 253.609 25.4097   3
   5   9   3 201.109 22.8509   3
   5   9   3 188.659 25.0802   1
   5  -9  -3 199.594 25.3367   2
  -5  -9   3 194.831 22.3541   3
  -6   9   3 12.8156 9.13699   3
   6  -9   3 24.1410 10.6943   2
   6   9  -3 28.9363 12.3116   1
  -6  -9  -3 10.8679 8.99383   3
  -6  -9   3 35.5387 12.5384   3
   6  -9  -3 19.5596 10.1537   2
   6   9   3 40.7166 14.5836   1
   7  -9   3 436.033 38.7587   2
  -7   9   3 437.266 39.4233   3
   7   9  -3 419.938 41.1542   1
  -7  -9  -3 378.944 35.6435   3
   7  -9  -3 390.826 38.1206   2
   7   9   3 401.033 40.3004   1
  -7  -9   3 375.350 36.4447   3
   8   9  -3 361.193 39.2725   1
   8  -9   3 394.091 37.1469   2
  -8   9   3 317.687 35.6963   3
  -8  -9  -3 326.296 34.3651   3
   8  -9  -3 375.194 37.5166   2
   8   9   3 362.003 40.0467   1
  -8  -9   3 363.242 37.1233   3
  -9  -9  -3 3.02883 9.34760   3
   9  -9   3 1.45207 7.59287   2
   9   9  -3 7.98067 9.34358   1
  -9   9   3 5.93304 10.3887   3
   9   9   3 11.1604 11.5601   1
   9  -9  -3 5.26943 9.12537   2
  -9  -9   3 16.0108 12.2520   3
   0  10   3 679.592 44.4604   3
   0  10  -3 690.604 42.7991   1
   0 -10   3 660.847 46.6867   2
   0 -10  -3 667.564 48.8762   2
   0  10  -3 613.875 40.2493   3
  -1 -10  -3 110.017 17.7302   2
  -1  10   3 132.887 16.7394   3
   1  10  -3 129.109 14.5741   3
   1  10  -3 116.515 15.1841   1
   1 -10   3 149.877 19.2821   2
   1  10   3 108.880 15.8956   3
  -1  10  -3 114.702 14.2739   1
  -1 -10   3 125.800 17.2922   2
  -1 -10   3 145.500 15.4562   3
   1 -10  -3 107.524 18.2072   2
   2 -10   3 508.263 39.8673   2
  -2 -10  -3 452.097 35.2479   3
   2  10  -3 436.604 32.8363   3
  -2 -10  -3 464.141 37.2411   2
   2  10  -3 469.556 35.9512   1
  -2  10   3 503.019 36.3015   3
   2 -10  -3 558.592 43.0501   2
  -2 -10   3 499.180 38.2356   2
  -2 -10   3 426.894 33.1133   3
  -2  10  -3 515.101 33.6186   1
   2  10   3 443.468 35.1274   3
  -3  10   3 119.940 17.2260   3
   3 -10   3 100.692 17.9084   2
  -3 -10  -3 129.803 17.2629   2
  -3 -10  -3 103.744 15.7468   3
   3  10  -3 123.024 18.3156   1
  -3 -10   3 169.764 18.3451   3
   3 -10  -3 134.567 20.7165   2
  -3  10  -3 152.174 15.5459   3
   3  10   3 141.143 17.8989   3
   4 -10   3 240.553 27.1514   2
  -4  10   3 220.262 23.8713   3
   4  10  -3 222.417 25.9267   1
  -4 -10  -3 229.115 24.0255   3
   4 -10  -3 230.548 28.0325   2
   4  10   3 221.602 23.8367   3
  -4 -10   3 244.953 23.7645   3
   5 -10   3 13.6388 9.35418   2
  -5 -10  -3 14.2051 8.42176   3
   5  10  -3 16.4335 10.5523   1
  -5  10   3 23.4923 10.5513   3
  -5 -10   3 18.4623 9.65202   3
   5  10   3 15.0350 8.49707   3
   5  10   3 12.4254 8.94253   1
   5 -10  -3 6.32808 7.96803   2
   6 -10   3 465.913 42.6011   2
  -6  10   3 496.810 41.6970   3
   6  10  -3 446.872 43.4703   1
  -6 -10  -3 490.280 40.6711   3
   6  10   3 544.247 46.3315   1
   6 -10  -3 538.222 45.9569   2
  -6 -10   3 509.515 41.8377   3
   6  10   3 492.499 40.7572   3
  -7 -10  -3 90.4389 17.5950   3
   7 -10   3 64.7269 18.5520   2
   7  10  -3 52.3533 18.5515   1
  -7  10   3 57.7682 17.0953   3
   7 -10  -3 55.9070 17.5325   2
   7  10   3 53.8806 17.6516   1
  -7 -10   3 55.6616 16.6230   3
  -8  10   3 85.5505 22.0427   3
  -8 -10  -3 60.2665 17.2528   3
   8 -10   3 80.0439 20.3363   2
   8  10  -3 66.3322 20.1679   1
  -8 -10   3 67.3772 18.6793   3
   8  10   3 76.2593 21.9478   1
   8 -10  -3 82.1096 21.1355   2
   0  11  -3 15.8438 7.61385   1
   0 -11  -3 12.0323 8.91505   2
   0  11  -3 15.5376 6.73375   3
   0  11   3 6.32513 6.09722   3
   0 -11   3 19.0306 9.57052   2
   1  11  -3 861.927 52.6069   1
   1 -11   3 835.445 57.5359   2
  -1  11   3 800.797 53.1574   3
  -1 -11  -3 824.237 57.2112   2
   1  11  -3 791.158 49.8748   3
   1  11   3 804.311 53.3210   3
  -1 -11   3 775.385 54.0105   2
  -1 -11   3 845.884 51.1892   3
   1 -11  -3 807.140 59.1384   2
  -2 -11  -3 1.27502 5.84639   2
   2  11  -3 2.48357 5.81612   1
   2  11  -3 5.93951 5.81336   3
   2 -11   3 2.38489 6.56243   2
  -2  11   3 5.78381 6.86492   3
   2 -11  -3 12.6097 10.1658   2
   2  11   3 7.40820 7.40768   3
  -2 -11   3 0.43354 4.32505   3
   3  11  -3 5.91499 6.18589   1
  -3  11   3 11.4610 7.63751   3
   3  11  -3 16.3689 8.37118   3
  -3 -11  -3 12.6265 8.33732   3
   3 -11   3 14.8026 10.4829   2
   3  11   3 11.7284 7.76702   3
   3 -11  -3 7.56949 9.06900   2
  -3 -11   3 21.9940 8.45349   3
  -4 -11  -3 4.87512 6.58679   3
  -4  11   3 -4.7028 4.82884   3
   4  11  -3 2.14458 6.61466   1
   4 -11   3 -2.8061 6.31494   2
  -4 -11   3 -4.1488 5.12009   3
   4 -11  -3 1.60642 7.37327   2
   4  11   3 2.41076 6.10577   3
   5 -11   3 464.748 42.9259   2
  -5 -11  -3 491.097 40.4358   3
  -5  11   3 474.422 40.4653   3
   5  11  -3 496.929 44.2380   1
   5 -11  -3 433.621 43.2977   2
   5  11   3 506.548 40.9537   3
  -5 -11   3 487.916 39.2768   3
   6 -11   3 112.230 20.9442   2
  -6 -11  -3 61.2271 16.4035   3
  -6  11   3 79.4231 19.3643   3
   6  11  -3 99.5970 20.7426   1
  -6 -11   3 77.5012 16.2766   3
   6  11   3 56.4981 15.6160   3
   6 -11  -3 72.5225 20.2372   2
  -7 -11  -3 414.822 39.2334   3
  -7  11   3 413.884 39.5918   3
   7 -11   3 413.585 41.1009   2
   7  11  -3 365.009 40.9549   1
   7  11   3 409.329 42.9033   1
  -7 -11   3 437.967 41.0727   3
   7  11   3 377.599 37.2312   3
   7 -11  -3 421.469 42.6826   2
  -8 -11  -3 11.0208 11.2212   3
   8 -11   3 2.97600 9.80944   2
   8  11  -3 11.3221 11.1213   1
  -8  11   3 12.1542 11.8340   3
  -8 -11   3 6.56178 9.98354   3
   8 -11  -3 6.72426 10.4297   2
   8  11   3 7.15746 11.0174   1
   0 -12   3 489.784 40.3081   2
   0  12  -3 458.226 33.8840   3
   0  12   3 445.320 36.8655   3
   0 -12  -3 450.255 41.0363   2
   1  12  -3 7.83053 6.76525   3
  -1  12   3 2.53588 6.64131   3
  -1 -12  -3 -0.0604 7.26902   2
   1 -12   3 6.20238 8.82536   2
  -1 -12   3 14.7672 9.05739   2
   1  12   3 12.5893 8.09080   3
   1 -12  -3 13.6794 9.83829   2
  -1  12  -3 7.44815 6.13010   3
  -2 -12  -3 67.6827 17.0211   2
   2  12  -3 68.7724 13.0945   3
  -2  12   3 77.6493 16.1437   3
   2 -12   3 77.6230 18.9721   2
   2  12  -3 56.6069 14.6462   1
   2  12   3 85.0871 15.6290   3
   2 -12  -3 73.4383 20.5656   2
  -2 -12   3 79.5894 13.4796   3
  -3  12   3 129.887 19.5110   3
   3  12  -3 111.870 16.4694   3
  -3 -12  -3 115.092 18.5503   3
   3  12  -3 121.171 18.7767   1
   3 -12   3 122.953 22.2280   2
   3  12   3 107.538 18.0877   3
  -3 -12   3 110.583 17.2918   3
   3 -12  -3 130.915 23.0081   2
  -4 -12  -3 107.211 18.5288   3
   4  12  -3 70.6271 16.0839   1
   4  12  -3 82.6295 15.3326   3
   4 -12   3 86.9472 18.8300   2
  -4  12   3 83.3794 17.3783   3
   4  12   3 82.5771 16.6346   3
  -4 -12   3 111.317 17.5126   3
   4 -12  -3 93.1041 24.0015   2
   5 -12   3 46.0505 16.6373   2
  -5  12   3 45.4534 14.8069   3
   5  12  -3 37.9129 15.1900   1
  -5 -12  -3 26.4370 12.3688   3
   5 -12  -3 36.7095 15.1652   2
   5  12   3 49.6865 15.0599   3
  -5 -12   3 22.5135 11.3726   3
  -6 -12  -3 336.180 34.9981   3
   6  12  -3 361.300 39.9249   1
  -6  12   3 338.745 35.2201   3
   6 -12   3 367.181 38.9490   2
  -6 -12   3 315.302 34.0575   3
   6  12   3 341.007 35.0919   3
   6 -12  -3 387.511 41.3203   2
   0  13  -3 5.89880 6.32780   3
   0  13   3 2.08223 6.69719   3
   0 -13   3 2.76882 7.88578   2
   0 -13  -3 2.68377 8.04014   2
  -1 -13  -3 147.653 22.8499   2
   1 -13   3 151.871 23.8817   2
   1  13  -3 143.621 18.6576   3
  -1 -13   3 202.835 38.0160   2
   1  13   3 139.312 20.3522   3
   1 -13  -3 169.362 26.2337   2
  -2  13   3 232.839 26.3786   3
   2  13  -3 279.052 25.8062   3
   2 -13   3 237.079 30.0087   2
   2 -13  -3 185.581 28.5554   2
   2  13   3 213.643 26.1353   3
  -2 -13   3 232.778 24.5533   3
   3 -13   3 6.83667 9.53330   2
   3  13  -3 3.22111 7.14033   3
  -3  13   3 6.02103 8.35092   3
   3 -13  -3 5.76369 10.5680   2
  -3 -13   3 10.4203 7.95447   3
   3  13   3 2.95194 7.74024   3
   4  13  -3 130.610 20.0949   3
  -4  13   3 176.871 23.5059   3
   4 -13   3 125.449 24.3693   2
  -4 -13  -3 145.312 21.8451   3
   4  13  -3 150.236 23.1470   1
  -4 -13   3 124.848 20.2164   3
   4 -13  -3 141.062 26.0897   2
   4  13   3 165.434 23.9865   3
   5  13  -3 117.887 20.4152   3
  -5  13   3 153.584 23.7188   3
   5 -13   3 142.776 26.1555   2
   5  13  -3 159.470 25.9834   1
  -5 -13  -3 126.480 21.0845   3
  -5 -13   3 135.047 20.6804   3
   5 -13  -3 128.972 25.8617   2
   5  13   3 139.147 22.3666   3
   0 -14   3 32.4585 14.8956   2
   0  14   3 25.2856 11.8190   3
   0 -14  -3 25.1325 14.3654   2
  -1 -14  -3 92.1584 21.9226   2
   1 -14   3 61.3091 19.3622   2
  -1  14   3 77.7783 18.5264   3
   1 -14  -3 78.5196 21.7964   2
   1  14   3 59.2172 16.9937   3
   2 -14   3 2.10094 8.88380   2
   2  14  -3 -1.9325 6.22579   3
  -2  14   3 11.7623 9.74885   3
   2 -14  -3 -1.1639 8.90169   2
   2  14   3 1.27524 7.47982   3
   3 -14   3 397.722 40.6549   2
  -3  14   3 421.444 36.6505   3
   3  14  -3 258.813 28.8023   3
  -3 -14   3 294.407 30.7589   3
   3 -14  -3 336.139 40.0725   2
   3  14   3 338.143 34.1479   3
   0   0   4 6957.02 330.347   3
   0   0  -4 7213.29 334.727   2
   0   0   4 7232.67 334.837   2
   0   0  -4 7349.52 332.209   1
   1   0  -4 291.074 18.4435   1
   1   0   4 267.826 14.6803   3
   1   0   4 287.481 18.9740   2
   1   0  -4 251.613 18.9163   2
  -1   0   4 286.965 18.1391   3
  -1   0   4 281.024 19.4939   2
  -1   0  -4 270.705 17.4290   1
  -2   0   4 688.412 39.6685   3
  -2   0  -4 705.488 37.6275   1
  -2   0  -4 666.012 33.2898   3
   2   0   4 653.612 37.3409   2
   2   0  -4 660.297 38.5605   2
  -3   0  -4 305.124 22.0725   1
  -3   0   4 321.147 25.2256   3
   3   0  -4 341.928 23.4529   1
   3   0   4 332.288 21.7161   2
   3   0  -4 352.840 23.0362   2
  -3   0  -4 315.744 18.6263   3
   4   0   4 1446.60 73.4862   2
  -4   0  -4 1464.45 71.6366   3
   4   0  -4 1420.37 74.2215   2
  -4   0  -4 1461.08 76.2567   1
  -4   0   4 1479.87 81.1574   3
   4   0  -4 1353.64 75.1276   1
   5   0   4 198.061 18.4943   1
   5   0  -4 204.545 16.3258   2
  -5   0  -4 172.311 17.5233   1
   5   0  -4 192.349 18.1431   1
  -5   0  -4 181.093 15.0144   3
  -5   0   4 175.475 20.6690   3
   5   0   4 172.656 14.8979   2
   6   0  -4 2577.60 122.044   2
   6   0   4 2381.71 127.219   1
   6   0  -4 2484.14 126.949   1
  -6   0   4 2457.88 133.318   3
   6   0   4 2485.36 121.223   2
  -6   0  -4 2340.01 127.052   1
  -7   0   4 138.333 20.7943   3
  -7   0  -4 117.872 17.0185   1
   7   0   4 122.184 12.8372   2
   7   0   4 110.104 16.4595   1
   7   0  -4 143.715 17.2922   1
  -8   0  -4 342.760 29.5301   3
   8   0   4 382.096 33.5160   1
  -8   0   4 395.365 37.7780   3
   8   0  -4 352.822 31.5282   1
  -8   0  -4 418.786 35.9435   1
   9   0   4 33.6505 12.2752   1
   9   0  -4 23.6003 10.2911   1
  -9   0  -4 18.4625 9.01422   3
  -9   0   4 25.7388 13.0611   3
 -10   0   4 259.623 32.2062   3
 -10   0  -4 214.926 25.2556   3
  10   0   4 224.754 28.3892   1
  10   0  -4 270.203 28.8520   1
  11   0  -4 1.47500 8.03934   1
  11   0   4 17.8121 11.5384   1
 -11   0   4 13.6466 12.8383   3
   0  -1   4 1221.52 62.0556   2
   0  -1   4 1200.45 59.1371   3
   0   1   4 1156.95 58.7402   3
   0   1  -4 1292.47 61.1084   1
   0  -1  -4 1149.84 62.5375   2
  -1  -1  -4 4497.45 211.412   1
  -1   1   4 4207.51 211.301   3
  -1  -1  -4 4554.34 213.991   2
   1   1  -4 4501.88 212.437   1
   1  -1   4 4448.75 213.578   2
   1   1  -4 4311.86 213.293   2
   1  -1   4 4084.45 207.048   3
  -1   1  -4 4638.17 212.341   1
   1   1   4 4760.90 214.171   2
   1   1   4 4852.59 209.892   3
  -1  -1   4 4763.88 214.094   2
  -1  -1   4 4506.10 213.810   3
   1  -1  -4 4646.62 210.252   1
   1  -1  -4 4672.96 215.599   2
   2   1  -4 1019.02 52.9198   2
  -2  -1  -4 1081.15 49.6635   3
  -2   1   4 1024.43 53.6212   3
   2   1  -4 1013.76 53.0182   1
  -2  -1  -4 1053.89 52.7300   1
  -2  -1  -4 1045.21 52.8915   2
   2  -1   4 1027.26 53.2613   2
   2  -1  -4 977.375 54.4749   2
   2   1   4 995.839 49.5220   3
   2  -1  -4 962.541 50.1834   1
  -2   1  -4 954.027 46.8990   3
  -2  -1   4 936.456 55.1900   3
  -2   1  -4 962.720 52.3399   1
   2   1   4 948.175 52.3548   2
  -3  -1  -4 125.155 9.67265   3
   3   1  -4 137.732 12.8940   1
  -3   1   4 119.740 13.1055   3
   3  -1   4 129.813 11.8282   2
   3   1  -4 119.064 11.3239   2
  -3  -1  -4 104.336 11.5076   1
  -3  -1   4 121.763 11.5000   2
  -3  -1   4 123.927 14.5361   3
   3   1   4 121.509 10.8868   2
   3  -1  -4 116.396 10.6542   1
   3  -1  -4 129.795 12.7860   2
  -3   1  -4 117.812 8.49147   3
  -3   1  -4 128.092 12.1409   1
  -4   1   4 410.040 32.5615   3
   4   1  -4 416.956 30.3632   1
  -4  -1  -4 411.192 30.0487   1
   4  -1   4 424.174 28.4056   2
   4   1  -4 373.469 27.0255   2
  -4  -1   4 474.552 35.2558   3
   4   1   4 492.946 31.5388   1
   4  -1  -4 510.875 33.0192   1
   4  -1  -4 543.356 31.2874   2
  -4   1  -4 523.464 27.0665   3
  -4   1  -4 467.440 30.2706   1
   4   1   4 485.838 28.2543   2
  -5   1   4 2197.14 116.230   3
   5  -1   4 2227.44 107.748   2
   5   1  -4 2237.23 106.644   2
  -5  -1  -4 2292.35 113.330   1
   5   1  -4 2408.77 113.540   1
  -5   1  -4 1992.15 109.761   1
   5  -1  -4 1958.31 107.880   2
  -5   1  -4 2032.78 105.938   3
   5   1   4 2160.60 106.069   2
   5   1   4 2085.45 111.556   1
  -5  -1   4 2146.31 117.202   3
  -6  -1  -4 20.0790 8.34438   3
  -6   1   4 30.7027 10.9722   3
   6  -1   4 22.2635 8.19491   1
   6   1  -4 30.9788 9.77695   1
   6  -1   4 21.2674 6.26411   2
  -6  -1  -4 22.0550 8.55029   1
   6  -1  -4 23.0736 6.93500   2
  -6  -1   4 27.6046 10.6726   3
  -6   1  -4 24.5877 8.73903   1
  -6   1  -4 24.1695 7.27291   3
   6   1   4 22.7156 8.78313   1
   6   1   4 21.7215 5.81186   2
   7  -1   4 711.219 43.3641   2
   7   1  -4 758.127 49.9195   1
  -7  -1  -4 782.810 51.9777   1
  -7  -1  -4 702.417 45.4498   3
   7  -1   4 798.263 50.3135   1
  -7   1   4 743.288 54.0820   3
   7   1   4 641.547 48.3276   1
   7  -1  -4 691.102 47.1237   1
  -7   1  -4 817.106 50.8603   3
  -7  -1   4 717.831 53.6700   3
  -7   1  -4 719.987 49.0257   1
  -8  -1  -4 214.696 26.2052   1
  -8  -1  -4 221.167 22.8564   3
  -8   1   4 280.995 30.8453   3
   8   1  -4 245.114 26.0760   1
   8  -1   4 263.560 27.0837   1
   8   1   4 326.842 30.1286   1
  -8   1  -4 292.034 28.3063   1
  -8  -1   4 278.644 30.8477   3
   8  -1  -4 332.738 28.1157   1
  -9   1   4 2.90421 8.59570   3
   9   1  -4 2.71783 5.78558   1
   9  -1   4 -2.1031 4.83854   1
  -9  -1  -4 4.63340 5.96214   3
  -9   1  -4 4.12687 7.08989   1
  -9  -1   4 2.91348 7.50790   3
   9   1   4 0.41271 6.17881   1
   9  -1  -4 4.82372 6.31039   1
 -10  -1  -4 113.217 18.1598   3
  10   1  -4 99.0555 18.3097   1
  10  -1   4 124.875 20.7717   1
 -10   1   4 116.014 22.6495   3
  10   1   4 87.1899 18.5157   1
  10  -1  -4 108.143 18.5721   1
 -10  -1   4 106.545 25.2777   3
 -10   1  -4 84.9086 23.8320   3
  11  -1   4 261.982 33.2619   1
 -11   1   4 313.442 37.8530   3
 -11  -1  -4 241.976 29.1384   3
  11   1  -4 313.272 33.6264   1
  11   1   4 322.777 36.5332   1
 -11  -1   4 331.292 38.5437   3
  11  -1  -4 323.873 33.4421   1
   0   2  -4 4543.18 211.071   1
   0   2   4 4490.87 209.454   3
   0  -2   4 4417.93 211.776   2
   0  -2   4 4568.03 206.888   3
   0  -2  -4 4367.60 207.958   1
   0  -2  -4 4542.48 214.270   2
  -1   2   4 1751.11 85.1216   3
   1   2  -4 1881.49 86.9344   1
   1  -2   4 1827.80 87.1199   2
  -1   2  -4 1757.71 85.9249   1
   1  -2  -4 1711.83 81.9464   1
   1   2   4 1710.05 83.6665   3
  -1  -2   4 1681.48 86.0392   2
  -1  -2   4 1631.24 84.6636   3
   1  -2  -4 1658.41 88.5214   2
  -2  -2  -4 582.158 31.8167   2
  -2  -2  -4 570.751 31.5920   1
  -2   2   4 523.356 31.3122   3
   2  -2   4 543.740 31.8641   2
   2   2  -4 570.615 32.7776   1
   2   2   4 522.560 31.3296   2
  -2  -2   4 498.544 32.3442   3
  -2   2  -4 545.143 31.1992   1
   2  -2  -4 484.557 27.3513   1
   2   2   4 515.976 29.1558   3
   2  -2  -4 520.626 33.4766   2
  -2  -2   4 496.108 32.6743   2
  -3   2   4 1313.64 78.7601   3
  -3  -2  -4 1356.31 78.3496   1
   3  -2   4 1322.91 77.5215   2
   3   2  -4 1342.43 79.0443   1
  -3  -2   4 1638.55 77.0824   2
  -3   2  -4 1629.98 73.3270   3
   3   2   4 1636.16 77.5544   2
   3  -2  -4 1564.94 75.1207   1
  -3  -2   4 1606.01 82.9045   3
   3  -2  -4 1683.90 81.4251   2
  -3   2  -4 1599.09 78.6546   1
   3   2   4 1669.56 80.2781   1
  -4  -2  -4 651.159 36.6060   3
   4  -2   4 627.997 38.2409   2
  -4   2   4 655.877 41.7930   3
   4   2  -4 629.935 35.9042   2
  -4  -2  -4 672.228 41.1725   1
   4   2  -4 675.298 41.7986   1
  -4  -2   4 639.882 36.2601   2
  -4  -2   4 672.078 44.1464   3
  -4   2  -4 614.534 38.6356   1
   4  -2  -4 634.914 36.6880   1
   4  -2  -4 642.565 39.7355   2
   4   2   4 681.745 41.1194   1
   4   2   4 629.482 36.1240   2
  -4   2  -4 658.542 35.4209   3
  -5  -2  -4 623.877 42.3343   1
  -5  -2  -4 647.833 37.8740   3
   5   2  -4 582.134 41.4462   1
   5  -2   4 612.869 38.2600   2
  -5   2   4 581.048 42.9665   3
  -5   2  -4 628.630 39.9512   1
  -5   2  -4 619.409 36.7860   3
  -5  -2   4 641.013 35.6141   2
  -5  -2   4 586.421 44.1883   3
   5  -2  -4 667.313 40.1395   2
   5   2   4 660.382 42.7613   1
   5  -2  -4 680.586 38.9108   1
   5   2   4 678.475 36.3830   2
  -6  -2  -4 1008.03 58.9320   3
   6   2  -4 1017.29 64.0044   1
   6  -2   4 1018.60 59.0437   2
  -6   2   4 935.617 65.2982   3
  -6  -2  -4 1015.28 64.7693   1
  -6  -2   4 1126.80 69.1510   3
  -6   2  -4 1108.42 62.5570   1
  -6   2  -4 1107.41 59.2836   3
   6  -2  -4 1131.58 60.9233   2
   6   2   4 1099.43 55.8963   2
   6   2   4 998.465 63.8531   1
   6  -2  -4 1127.89 61.0651   1
  -7   2   4 219.667 26.1775   3
   7   2  -4 222.486 24.1628   1
  -7  -2  -4 217.257 21.2301   3
   7  -2   4 230.618 23.3226   1
   7  -2   4 197.701 19.4774   2
  -7  -2   4 289.411 29.7968   3
  -7   2  -4 269.453 22.2897   3
   7  -2  -4 300.086 22.9317   2
   7   2   4 314.330 28.0997   1
  -7   2  -4 247.627 24.0456   1
   8   2  -4 171.228 20.9922   1
  -8  -2  -4 157.219 18.5735   3
   8  -2   4 172.199 20.8014   1
   8  -2   4 138.838 15.8163   2
  -8   2   4 163.722 23.3804   3
  -8   2  -4 135.549 17.0007   3
   8   2   4 99.5862 17.8902   1
  -8   2  -4 127.647 18.9084   1
  -8  -2   4 160.008 24.0582   3
   9   2  -4 585.005 48.4930   1
  -9   2   4 657.781 54.3253   3
  -9  -2  -4 664.022 47.5315   3
   9  -2   4 635.472 49.1577   1
  -9  -2   4 745.111 56.8844   3
  -9   2  -4 736.539 52.4365   1
   9   2   4 723.760 53.9303   1
  10   2  -4 82.1875 16.9150   1
  10  -2   4 50.6737 15.8337   1
 -10  -2  -4 59.1613 15.3008   3
 -10   2   4 99.8166 22.2831   3
 -10   2  -4 55.7950 16.6280   1
 -10  -2   4 98.5723 20.9770   3
  10   2   4 65.6725 18.4351   1
 -11   2   4 13.5853 12.5441   3
  11  -2   4 10.1144 10.3420   1
 -11  -2  -4 22.7339 11.5843   3
  11   2  -4 9.61975 9.13944   1
 -11  -2   4 14.6889 12.6110   3
  11   2   4 20.9909 12.8387   1
   0   3  -4 12.5695 4.69787   1
   0  -3  -4 9.56339 2.88456   1
   0  -3   4 10.4009 2.30446   3
   0  -3  -4 7.71819 4.50362   2
   0  -3   4 13.4075 4.72617   2
   0   3   4 10.4035 3.97854   3
   1   3  -4 376.526 26.6419   1
  -1  -3  -4 351.541 24.4810   1
  -1  -3  -4 355.665 27.1829   2
  -1   3   4 349.689 25.1805   3
  -1  -3  -4 399.185 25.0860   3
  -1  -3   4 475.379 25.1200   3
   1   3   4 467.345 25.8413   3
  -1   3  -4 500.638 27.4803   1
  -1   3  -4 492.889 21.3936   3
   1  -3  -4 440.987 22.0570   1
  -1  -3   4 528.412 27.8815   2
   1  -3  -4 482.196 30.5667   2
   2   3  -4 2521.02 125.482   1
   2  -3   4 2445.40 124.461   2
  -2   3   4 2446.56 123.665   3
  -2  -3  -4 2361.00 123.535   2
  -2  -3  -4 2425.23 121.606   3
   2  -3  -4 2601.97 117.578   1
   2  -3  -4 2649.46 127.603   2
  -2   3  -4 2483.80 117.634   3
   2   3   4 2580.49 123.984   1
  -2  -3   4 2550.49 122.529   2
   2   3   4 2670.08 122.351   3
  -2  -3   4 2603.82 123.909   3
  -2   3  -4 2600.15 123.516   1
  -3   3   4 61.8037 9.44889   3
   3   3  -4 64.1367 10.5578   1
   3  -3   4 76.5318 9.80104   2
  -3  -3  -4 60.4434 9.28117   1
  -3  -3  -4 63.6027 7.90014   3
   3   3   4 67.5672 8.40721   2
  -3  -3   4 81.4721 8.24656   2
   3  -3  -4 59.7115 6.26660   1
  -3   3  -4 83.0097 9.84889   1
   3   3   4 64.9575 9.83630   1
  -3   3  -4 74.6166 6.98327   3
   3  -3  -4 65.4523 10.0691   2
  -3  -3   4 69.7411 10.0258   3
  -4  -3  -4 4045.29 201.025   1
   4  -3   4 3879.47 197.586   2
  -4  -3  -4 3933.04 195.626   3
  -4   3   4 4098.75 200.887   3
   4   3  -4 3919.61 201.192   1
  -4  -3   4 4174.79 202.750   3
  -4  -3   4 4308.04 193.651   2
  -4   3  -4 4172.46 197.948   1
   4  -3  -4 4174.37 193.666   1
   4  -3  -4 4167.65 200.536   2
  -4   3  -4 4103.77 194.327   3
   4   3   4 4195.52 194.926   2
   4   3   4 4250.39 201.123   1
  -5  -3  -4 215.981 17.9407   3
  -5   3   4 200.531 21.0268   3
   5  -3   4 218.303 19.1686   2
   5   3  -4 201.003 21.1123   1
  -5  -3  -4 171.117 20.2857   1
   5   3   4 221.200 21.6210   1
  -5  -3   4 228.778 14.8907   2
  -5   3  -4 213.482 19.1250   1
   5   3   4 231.263 16.3204   2
   5  -3  -4 217.690 17.1346   1
   5  -3  -4 223.441 20.1234   2
  -5  -3   4 214.500 22.5607   3
  -5   3  -4 221.297 17.6721   3
   6  -3   4 14.5955 6.35805   2
  -6  -3  -4 12.2364 6.34428   3
   6   3  -4 27.9141 9.63272   1
  -6   3   4 17.9628 8.99905   3
   6  -3  -4 31.6822 8.10460   1
   6   3   4 14.1668 7.41275   1
  -6  -3   4 24.5566 10.0341   3
  -6   3  -4 17.8932 7.19953   1
  -6   3  -4 21.1374 7.18108   3
   6  -3  -4 25.9560 8.21361   2
  -7   3   4 50.9651 14.3859   3
   7  -3   4 66.0314 12.0702   1
   7  -3   4 44.2020 9.11833   2
  -7  -3  -4 73.0647 11.9177   3
   7   3  -4 70.0458 13.5885   1
  -7   3  -4 43.5642 9.45560   3
  -7  -3   4 65.7962 17.4354   3
   7  -3  -4 41.5484 10.2943   2
   7   3   4 51.6191 14.0542   1
  -7   3  -4 49.2448 10.7473   1
   7  -3  -4 55.4593 10.5724   1
  -8  -3  -4 569.626 42.4122   3
   8  -3   4 626.130 45.2376   1
   8   3  -4 575.410 46.5653   1
   8  -3   4 608.197 41.3133   2
  -8   3   4 644.885 50.9129   3
  -8   3  -4 650.613 44.1043   3
  -8   3  -4 650.498 45.8301   1
  -8  -3   4 661.174 51.9735   3
   8   3   4 620.557 48.7238   1
   9   3  -4 42.7972 13.9139   1
   9  -3   4 48.9272 14.4932   1
  -9  -3  -4 36.3025 11.0746   3
  -9   3   4 34.9214 14.7021   3
  -9  -3   4 16.5704 11.7614   3
  -9   3  -4 24.0242 11.4516   1
   9   3   4 6.40624 8.19448   1
  10   3  -4 584.014 48.1827   1
 -10  -3  -4 487.470 42.6240   3
 -10   3   4 559.662 50.7012   3
  10  -3   4 584.202 46.8571   1
 -10  -3   4 602.683 52.6257   3
  10   3   4 568.888 50.0764   1
 -10   3  -4 556.135 46.7897   1
 -11   3   4 4.75266 12.4038   3
  11  -3   4 7.78924 8.65130   1
 -11  -3  -4 12.1961 9.41165   3
  11   3  -4 0.03866 7.86708   1
  11   3   4 2.35938 8.07576   1
 -11  -3   4 11.2123 10.7431   3
   0   4   4 1096.17 55.8905   3
   0  -4   4 1045.83 56.8235   2
   0  -4   4 1114.57 52.2746   3
   0  -4  -4 1022.55 59.5230   2
   0  -4  -4 1018.77 52.6960   1
   0   4  -4 1099.10 57.0422   1
   0   4   4 1023.63 52.7353   1
   1  -4   4 564.314 35.1672   2
  -1   4   4 562.292 28.3043   1
  -1  -4  -4 577.173 36.3651   2
  -1  -4  -4 546.901 32.8127   1
   1   4  -4 649.816 36.2617   1
  -1   4   4 544.380 33.6117   3
  -1  -4  -4 558.443 33.1698   3
   1   4   4 575.300 33.3620   3
  -1   4  -4 606.704 34.5063   1
   1  -4  -4 627.433 38.2643   2
  -1   4  -4 578.490 29.0512   3
  -1  -4   4 589.765 34.1318   2
   1  -4  -4 559.374 28.2672   1
   1   4   4 550.295 32.6706   1
  -1  -4   4 641.817 31.9881   3
  -2  -4  -4 94.6352 10.2282   3
  -2   4   4 94.8479 11.0300   3
   2  -4   4 95.3829 11.4959   2
   2   4  -4 99.3980 12.4105   1
  -2  -4  -4 81.5821 10.9213   2
   2   4   4 111.284 10.9139   3
  -2  -4   4 138.119 11.8309   3
   2  -4  -4 103.861 13.2623   2
   2   4   4 118.056 12.0117   1
  -2   4  -4 130.873 8.09555   3
  -2  -4   4 123.001 10.9595   2
  -2   4  -4 126.184 11.6913   1
   3   4  -4 3232.37 162.922   1
  -3  -4  -4 3352.88 158.762   3
   3  -4   4 3324.20 161.682   2
  -3   4   4 3288.07 161.152   3
   3   4   4 3236.28 161.942   1
  -3  -4   4 3310.75 156.594   2
  -3   4  -4 3385.30 159.890   1
  -3  -4   4 3402.50 161.488   3
   3  -4  -4 3220.74 163.704   2
  -3   4  -4 3160.74 154.826   3
  -4  -4  -4 152.504 12.3433   2
   4   4  -4 187.789 18.4523   1
  -4   4   4 148.776 15.5599   3
   4  -4  -4 101.012 13.8196   2
  -4   4  -4 114.163 11.3975   3
  -4  -4   4 119.844 10.1421   2
   4   4   4 106.315 14.5189   1
  -4  -4   4 131.134 15.3072   3
  -4   4  -4 104.091 12.5673   1
   4   4   4 120.570 11.6159   2
   5  -4   4 493.825 37.0908   2
   5   4  -4 444.983 39.3734   1
  -5   4   4 482.763 39.2157   3
  -5  -4  -4 500.694 36.0288   3
   5   4   4 631.309 42.6589   1
  -5   4  -4 679.825 37.5528   3
  -5   4  -4 700.888 39.7624   1
   5   4   4 691.073 34.8999   2
   5  -4  -4 646.034 41.0423   2
  -5  -4   4 642.912 43.3146   3
  -6  -4  -4 4.64602 4.60968   3
  -6   4   4 10.2986 6.73645   3
   6  -4   4 3.48712 5.10093   2
   6   4  -4 4.30504 5.78363   1
   6   4   4 -0.0842 5.13197   1
  -6   4  -4 0.11838 3.93580   1
  -6  -4   4 -2.8665 3.73808   3
  -6   4  -4 3.87747 4.59722   3
   6  -4  -4 6.98856 5.84366   2
   7   4  -4 413.143 36.9575   1
  -7  -4  -4 384.740 32.1385   3
   7  -4   4 397.979 32.4110   2
  -7   4   4 436.737 38.9750   3
   7   4   4 495.019 40.0574   1
  -7   4  -4 469.624 34.7678   1
   7  -4  -4 511.803 35.6681   2
  -7  -4   4 462.476 40.0666   3
  -7   4  -4 485.754 34.7187   3
  -8  -4  -4 72.9438 13.4307   3
   8  -4   4 86.6730 14.7630   1
   8  -4   4 90.3219 14.4223   2
   8   4  -4 90.9534 16.6874   1
  -8   4   4 80.3585 20.2019   3
  -8  -4   4 102.706 19.4273   3
   8   4   4 70.7432 16.0638   1
   8  -4  -4 95.6176 14.6360   2
  -8   4  -4 54.0596 14.2187   1
   9   4  -4 830.866 60.9029   1
  -9  -4  -4 780.485 55.8793   3
   9  -4   4 840.029 54.1880   2
   9  -4   4 858.399 58.7893   1
  -9   4   4 823.279 63.3432   3
   9   4   4 829.879 62.9299   1
  -9   4  -4 880.958 59.3964   1
  -9  -4   4 895.511 65.8743   3
  10   4  -4 21.1371 11.4497   1
 -10  -4  -4 25.8191 11.0942   3
 -10   4   4 35.3007 16.5134   3
  10  -4   4 15.6683 9.99151   1
 -10   4  -4 47.1525 15.8350   1
  10   4   4 35.7513 15.9061   1
 -10  -4   4 39.9332 17.4257   3
  11  -4   4 87.8445 18.6196   1
 -11  -4  -4 78.7795 17.6007   3
  11   4  -4 101.723 20.2849   1
 -11   4   4 108.534 26.3513   3
 -11  -4   4 85.3237 23.6624   3
  11   4   4 104.525 23.9894   1
   0   5  -4 126.382 12.5622   1
   0  -5  -4 106.359 13.6426   2
   0  -5   4 106.838 9.16961   3
   0   5   4 119.725 11.7764   3
   0  -5   4 111.946 12.3746   2
   0   5   4 125.694 9.99245   1
   1   5  -4 572.823 37.8097   1
  -1   5   4 608.226 37.1250   3
  -1  -5  -4 615.899 39.6936   2
   1  -5   4 603.549 38.5617   2
   1   5   4 672.935 37.3543   3
  -1   5  -4 628.097 32.4544   3
  -1  -5   4 607.161 34.3433   3
   1  -5  -4 637.475 41.4729   2
  -1  -5   4 642.564 37.2970   2
  -1   5  -4 656.856 37.7158   1
   1   5   4 647.727 36.6788   1
   2  -5   4 2089.60 109.967   2
  -2  -5  -4 2102.50 107.187   3
  -2   5   4 1925.30 107.527   3
   2   5  -4 2172.35 110.612   1
  -2  -5  -4 2129.33 109.665   2
   2   5   4 2207.27 109.613   1
  -2  -5   4 2259.64 106.879   2
  -2  -5   4 2310.21 106.806   3
  -2   5  -4 2145.90 102.221   3
   2   5   4 2236.66 107.883   3
  -2   5  -4 2207.38 107.745   1
   2  -5  -4 2063.53 112.485   2
  -3  -5  -4 31.8876 6.57207   3
  -3   5   4 29.6826 7.78896   3
   3   5  -4 41.8031 8.99708   1
   3  -5   4 46.0296 8.75620   2
  -3   5  -4 28.1563 6.48314   1
   3   5   4 25.9139 7.98831   1
  -3  -5   4 25.2301 5.20683   2
   3  -5  -4 23.3377 8.04806   2
  -3   5  -4 32.5176 4.95759   3
  -3  -5   4 26.0778 7.21804   3
   3   5   4 22.4361 6.73466   3
   4  -5   4 1214.84 66.8297   2
   4   5  -4 1170.20 68.7973   1
  -4  -5  -4 1158.57 63.2821   3
  -4  -5  -4 1209.12 61.4256   2
  -4   5   4 1143.27 65.9978   3
  -4   5  -4 1075.39 62.6884   1
  -4  -5   4 1172.25 66.0456   3
   4  -5  -4 1068.11 66.8555   2
  -4   5  -4 1130.73 60.2563   3
   4   5   4 1251.80 62.3713   2
  -4  -5   4 1130.07 58.5432   2
   4   5   4 1126.96 67.6944   1
   5   5  -4 824.145 56.9570   1
  -5  -5  -4 848.551 51.9535   3
   5  -5   4 914.407 54.4889   2
  -5  -5  -4 882.409 47.8824   2
  -5   5   4 891.963 55.6908   3
  -5  -5   4 833.794 55.4958   3
  -5   5  -4 905.842 50.9308   3
   5  -5  -4 919.460 56.4412   2
   5   5   4 916.218 51.6141   2
  -5   5  -4 897.942 52.6728   1
   5   5   4 892.518 57.6329   1
  -6   5   4 60.6350 13.3821   3
   6  -5   4 65.6618 11.9389   2
  -6  -5  -4 65.6953 11.4126   3
   6   5  -4 69.9878 14.5102   1
  -6   5  -4 86.9651 12.5493   1
  -6  -5   4 107.002 17.0535   3
   6   5   4 72.6753 14.3018   1
  -6   5  -4 82.4693 15.4503   3
   6  -5  -4 68.0945 12.5078   2
   7  -5   4 315.090 27.9589   2
   7   5  -4 306.574 31.5392   1
  -7   5   4 306.975 31.0789   3
  -7  -5  -4 293.232 26.6391   3
  -7   5  -4 326.831 27.8382   1
   7  -5  -4 286.724 27.3953   2
   7   5   4 308.212 31.6788   1
  -7  -5   4 312.621 32.0684   3
  -8   5   4 690.096 54.6677   3
  -8  -5  -4 625.046 46.6965   3
   8  -5   4 679.007 47.5353   2
   8   5  -4 643.727 51.7940   1
   8  -5   4 639.890 47.3206   1
   8  -5  -4 706.673 48.7102   2
  -8   5  -4 738.997 49.2627   1
   8   5   4 783.441 56.5316   1
  -8  -5   4 711.260 55.6253   3
   9  -5   4 103.192 16.8201   1
   9  -5   4 75.8967 14.1424   2
   9   5  -4 82.3570 17.7715   1
  -9   5   4 73.6781 20.2193   3
  -9  -5  -4 70.6253 15.3380   3
  -9  -5   4 71.7607 20.6933   3
  -9   5  -4 73.6964 16.4308   1
   9   5   4 65.5326 19.4141   1
 -10  -5  -4 228.957 27.0448   3
  10  -5   4 273.473 29.2337   1
 -10   5   4 203.554 30.7668   3
  10   5  -4 232.436 29.9097   1
  10   5   4 242.797 32.4716   1
 -10   5  -4 241.585 29.0638   1
 -10  -5   4 261.047 33.9509   3
  11   5  -4 53.2803 17.9199   1
 -11  -5  -4 102.707 19.1163   3
 -11   5   4 118.987 25.9283   3
  11  -5   4 66.8002 18.5359   1
  11   5   4 53.9402 19.4998   1
 -11   5  -4 86.0675 21.9637   1
 -11  -5   4 98.7824 25.7547   3
   0   6   4 1430.73 70.3204   1
   0  -6   4 1443.00 71.5481   3
   0  -6   4 1454.93 76.8605   2
   0   6  -4 1391.33 70.9142   3
   0   6   4 1437.91 75.4005   3
   0   6  -4 1422.55 75.8459   1
   0  -6  -4 1448.45 79.8544   2
  -1   6  -4 94.9320 8.73392   3
  -1   6  -4 105.029 11.9588   1
   1   6   4 115.803 12.4602   3
  -1  -6   4 100.687 9.98340   3
   1   6   4 98.8417 10.9892   1
  -1  -6   4 102.548 11.9633   2
   1  -6  -4 103.714 14.3462   2
   2   6  -4 662.237 42.6245   1
  -2  -6  -4 708.055 42.8590   2
   2  -6   4 678.438 43.0533   2
  -2   6   4 709.866 41.7563   3
  -2  -6  -4 698.322 40.6146   3
   2   6   4 677.555 40.6993   3
  -2   6  -4 701.218 36.1318   3
  -2  -6   4 602.705 38.1983   3
   2  -6  -4 601.550 44.0867   2
   2   6   4 671.575 42.0450   1
  -2  -6   4 629.062 39.1618   2
  -2   6  -4 718.241 40.5490   1
  -3  -6  -4 865.487 52.5725   3
   3  -6   4 921.990 56.0942   2
   3   6  -4 849.174 55.9371   1
  -3   6   4 891.999 54.3226   3
  -3   6  -4 931.746 52.6035   1
   3   6   4 986.617 54.1949   3
  -3  -6   4 992.975 51.2194   2
  -3   6  -4 977.763 49.0159   3
   3   6   4 972.700 57.1597   1
   3  -6  -4 946.169 58.6976   2
  -3  -6   4 914.328 53.0055   3
  -4  -6  -4 543.045 32.1336   2
  -4  -6  -4 512.865 33.7057   3
   4  -6   4 495.454 35.5776   2
  -4   6   4 537.720 35.9060   3
   4   6  -4 546.182 38.6309   1
  -4   6  -4 490.171 30.1096   3
  -4   6  -4 458.976 32.1097   1
   4  -6  -4 422.197 35.6818   2
  -4  -6   4 432.737 33.2763   3
   4   6   4 442.830 35.9894   1
   5  -6   4 81.9104 13.2586   2
  -5   6   4 67.3490 12.4627   3
   5   6  -4 64.1532 13.9015   1
  -5  -6  -4 67.9662 10.4130   2
  -5  -6  -4 81.5420 12.2816   3
   5  -6  -4 65.7887 12.8278   2
   5   6   4 71.9982 14.0681   1
  -5  -6   4 67.5766 12.5324   3
  -5   6  -4 85.1511 12.1381   1
  -6   6   4 1077.48 66.3631   3
  -6  -6  -4 959.923 60.7919   3
   6   6  -4 1074.42 68.7098   1
   6  -6   4 975.747 62.6641   2
  -6  -6   4 1013.28 65.6519   3
   6   6   4 1038.78 67.7983   1
   6  -6  -4 1012.48 64.6987   2
  -6   6  -4 1035.94 60.9031   1
   7  -6   4 120.426 17.7132   2
   7   6  -4 144.066 21.4001   1
  -7  -6  -4 112.775 16.7268   3
  -7   6   4 88.9253 17.1758   3
  -7   6  -4 99.7252 15.4330   1
   7  -6  -4 104.962 17.2760   2
   7   6   4 112.047 19.5358   1
  -7  -6   4 109.100 18.7925   3
  -8   6   4 156.009 24.0312   3
   8  -6   4 198.266 22.8353   2
   8   6  -4 205.407 25.9221   1
  -8  -6  -4 197.835 22.6158   3
   8  -6  -4 170.276 21.8291   2
  -8  -6   4 107.564 20.7360   3
  -8   6  -4 141.321 19.1569   1
   8   6   4 122.916 22.1446   1
   9   6  -4 103.859 20.1460   1
   9  -6   4 98.4833 17.2753   2
  -9  -6  -4 92.5509 18.0532   3
  -9   6   4 105.762 21.7792   3
   9  -6   4 114.705 19.1090   1
  -9   6  -4 146.596 20.6934   1
   9   6   4 179.864 26.6125   1
   9  -6  -4 164.580 21.5980   2
  -9  -6   4 128.474 23.6513   3
 -10   6   4 88.4496 24.0095   3
  10  -6   4 73.9127 18.1998   1
  10   6  -4 69.8354 19.7767   1
 -10  -6  -4 86.4674 17.7640   3
  10   6   4 61.8126 20.3266   1
 -10  -6   4 48.5557 18.4977   3
   0   7  -4 281.845 18.5935   3
   0  -7   4 287.931 23.0826   2
   0  -7  -4 215.870 22.9292   2
   0  -7   4 290.638 19.1758   3
   0   7   4 227.657 20.5030   3
  -1   7   4 1717.40 89.3555   3
   1   7  -4 1624.63 89.5897   1
  -1  -7  -4 1657.72 92.0632   2
   1  -7   4 1624.33 90.6821   2
  -1  -7   4 1709.41 89.3345   2
  -1   7  -4 1777.72 84.0876   3
  -1   7  -4 1662.98 88.0981   1
   1   7   4 1692.90 88.8211   3
   1  -7  -4 1666.16 94.2620   2
   1   7   4 1771.73 86.8083   1
  -1  -7   4 1684.78 85.6375   3
   2   7  -4 98.3865 13.2186   1
  -2  -7  -4 69.7707 10.7641   3
  -2   7   4 65.8042 11.2170   3
   2  -7   4 88.1424 12.9100   2
  -2  -7  -4 65.4366 11.0903   2
   2   7   4 61.3283 10.2704   3
   2  -7  -4 56.5882 12.4057   2
  -2   7  -4 84.8130 10.8961   1
  -2   7  -4 79.8908 8.57016   3
  -2  -7   4 81.1524 10.3274   3
  -2  -7   4 84.2352 11.1187   2
   2   7   4 74.4244 11.3251   1
  -3  -7  -4 28.1948 8.36697   3
   3  -7   4 32.3287 9.59089   2
  -3   7   4 25.5601 8.59633   3
   3   7  -4 37.5139 10.5592   1
  -3   7  -4 26.9301 5.81882   3
   3   7   4 26.0362 7.88904   3
   3  -7  -4 38.3443 11.5569   2
   3   7   4 27.8913 9.24572   1
  -3   7  -4 32.2588 8.19289   1
  -3  -7   4 39.6554 8.28951   3
  -3  -7   4 26.2248 7.15969   2
  -4   7   4 6.83895 6.11297   3
  -4  -7  -4 5.78442 5.28017   3
   4  -7   4 5.14195 5.54674   2
   4   7  -4 18.4565 8.27898   1
  -4  -7  -4 10.3988 5.17528   2
  -4  -7   4 4.76751 5.04363   3
   4   7   4 0.15331 4.57252   1
  -4   7  -4 0.78688 4.47968   1
   4  -7  -4 6.49872 6.26686   2
   4   7   4 5.08209 5.29138   3
   5   7  -4 778.574 55.9973   1
  -5   7   4 865.237 54.0885   3
   5  -7   4 789.328 53.8478   2
  -5  -7  -4 813.659 51.2699   3
   5  -7  -4 776.466 54.9603   2
   5   7   4 861.652 57.2305   1
  -5  -7   4 798.416 52.3484   3
  -5   7  -4 788.550 49.2634   1
   6  -7   4 86.3426 15.4620   2
  -6   7   4 84.9940 15.6885   3
  -6  -7  -4 71.2541 13.1448   3
   6   7  -4 103.106 18.2431   1
  -6   7  -4 136.444 15.8965   1
  -6  -7   4 122.469 18.1259   3
   6  -7  -4 98.4935 16.7431   2
   6   7   4 106.538 18.2191   1
   7  -7   4 994.297 62.9877   2
  -7   7   4 1006.45 66.9668   3
  -7  -7  -4 1034.60 63.0144   3
   7   7  -4 944.632 67.3442   1
  -7   7  -4 926.755 59.1529   1
   7   7   4 936.452 67.4538   1
  -7  -7   4 880.675 64.3600   3
   7  -7  -4 932.522 63.9197   2
  -8  -7  -4 90.9257 17.5449   3
   8  -7   4 97.6785 17.9350   2
   8   7  -4 79.6058 17.9480   1
  -8   7   4 80.7411 20.8310   3
   8   7   4 104.217 21.0440   1
  -8   7  -4 86.2970 15.1732   1
   8  -7  -4 74.7460 18.2726   2
  -8  -7   4 92.4937 19.3167   3
  -9  -7  -4 16.3080 11.0813   3
   9   7  -4 -2.0405 8.10398   1
  -9   7   4 -1.0207 8.02599   3
   9  -7   4 0.13091 6.20718   1
   9  -7   4 7.34997 8.28425   2
   9  -7  -4 1.23829 6.99557   2
  -9  -7   4 -3.4308 7.27649   3
   9   7   4 4.93986 9.61663   1
 -10   7   4 7.83520 11.9264   3
 -10  -7  -4 -4.4450 6.39486   3
  10  -7   4 0.58274 6.92604   2
  10   7  -4 6.75682 10.1082   1
 -10  -7   4 11.7538 12.7219   3
  10   7   4 5.09073 9.54976   1
   0   8  -4 1176.42 67.5444   1
   0  -8   4 1274.66 64.6970   3
   0   8  -4 1194.22 63.7351   3
   0  -8  -4 1218.75 73.3360   2
   0  -8   4 1235.02 70.6075   2
   0   8   4 1226.14 68.4083   3
  -1   8   4 21.7520 7.84744   3
   1   8  -4 18.9629 7.25276   1
  -1  -8  -4 25.0731 9.52937   2
   1  -8   4 42.3046 11.3955   2
   1  -8  -4 45.7819 12.2470   2
  -1  -8   4 47.5995 11.1038   2
  -1   8  -4 35.4326 6.71334   3
  -1   8  -4 39.9241 8.17664   1
   1   8   4 37.6728 9.51484   3
  -1  -8   4 45.2779 7.59887   3
  -2  -8  -4 667.482 44.4063   2
   2  -8   4 655.962 45.1922   2
  -2   8   4 606.030 41.9882   3
   2   8  -4 592.951 42.6219   1
  -2  -8  -4 644.532 41.6961   3
  -2  -8   4 674.043 41.7342   2
   2   8   4 653.220 42.1316   3
   2  -8  -4 606.508 46.2407   2
  -2   8  -4 632.323 40.1619   1
  -2   8  -4 704.402 37.8011   3
  -2  -8   4 642.136 39.5761   3
   3  -8   4 215.782 22.1964   2
   3   8  -4 221.860 22.0441   1
  -3   8   4 189.592 19.6186   3
  -3  -8  -4 195.356 18.8548   3
   3   8   4 155.838 19.2624   1
  -3  -8   4 144.016 16.0863   3
   3   8   4 150.317 17.5021   3
  -3  -8   4 168.179 16.1997   2
   3  -8  -4 151.687 20.5493   2
  -3   8  -4 155.329 15.0837   3
  -3   8  -4 126.596 15.1012   1
  -4   8   4 264.467 24.8251   3
  -4  -8  -4 278.603 23.0102   2
   4  -8   4 232.549 25.1409   2
   4   8  -4 301.438 28.4131   1
  -4  -8  -4 233.797 23.2694   3
   4  -8  -4 283.094 28.6719   2
   4   8   4 258.243 26.8193   1
  -4  -8   4 255.772 23.1697   3
  -4   8  -4 267.503 22.3723   1
   4   8   4 259.939 24.0445   3
   5   8  -4 18.1193 9.90210   1
  -5  -8  -4 28.2178 9.56499   3
   5  -8   4 25.9942 10.3910   2
  -5   8   4 9.57269 7.25641   3
  -5   8  -4 20.9907 8.14546   1
   5   8   4 7.48432 6.99227   1
  -5  -8   4 21.6797 9.12419   3
   5  -8  -4 11.9986 8.21826   2
   5   8   4 14.4292 7.55235   3
   6   8  -4 844.507 62.1288   1
  -6  -8  -4 843.906 56.1858   3
  -6   8   4 970.525 60.7408   3
   6  -8   4 920.714 59.6731   2
  -6   8  -4 819.467 53.3319   1
   6  -8  -4 869.521 61.0003   2
   6   8   4 798.923 60.8791   1
  -6  -8   4 866.101 58.8430   3
   7   8  -4 6.63245 8.53365   1
  -7   8   4 16.2450 10.0566   3
  -7  -8  -4 1.53006 6.54292   3
   7  -8   4 18.2143 10.6556   2
   7   8   4 7.76585 8.88085   1
   7  -8  -4 16.3260 10.3288   2
  -7  -8   4 14.4407 10.1759   3
   8   8  -4 139.949 23.8185   1
  -8  -8  -4 140.992 21.4495   3
  -8   8   4 116.952 22.0950   3
   8  -8   4 171.944 23.9439   2
  -8  -8   4 135.818 23.7649   3
   8   8   4 140.708 25.1578   1
   8  -8  -4 184.280 24.6037   2
   9   8  -4 18.4468 11.9200   1
  -9   8   4 32.5138 16.3637   3
  -9  -8  -4 19.6737 11.6297   3
   9  -8   4 20.4934 10.9196   2
   9   8   4 14.7408 11.6817   1
   9  -8  -4 12.4800 9.74513   2
  -9  -8   4 22.6734 13.0642   3
   0  -9   4 17.7445 6.33298   3
   0  -9   4 15.8939 7.56464   2
   0   9  -4 13.7960 5.64273   3
   0   9  -4 16.5786 6.67013   1
   0  -9  -4 7.55221 7.90952   2
   0   9   4 1.08434 4.46416   3
  -1  -9  -4 620.401 42.9634   2
   1  -9   4 712.001 44.0274   2
   1   9  -4 685.751 40.9129   1
  -1   9   4 622.534 39.7003   3
  -1  -9   4 456.289 36.8281   2
  -1   9  -4 520.190 36.2179   1
   1  -9  -4 416.091 39.3848   2
  -1  -9   4 511.848 34.5829   3
  -1   9  -4 528.773 33.4238   3
   1   9   4 486.504 36.9108   3
  -2   9   4 848.530 54.9355   3
  -2  -9  -4 822.275 53.8622   3
  -2  -9  -4 842.551 56.4226   2
   2  -9   4 866.660 57.8522   2
   2   9  -4 841.052 55.6070   1
  -2  -9   4 928.368 56.0316   2
   2   9   4 953.340 55.9554   3
  -2   9  -4 948.269 50.4021   3
   2  -9  -4 964.745 62.2667   2
  -2  -9   4 854.540 51.9685   3
  -2   9  -4 940.937 53.2600   1
  -3  -9  -4 48.8033 12.2264   3
   3  -9   4 67.6431 13.5849   2
  -3   9   4 75.8664 13.7034   3
   3   9  -4 80.6911 14.7432   1
   3   9   4 40.8448 11.3101   3
   3  -9  -4 69.5824 17.3889   2
  -3   9  -4 38.2956 9.05572   1
  -3  -9   4 85.7514 12.5130   3
   4   9  -4 266.277 27.7021   1
  -4   9   4 268.634 25.6954   3
   4  -9   4 257.344 26.9283   2
  -4  -9  -4 297.380 25.8702   3
  -4   9  -4 242.547 21.9680   1
   4   9   4 214.670 25.3990   1
   4  -9  -4 252.548 28.5180   2
  -4  -9   4 216.479 22.7886   3
   4   9   4 235.401 23.9324   3
  -5   9   4 329.368 30.2518   3
   5   9  -4 314.944 32.4847   1
   5  -9   4 353.615 32.5999   2
  -5  -9  -4 297.714 28.0578   3
   5   9   4 321.492 32.4049   1
   5   9   4 314.647 29.1497   3
  -5  -9   4 296.936 28.2012   3
   5  -9  -4 292.396 32.0394   2
  -6   9   4 59.6756 15.9661   3
  -6  -9  -4 33.5339 12.1828   3
   6  -9   4 44.7341 14.1233   2
   6   9  -4 52.2821 16.6361   1
   6  -9  -4 43.5936 15.1799   2
  -6  -9   4 40.0171 13.2955   3
   6   9   4 29.0474 14.0314   1
  -7  -9  -4 417.169 36.8442   3
  -7   9   4 406.640 39.0142   3
   7   9  -4 427.713 42.0613   1
   7  -9   4 404.709 38.3357   2
   7   9   4 397.458 41.2051   1
  -7  -9   4 392.730 37.4876   3
   7  -9  -4 445.382 41.4500   2
   8  -9   4 245.173 29.1467   2
   8   9  -4 239.889 31.5459   1
  -8  -9  -4 234.433 27.4792   3
  -8   9   4 228.958 30.4568   3
   8   9   4 191.673 29.7642   1
  -8  -9   4 197.696 28.6134   3
   8  -9  -4 235.170 29.7678   2
   9   9  -4 19.1065 12.8806   1
   9  -9   4 11.7521 11.0422   2
  -9   9   4 3.00545 11.2181   3
  -9  -9  -4 18.6646 11.3675   3
   9   9   4 6.95470 11.4520   1
  -9  -9   4 17.9990 11.8233   3
   9  -9  -4 6.86884 10.3612   2
   0 -10   4 360.754 31.7534   2
   0  10   4 349.904 29.5017   3
   0 -10  -4 372.948 34.1377   2
   0  10  -4 358.730 28.5506   1
  -1  10   4 217.853 22.0125   3
   1  10  -4 179.347 19.6104   1
   1  10  -4 176.469 20.7318   3
  -1 -10  -4 168.002 21.9301   2
   1 -10   4 155.956 21.2112   2
  -1  10  -4 193.430 16.9974   3
   1 -10  -4 177.258 23.3111   2
  -1 -10   4 180.196 20.9183   2
  -1  10  -4 172.235 18.1505   1
   1  10   4 197.978 20.9191   3
  -1 -10   4 186.844 17.9102   3
   2  10  -4 90.3529 14.6831   1
   2 -10   4 68.4168 14.8710   2
   2  10  -4 94.6984 12.9377   3
  -2 -10  -4 96.2561 16.0683   2
  -2  10   4 67.1279 14.1886   3
   2  10   4 91.7051 14.6418   3
  -2  10  -4 89.5912 12.7973   1
  -2 -10   4 90.2537 12.6535   3
   2 -10  -4 56.3538 16.0154   2
   3  10  -4 952.319 62.1569   1
  -3 -10  -4 1007.93 60.6805   3
  -3  10   4 952.726 60.8430   3
   3 -10   4 956.535 64.5832   2
   3  10   4 986.958 60.8370   3
   3 -10  -4 947.951 66.7714   2
  -3 -10   4 943.162 57.7997   3
  -3  10  -4 907.655 56.8793   1
  -4 -10  -4 26.8827 10.8858   3
   4  10  -4 53.3993 15.1565   1
   4 -10   4 50.1377 15.4393   2
  -4  10   4 25.2740 10.4072   3
   4 -10  -4 37.5546 14.1048   2
   4  10   4 56.5959 12.4996   3
  -4 -10   4 57.6683 12.5182   3
  -5 -10  -4 75.4660 14.7292   3
   5 -10   4 69.8484 18.0942   2
   5  10  -4 60.3545 17.7474   1
  -5  10   4 67.4219 16.5163   3
   5 -10  -4 53.8039 16.8141   2
   5  10   4 62.8099 15.3736   3
  -5 -10   4 51.3473 13.5440   3
  -6 -10  -4 100.383 18.0018   3
  -6  10   4 98.0676 18.1811   3
   6 -10   4 105.487 19.4387   2
   6  10  -4 112.810 20.7121   1
   6  10   4 90.9691 17.8079   3
  -6 -10   4 61.3956 16.4359   3
   6  10   4 58.9345 18.5849   1
   6 -10  -4 93.9550 19.7104   2
   7  10  -4 89.9391 20.2721   1
   7 -10   4 134.907 22.5249   2
  -7  10   4 95.7085 19.7255   3
  -7 -10  -4 123.507 20.6236   3
   7  10   4 98.0465 21.6471   1
   7  10   4 104.778 18.7079   3
   7 -10  -4 75.6794 20.4292   2
  -7 -10   4 77.4433 19.5939   3
   8  10  -4 0.84883 8.46875   1
  -8 -10  -4 -0.5259 6.85111   3
   8 -10   4 5.51206 9.92694   2
  -8  10   4 3.56737 9.69154   3
  -8 -10   4 2.99844 8.85789   3
   8 -10  -4 12.2798 10.4386   2
   8  10   4 2.51011 9.73696   1
   0 -11   4 9.24511 7.43778   2
   0  11   4 7.28690 7.35561   3
   0  11  -4 7.78180 5.83759   1
   0 -11  -4 10.8681 8.97964   2
   1  11  -4 24.4161 9.09691   1
  -1 -11  -4 6.02917 6.99917   2
  -1  11   4 2.98882 6.56727   3
   1  11  -4 28.4102 8.46779   3
   1 -11   4 16.4442 9.70760   2
  -1 -11   4 23.6642 9.73772   2
   1 -11  -4 8.58272 8.74569   2
  -1 -11   4 13.0194 6.80103   3
  -1  11  -4 11.1210 6.67521   1
   1  11   4 7.60394 7.53553   3
   2 -11   4 807.004 56.5754   2
  -2  11   4 721.702 50.8822   3
  -2 -11  -4 833.769 54.8366   2
   2  11  -4 766.048 47.7599   3
   2  11  -4 737.724 50.9705   1
  -2 -11   4 705.115 47.2356   3
   2  11   4 713.267 50.4270   3
   2 -11  -4 709.701 56.3563   2
   3  11  -4 15.9901 8.19641   3
  -3 -11  -4 6.01026 6.22012   3
   3 -11   4 13.4833 9.85696   2
  -3  11   4 7.51403 7.62293   3
   3  11  -4 15.5876 8.78397   1
  -3 -11   4 24.6777 9.30578   3
   3  11   4 3.76882 6.87376   3
   3 -11  -4 8.82561 9.36280   2
   4 -11   4 597.503 47.4179   2
  -4 -11  -4 479.642 39.6892   3
  -4  11   4 532.091 42.0811   3
   4  11  -4 495.893 42.9448   1
  -4 -11   4 476.863 38.8385   3
   4 -11  -4 512.117 46.7509   2
   4  11   4 578.021 42.9305   3
   5  11  -4 28.4811 12.8813   1
   5 -11   4 8.48008 9.65373   2
  -5  11   4 6.90012 8.70155   3
  -5 -11  -4 19.3486 10.8271   3
   5 -11  -4 1.16403 9.30269   2
   5  11   4 8.31370 8.13582   3
  -5 -11   4 20.1419 9.63138   3
  -6  11   4 -2.5397 6.62151   3
   6  11  -4 8.01879 10.0776   1
   6 -11   4 3.57349 8.85716   2
  -6 -11  -4 5.17073 9.02258   3
   6  11   4 10.9372 8.51602   3
  -6 -11   4 -1.9307 6.78388   3
   6 -11  -4 -0.0258 7.93914   2
  -7  11   4 29.0102 14.1520   3
   7 -11   4 30.1935 14.6792   2
  -7 -11  -4 26.4000 12.2279   3
   7  11  -4 25.7973 14.5357   1
  -7 -11   4 34.5275 14.1722   3
   7  11   4 15.4404 10.7182   3
   7 -11  -4 13.2862 11.6141   2
   0 -12   4 75.2422 19.0756   2
   0  12   4 109.555 17.4892   3
   0 -12  -4 99.5362 19.2962   2
   1  12  -4 137.264 16.4451   3
   1 -12   4 118.798 20.2354   2
  -1 -12  -4 99.2650 19.4254   2
   1  12  -4 105.946 16.8777   1
  -1  12   4 121.023 18.5706   3
  -1 -12   4 158.876 21.4096   2
   1  12   4 158.566 21.0633   3
   1 -12  -4 165.487 24.0602   2
  -2  12   4 54.1404 15.1460   3
   2  12  -4 67.0787 12.4066   3
  -2 -12  -4 49.9796 15.3348   2
   2 -12   4 65.6975 17.8954   2
   2  12  -4 46.2481 13.7205   1
  -2 -12   4 67.3863 18.7767   3
   2 -12  -4 76.3346 20.6104   2
   2  12   4 52.8974 14.5479   3
  -3  12   4 481.940 39.5056   3
   3  12  -4 453.263 35.4579   3
   3 -12   4 439.427 41.8239   2
   3  12  -4 414.976 38.1682   1
   3  12   4 482.845 39.5504   3
   3 -12  -4 417.911 42.5838   2
  -3 -12   4 437.263 35.6977   3
  -4  12   4 35.7668 13.2928   3
   4 -12   4 29.7345 13.3958   2
   4  12  -4 36.2286 11.7384   3
   4  12  -4 58.1539 17.1900   1
  -4 -12  -4 28.2892 11.6000   3
  -4 -12   4 26.0823 11.0517   3
   4  12   4 36.6384 13.4502   3
   4 -12  -4 54.3251 18.7999   2
   5 -12   4 158.546 26.2032   2
  -5 -12  -4 109.377 19.3569   3
   5  12  -4 128.715 23.1630   1
  -5  12   4 157.568 23.7632   3
   5  12   4 113.404 19.9618   3
   5 -12  -4 132.306 24.5246   2
  -5 -12   4 124.278 19.9249   3
   6  12  -4 54.3572 19.6283   1
   6 -12   4 83.7006 22.7999   2
  -6 -12  -4 70.0817 17.9682   3
  -6  12   4 93.8374 20.7248   3
   6  12   4 77.7022 17.3797   3
  -6 -12   4 57.6581 16.5808   3
   6 -12  -4 88.0493 23.9679   2
   0 -13  -4 58.9856 18.3386   2
   0 -13   4 80.6629 19.2617   2
   0  13   4 58.2277 15.7824   3
  -1 -13  -4 259.500 31.1190   2
  -1  13   4 285.064 29.8806   3
   1 -13   4 277.388 32.2694   2
   1  13   4 295.328 29.8524   3
   1 -13  -4 346.971 36.7665   2
  -2  13   4 137.953 21.7337   3
   2  13  -4 129.626 18.2474   3
   2 -13   4 104.621 21.1619   2
   2 -13  -4 136.706 24.3543   2
   2  13   4 113.320 19.7117   3
   3 -13   4 32.4014 14.9303   2
  -3  13   4 11.5137 9.42051   3
   3  13  -4 22.1046 11.5692   1
   3  13  -4 19.4507 9.61640   3
   3  13   4 15.4151 10.6390   3
   3 -13  -4 20.1735 13.2967   2
  -4  13   4 106.939 19.8650   3
   4  13  -4 121.400 18.3111   3
   4  13  -4 112.854 20.6083   1
   4 -13   4 111.242 22.4547   2
  -4 -13  -4 115.962 19.9945   3
   4  13   4 117.684 21.1711   3
   4 -13  -4 113.233 23.8043   2
  -4 -13   4 104.678 18.7020   3
   5  13  -4 114.620 21.5755   1
  -5  13   4 91.4670 19.4884   3
   5  13  -4 97.7362 19.0526   3
   5 -13   4 87.7792 22.9840   2
  -5 -13  -4 133.705 22.3329   3
   5  13   4 146.997 22.5965   3
   5 -13  -4 165.438 27.8188   2
  -5 -13   4 114.491 19.9213   3
   0 -14   4 285.016 33.3521   2
   0 -14  -4 279.237 35.0052   2
   0  14   4 300.097 31.7714   3
  -1  14   4 23.3423 12.2614   3
  -1 -14  -4 38.8035 15.8297   2
   1 -14   4 33.0572 15.4910   2
   1 -14  -4 29.1961 14.8381   2
   1  14   4 18.9566 11.2947   3
   2 -14   4 59.5203 19.3453   2
  -2  14   4 105.914 19.4637   3
   2  14   4 92.2212 18.7329   3
   2 -14  -4 109.108 26.7729   2
   0   0  -5 2.23038 2.45945   1
   0   0  -5 0.39062 2.66144   2
   0   0   5 -1.0254 2.28585   2
   0   0   5 13.8150 2.92139   3
  -1   0   5 1447.00 75.8567   2
   1   0   5 1502.13 75.5359   2
   1   0  -5 1446.69 72.2329   1
  -1   0   5 1477.72 73.1976   3
   1   0  -5 1479.86 76.0508   2
   1   0   5 1429.06 69.0282   3
  -1   0  -5 1398.11 72.5382   1
   2   0   5 14.1119 2.55836   3
   2   0   5 10.6733 4.52015   2
  -2   0   5 20.8189 6.17648   3
   2   0  -5 11.7957 4.53251   1
   2   0  -5 12.7460 4.72514   2
  -2   0   5 13.2691 5.12800   2
  -2   0  -5 13.0852 4.50458   1
  -2   0  -5 14.4075 2.48457   3
   3   0  -5 4122.38 207.046   2
   3   0  -5 4453.08 206.863   1
  -3   0   5 4305.66 210.358   3
   3   0   5 4365.85 205.923   2
  -3   0  -5 4259.52 206.163   1
  -3   0  -5 4377.29 200.336   3
  -4   0   5 83.1104 13.1483   3
  -4   0  -5 87.2929 11.2851   1
   4   0   5 91.7447 10.5180   2
  -4   0  -5 83.1065 7.90405   3
   4   0  -5 92.3304 11.2083   2
   4   0  -5 75.7654 10.3054   1
  -5   0  -5 920.847 54.2993   1
  -5   0  -5 953.856 48.7027   3
   5   0  -5 875.254 51.5000   2
  -5   0   5 838.008 57.8050   3
   5   0  -5 862.911 52.9830   1
   5   0   5 945.593 50.9266   2
   6   0  -5 80.6484 10.9524   2
  -6   0  -5 69.6223 12.2011   1
   6   0   5 71.4677 12.4483   1
   6   0   5 70.7453 10.1245   2
  -6   0   5 97.2172 16.8103   3
   6   0  -5 72.2767 11.8109   1
  -6   0  -5 90.6565 10.7605   3
   7   0  -5 285.879 25.9563   1
  -7   0  -5 295.871 27.9848   1
   7   0   5 270.887 21.7056   2
  -7   0  -5 307.057 23.4141   3
   7   0   5 257.335 26.0685   1
  -7   0   5 245.575 28.8184   3
   8   0   5 155.549 21.0398   1
   8   0  -5 157.937 19.7282   1
  -8   0  -5 157.015 21.5165   1
  -8   0   5 154.125 23.5774   3
  -9   0   5 1001.38 72.0397   3
   9   0   5 1003.25 68.3333   1
  -9   0  -5 1014.85 69.2064   1
   9   0  -5 1019.79 66.0392   1
 -10   0   5 61.6228 19.0910   3
  10   0   5 52.6499 17.5446   1
  10   0  -5 74.2571 16.2329   1
 -11   0   5 43.1537 17.8108   3
  11   0  -5 73.2577 16.5592   1
  11   0   5 62.4778 19.0693   1
   0  -1   5 9.83860 4.23282   2
   0  -1   5 7.29587 2.90706   3
   0   1  -5 7.44536 3.36888   1
   0  -1  -5 10.3205 4.66439   2
   0   1   5 9.14106 4.52867   2
   0   1   5 8.31631 2.93879   3
   1   1  -5 911.000 44.6016   1
  -1  -1  -5 962.028 47.1437   2
   1  -1   5 917.875 46.3590   2
   1  -1   5 882.208 38.9955   3
  -1   1   5 959.730 44.0075   3
  -1  -1   5 707.612 44.0624   3
   1  -1  -5 750.653 42.6759   1
  -1   1  -5 710.514 42.9522   1
   1   1   5 805.319 45.6761   2
   1   1   5 700.047 40.3386   3
  -1  -1   5 707.716 44.8184   2
   1  -1  -5 722.360 46.0326   2
   2  -1   5 2468.28 114.967   3
  -2  -1  -5 2372.98 122.378   2
  -2  -1  -5 2286.19 121.055   1
  -2  -1  -5 2375.64 117.537   3
  -2   1   5 2403.03 122.482   3
   2   1  -5 2552.53 122.294   1
   2   1  -5 2522.72 123.648   2
   2  -1   5 2452.84 122.953   2
   2   1   5 2526.74 117.922   3
  -2  -1   5 2633.75 123.862   2
  -2  -1   5 2528.59 125.532   3
  -2   1  -5 2656.98 122.509   1
   2  -1  -5 2538.78 125.217   2
   2   1   5 2528.97 123.022   2
   2  -1  -5 2617.18 119.754   1
   3   1  -5 192.573 16.2044   1
   3   1  -5 177.669 15.3480   2
  -3  -1  -5 192.076 12.1294   3
  -3   1   5 162.770 16.0494   3
   3  -1   5 217.526 16.4026   2
  -3  -1  -5 189.827 15.6942   1
  -3  -1   5 120.469 15.5542   3
   3  -1  -5 126.724 14.4824   2
   3  -1  -5 123.518 12.5024   1
  -3   1  -5 156.152 14.6437   1
  -3   1  -5 156.212 9.73658   3
   3   1   5 131.290 13.1573   2
  -4  -1  -5 2283.46 107.320   3
  -4   1   5 2325.62 117.166   3
   4  -1   5 2360.88 111.455   2
   4   1  -5 2370.45 113.915   1
  -4  -1  -5 2287.29 113.233   1
   4   1  -5 2279.01 111.401   2
  -4   1  -5 2253.89 112.527   1
  -4  -1   5 2209.59 118.286   3
   4   1   5 2142.76 109.703   2
   4  -1  -5 2093.36 109.791   1
  -4  -1   5 2000.31 110.196   2
   4  -1  -5 2038.65 112.072   2
  -4   1  -5 2177.59 105.426   3
  -5   1   5 417.455 32.8376   3
  -5  -1  -5 383.847 29.1094   1
   5   1  -5 401.249 29.5333   1
  -5  -1  -5 418.088 24.8607   3
   5  -1   5 401.715 26.7443   2
   5   1  -5 348.664 25.0794   2
  -5  -1   5 316.826 30.8566   3
   5   1   5 353.778 24.7350   2
   5  -1  -5 396.549 27.6686   2
   5   1   5 311.522 27.3926   1
  -5  -1   5 327.187 24.9722   2
  -5   1  -5 360.784 27.8693   1
  -5   1  -5 364.350 23.0263   3
   6   1  -5 24.6370 8.61832   1
   6  -1   5 41.4254 9.21118   2
  -6   1   5 16.9439 8.98897   3
  -6  -1  -5 16.0753 7.37666   1
   6   1   5 20.7086 6.42245   2
   6   1   5 8.51379 6.32040   1
  -6   1  -5 20.1551 7.81365   1
  -6   1  -5 20.9050 6.16793   3
   6  -1  -5 21.3229 7.11126   2
  -6  -1   5 32.1362 11.3894   3
   7  -1   5 132.854 14.4937   2
  -7   1   5 121.899 19.6371   3
  -7  -1  -5 115.541 17.7197   1
   7  -1   5 125.462 17.2431   1
   7   1  -5 128.009 17.1645   1
  -7   1  -5 138.425 18.1728   1
   7   1   5 105.555 12.3533   2
  -7   1  -5 116.257 13.8126   3
  -7  -1   5 91.7268 18.3578   3
   7   1   5 126.350 18.3454   1
   8  -1   5 640.114 43.7487   2
   8  -1   5 669.266 47.3490   1
   8   1  -5 666.509 46.3007   1
  -8  -1  -5 601.207 47.2939   1
  -8   1   5 634.515 50.8413   3
  -8  -1   5 576.454 49.1269   3
  -8   1  -5 543.627 44.3106   1
   8   1   5 601.510 46.4045   1
  -8   1  -5 572.131 39.9508   3
   8  -1  -5 552.469 42.5506   1
   9   1  -5 60.7316 15.7992   1
  -9  -1  -5 41.9771 11.6857   3
   9  -1   5 53.1309 15.0465   1
  -9   1   5 61.9269 18.5887   3
  -9  -1   5 42.6905 15.5693   3
   9   1   5 54.5696 16.5799   1
  -9   1  -5 52.7753 15.6175   1
   9  -1  -5 36.5920 11.7292   1
 -10   1   5 465.605 44.4988   3
  10  -1   5 360.276 38.2492   1
 -10  -1  -5 386.222 47.1052   3
  10   1  -5 384.787 37.0406   1
  10   1   5 430.719 41.1635   1
  10  -1  -5 381.131 35.6595   1
 -10  -1   5 427.925 43.2798   3
 -10   1  -5 431.064 40.7411   1
 -11   1   5 92.3433 24.1277   3
  11  -1   5 95.9016 20.5788   1
  11   1  -5 79.3302 17.3763   1
 -11  -1   5 57.9022 19.1430   3
  11   1   5 96.0702 21.7758   1
   0  -2   5 2585.43 131.861   2
   0  -2   5 2717.77 126.477   3
   0  -2  -5 2725.68 127.843   1
   0   2   5 2676.35 128.709   3
   0  -2  -5 2817.20 134.587   2
   0   2  -5 2669.51 130.642   1
   1  -2   5 930.720 51.4277   2
   1   2  -5 939.924 50.4156   1
  -1  -2  -5 866.763 51.3489   2
  -1   2   5 882.596 48.8178   3
   1   2   5 954.269 52.5336   2
  -1  -2   5 1014.66 51.7152   2
  -1   2  -5 897.903 49.6525   1
   1  -2  -5 980.411 54.2687   2
  -1  -2   5 901.729 49.2764   3
   1   2   5 886.945 47.3509   3
   1  -2  -5 959.410 46.5481   1
   2  -2   5 160.023 15.5225   2
  -2  -2  -5 168.785 15.5140   2
  -2   2   5 149.305 14.7000   3
  -2  -2  -5 162.038 14.5169   1
   2   2  -5 139.946 14.6986   1
  -2  -2   5 211.741 17.7796   3
  -2   2  -5 231.335 16.6331   1
   2  -2  -5 230.298 19.2589   2
   2   2   5 230.001 14.2971   3
   2  -2  -5 233.583 13.4134   1
   2   2   5 219.656 16.8817   2
  -3  -2  -5 1189.26 64.7952   1
  -3   2   5 1138.16 65.5121   3
  -3  -2  -5 1183.84 63.5485   2
   3  -2   5 1173.29 64.5917   2
   3   2  -5 1196.94 65.7671   1
  -3   2  -5 1217.27 56.6409   3
   3  -2  -5 1196.26 60.5032   1
  -3   2  -5 1241.17 64.7469   1
   3   2   5 1234.42 64.0716   2
  -3  -2   5 1278.96 64.3990   2
   3  -2  -5 1194.33 66.8800   2
  -3  -2   5 1193.41 68.4867   3
   4   2  -5 346.375 27.1012   1
  -4  -2  -5 348.140 26.8284   1
   4  -2   5 334.858 25.2337   2
  -4   2   5 382.457 28.7611   3
  -4   2  -5 353.817 20.3922   3
  -4   2  -5 332.352 25.5602   1
  -4  -2   5 364.716 24.7080   2
  -4  -2   5 356.792 29.8862   3
   4   2   5 361.769 24.1310   2
   4  -2  -5 411.080 28.3959   2
   4  -2  -5 366.193 23.4087   1
   4   2   5 344.642 26.6891   1
   5  -2   5 316.695 24.5204   2
   5   2  -5 289.166 21.9287   2
   5   2  -5 277.071 25.8296   1
  -5  -2  -5 323.361 27.0504   1
  -5   2   5 306.748 28.3567   3
   5   2   5 309.629 22.4410   2
  -5   2  -5 348.838 21.3091   3
   5   2   5 367.773 28.2111   1
   5  -2  -5 347.943 26.2310   2
   5  -2  -5 360.837 24.2968   1
  -5   2  -5 343.782 26.0187   1
  -5  -2   5 304.242 22.5062   2
  -5  -2   5 324.607 30.2589   3
   6  -2   5 1484.62 77.2711   2
  -6  -2  -5 1382.55 82.0386   1
   6   2  -5 1325.18 80.9025   1
  -6  -2  -5 1432.78 80.3941   3
  -6   2   5 1471.94 85.4867   3
  -6   2  -5 1403.05 79.6208   1
   6   2   5 1417.18 73.8716   2
   6  -2  -5 1407.82 78.0831   2
  -6   2  -5 1432.10 73.9290   3
   6   2   5 1393.47 82.0143   1
  -6  -2   5 1398.63 85.9799   3
   6  -2  -5 1460.65 77.1482   1
   7  -2   5 303.590 25.0492   2
   7  -2   5 303.789 28.2220   1
   7   2  -5 317.459 29.2357   1
  -7  -2  -5 287.381 24.1985   3
  -7   2   5 312.483 31.7534   3
  -7  -2  -5 282.400 29.2547   1
   7   2   5 258.513 27.6589   1
  -7  -2   5 343.210 33.4147   3
   7  -2  -5 328.123 26.3862   1
  -7   2  -5 322.561 28.2691   1
   7  -2  -5 317.111 25.9390   2
  -7   2  -5 331.151 25.0502   3
  -8  -2  -5 277.760 24.8495   3
   8   2  -5 271.087 28.1331   1
   8  -2   5 285.544 24.3235   2
  -8   2   5 241.333 30.5208   3
   8  -2   5 283.694 28.3660   1
  -8  -2   5 346.987 34.8942   3
   8   2   5 233.711 27.7604   1
  -8   2  -5 308.609 29.1695   1
   9   2  -5 497.983 41.2314   1
  -9  -2  -5 511.157 37.6903   3
  -9   2   5 475.933 44.7381   3
   9  -2   5 448.852 40.4948   1
  -9  -2   5 489.138 45.5476   3
  -9   2  -5 420.672 39.6117   1
   9   2   5 477.116 42.7675   1
 -10  -2  -5 173.543 22.0196   3
  10   2  -5 181.091 24.1948   1
 -10   2   5 195.998 29.9455   3
  10  -2   5 178.071 24.8844   1
 -10   2  -5 168.160 25.9180   1
 -10  -2   5 174.777 27.7183   3
  10   2   5 136.021 23.7896   1
  11  -2   5 44.1614 15.3615   1
  11   2  -5 49.8780 15.8774   1
 -11   2   5 53.2082 19.8427   3
  11   2   5 69.0014 21.5708   1
 -11  -2   5 63.0809 20.2056   3
   0   3   5 5.09901 3.34687   3
   0  -3   5 1.42631 2.96489   2
   0  -3  -5 7.38427 2.87433   1
   0   3  -5 9.14619 4.35048   1
   0  -3   5 4.84764 2.00367   3
   0  -3  -5 9.37856 5.20372   2
  -1   3   5 2357.91 114.327   3
   1   3  -5 2314.29 115.862   1
   1  -3   5 2296.54 116.145   2
  -1  -3  -5 2298.83 112.873   1
  -1  -3  -5 2427.65 118.200   2
   1  -3  -5 2391.55 119.622   2
  -1  -3   5 2252.81 115.558   2
   1  -3  -5 2329.49 109.785   1
   1   3   5 2381.52 113.172   3
  -1   3  -5 2353.79 115.173   1
  -1  -3   5 2285.26 112.016   3
   2  -3   5 191.473 16.5049   2
  -2  -3  -5 161.354 13.1789   3
  -2   3   5 164.657 14.8535   3
  -2  -3  -5 158.204 15.3068   2
   2   3  -5 185.717 16.6229   1
   2  -3  -5 169.903 17.5229   2
   2   3   5 175.006 16.0745   2
   2   3   5 174.521 13.7036   3
  -2  -3   5 200.495 16.0301   3
  -2   3  -5 192.609 15.6393   1
   2  -3  -5 168.401 10.9124   1
  -3  -3  -5 58.2636 7.55981   3
   3   3  -5 49.9406 9.20661   1
   3  -3   5 55.2211 9.05882   2
  -3  -3  -5 40.3429 8.02823   1
  -3  -3  -5 57.7955 8.47229   2
  -3   3   5 61.1180 9.34845   3
  -3  -3   5 60.5132 10.1738   3
   3  -3  -5 62.7297 10.4418   2
   3   3   5 50.7954 8.86995   1
   3  -3  -5 63.3233 6.06271   1
  -3   3  -5 41.9390 7.81365   1
   3   3   5 61.9638 8.71093   2
  -3  -3   5 49.3392 7.80151   2
  -3   3  -5 50.8404 4.19903   3
   3   3   5 55.9072 7.75815   3
   4   3  -5 207.734 19.6814   1
   4  -3   5 190.517 17.6237   2
  -4   3   5 187.942 18.8372   3
  -4  -3  -5 186.420 18.6668   1
  -4  -3  -5 178.299 14.9399   3
  -4  -3   5 180.697 19.6256   3
  -4  -3   5 181.372 15.2746   2
   4   3   5 170.224 17.9282   1
  -4   3  -5 184.762 17.2955   1
  -4   3  -5 211.894 12.9868   3
   4  -3  -5 179.492 18.3291   2
   4  -3  -5 175.153 13.4580   1
   4   3   5 153.764 14.8109   2
  -5  -3  -5 2263.14 105.090   3
  -5   3   5 2114.49 111.478   3
   5   3  -5 2192.21 111.753   1
  -5  -3  -5 2204.16 111.658   1
   5  -3   5 2137.18 107.197   2
   5  -3  -5 2108.08 108.714   2
  -5  -3   5 1992.28 101.950   2
   5  -3  -5 1982.54 102.475   1
   5   3   5 2032.23 102.801   2
   5   3   5 1969.77 109.597   1
  -5   3  -5 1981.65 100.910   3
  -5   3  -5 1936.50 106.636   1
  -5  -3   5 1960.17 112.690   3
  -6  -3  -5 82.9275 11.8886   3
   6  -3   5 86.6279 12.9001   2
   6   3  -5 106.030 15.9358   1
  -6   3   5 91.0891 15.9521   3
  -6  -3  -5 90.6073 15.4197   1
   6  -3  -5 119.850 15.0579   2
   6   3   5 120.856 16.7425   1
  -6   3  -5 130.820 15.6801   1
   6   3   5 132.108 12.3419   2
  -6  -3   5 132.514 19.2562   3
  -7  -3  -5 964.696 56.0537   3
   7   3  -5 1054.46 63.6414   1
   7  -3   5 1003.57 57.2456   2
  -7   3   5 999.985 65.4530   3
  -7   3  -5 872.440 58.0029   1
   7   3   5 867.285 61.2261   1
  -7  -3   5 886.028 64.3155   3
   7  -3  -5 849.126 55.8873   2
   8   3  -5 113.311 18.4215   1
   8  -3   5 109.352 17.5305   1
   8  -3   5 130.470 16.5714   2
  -8   3   5 143.344 22.4964   3
  -8  -3  -5 151.936 17.8309   3
  -8  -3   5 149.659 23.2089   3
   8   3   5 114.941 19.2958   1
  -8   3  -5 104.044 17.1799   1
   9  -3   5 14.2732 9.39241   1
  -9  -3  -5 12.4770 8.02300   3
   9   3  -5 15.3757 9.55550   1
  -9   3   5 14.5881 11.2483   3
   9   3   5 9.66560 8.93725   1
  -9   3  -5 20.4661 11.0482   1
  -9  -3   5 6.47671 8.93973   3
  10  -3   5 21.5668 11.3327   1
  10   3  -5 15.9998 11.2992   1
 -10   3   5 17.1057 13.1256   3
 -10  -3  -5 18.6421 10.1472   3
 -10   3  -5 15.5674 11.0405   1
 -10  -3   5 24.8870 14.0939   3
  10   3   5 28.8372 14.0138   1
  11  -3   5 298.922 34.1574   1
  11   3  -5 270.469 32.2552   1
 -11   3   5 286.737 36.8985   3
 -11  -3  -5 221.126 28.4539   3
 -11   3  -5 318.041 35.5678   1
  11   3   5 287.808 36.2551   1
 -11  -3   5 384.336 41.7778   3
   0  -4   5 4393.69 202.927   3
   0   4  -5 4496.02 209.645   1
   0   4   5 4346.84 207.867   3
   0  -4   5 4296.97 209.923   2
   0  -4  -5 4377.53 204.528   1
   0  -4  -5 4349.16 213.168   2
  -1  -4  -5 892.901 53.7598   2
   1   4  -5 913.100 52.3998   1
   1  -4   5 931.689 52.8246   2
  -1   4   5 904.201 50.7701   3
  -1  -4  -5 869.003 49.0953   1
  -1   4  -5 935.246 51.4732   1
  -1   4  -5 959.683 44.3104   3
  -1  -4   5 974.268 47.9516   3
   1   4   5 871.968 49.0638   1
  -1  -4   5 969.897 51.8274   2
   1   4   5 894.664 49.7536   3
   1  -4  -5 990.703 56.3527   2
   2   4  -5 1518.65 79.5459   1
  -2   4   5 1521.21 77.5481   3
   2  -4   5 1537.40 79.0315   2
  -2  -4  -5 1578.51 75.6217   3
  -2  -4  -5 1539.55 79.0159   2
   2  -4  -5 1436.23 81.3271   2
  -2   4  -5 1420.26 69.0790   3
   2   4   5 1439.15 76.9462   1
  -2  -4   5 1421.32 75.3478   3
  -2   4  -5 1429.00 76.4894   1
   2   4   5 1407.76 75.0694   3
  -3   4   5 40.7624 8.53067   3
   3  -4   5 11.5918 5.55867   2
  -3  -4  -5 26.5029 7.61943   1
  -3  -4  -5 30.2313 7.55317   2
  -3  -4  -5 26.1481 6.55448   3
   3   4  -5 21.0373 7.90545   1
  -3  -4   5 50.1056 7.43192   2
  -3  -4   5 33.3516 7.61578   3
  -3   4  -5 40.6968 4.75777   3
  -3   4  -5 35.1902 7.25682   1
   3   4   5 42.1736 7.30750   3
   3  -4  -5 54.5207 10.0351   2
   3   4   5 37.9558 7.36434   2
   3   4   5 47.3079 8.65144   1
  -4  -4  -5 679.447 39.4917   2
  -4  -4  -5 719.775 39.7504   3
  -4  -4  -5 745.080 45.0761   1
   4  -4   5 644.252 41.6909   2
  -4   4   5 676.118 42.9773   3
   4   4  -5 764.235 45.7991   1
  -4  -4   5 599.121 42.7230   3
   4   4   5 660.319 43.2156   1
   4   4   5 619.923 38.5540   2
  -4  -4   5 662.717 37.3681   2
  -4   4  -5 586.636 39.7952   1
  -4   4  -5 603.032 35.1854   3
   4  -4  -5 587.571 42.5171   2
   5  -4   5 95.0637 13.2591   2
  -5  -4  -5 79.4136 11.0536   3
  -5   4   5 68.5792 12.9834   3
   5   4  -5 77.8051 13.5537   1
  -5  -4   5 70.6987 13.5216   3
   5   4   5 63.5526 12.1663   1
   5  -4  -5 66.9101 11.8926   2
  -5   4  -5 79.6048 11.7998   1
   5   4   5 80.1927 9.72450   2
   6   4  -5 1410.03 80.4826   1
  -6  -4  -5 1274.89 71.8843   3
  -6   4   5 1291.27 78.6008   3
   6  -4   5 1298.27 74.1151   2
  -6  -4   5 1240.22 79.8118   3
  -6   4  -5 1271.77 73.9441   1
   6   4   5 1379.40 79.7729   1
   6  -4  -5 1277.80 75.2565   2
  -7  -4  -5 150.887 17.2639   3
   7  -4   5 145.342 17.4555   2
  -7   4   5 153.245 22.5514   3
   7   4  -5 140.031 20.5340   1
  -7  -4   5 132.973 22.0647   3
   7  -4  -5 133.900 17.2468   2
   7   4   5 130.200 19.7224   1
  -7   4  -5 148.028 18.5003   1
  -8   4   5 134.181 22.5719   3
   8  -4   5 164.084 19.5097   2
   8  -4   5 159.854 20.6398   1
   8   4  -5 165.253 22.4667   1
  -8  -4  -5 154.710 18.9981   3
   8   4   5 183.398 24.5778   1
   8  -4  -5 148.652 19.0108   2
  -8  -4   5 152.609 24.3418   3
  -8   4  -5 171.896 21.5679   1
  -9   4   5 35.8915 15.5602   3
   9   4  -5 22.9821 12.3696   1
   9  -4   5 27.7818 11.7675   1
  -9  -4  -5 21.4969 9.23349   3
   9  -4   5 32.4263 10.8686   2
  -9  -4   5 36.0624 15.3519   3
   9   4   5 23.9292 13.4444   1
  -9   4  -5 28.2231 11.7704   1
 -10  -4  -5 207.209 24.1698   3
  10  -4   5 162.909 24.4095   1
  10   4  -5 177.420 25.8950   1
 -10   4   5 186.415 28.7696   3
  10   4   5 82.6411 22.6991   1
 -10  -4   5 120.888 24.1761   3
 -11   4   5 9.42775 11.9863   3
 -11  -4  -5 16.2099 10.6891   3
  11   4  -5 9.94753 9.50549   1
  11  -4   5 4.43567 9.58061   1
 -11   4  -5 11.4733 11.0958   1
 -11  -4   5 19.0774 14.0845   3
  11   4   5 12.9768 12.4672   1
   0   5   5 267.465 20.6319   3
   0   5   5 263.036 17.8199   1
   0  -5  -5 246.994 23.2944   2
   0  -5   5 297.013 17.2212   3
   0  -5   5 302.920 22.6304   2
   0   5  -5 280.065 21.6404   1
  -1  -5  -5 2323.50 115.424   2
   1   5  -5 2181.33 112.440   1
  -1   5   5 2171.14 104.741   1
  -1   5   5 2313.85 111.324   3
   1  -5   5 2229.60 112.774   2
  -1  -5   5 2239.01 111.383   2
  -1   5  -5 2254.25 103.976   3
   1   5   5 2166.95 109.105   1
  -1   5  -5 2131.72 110.889   1
  -1  -5   5 2117.70 106.449   3
   1  -5  -5 2118.80 115.762   2
   1   5   5 2259.76 110.330   3
  -2  -5  -5 554.359 37.1085   2
  -2  -5  -5 510.268 33.5891   3
   2   5  -5 443.840 35.4330   1
  -2   5   5 512.785 35.1266   3
   2  -5   5 451.931 35.2678   2
  -2   5  -5 605.313 29.0955   3
  -2  -5   5 573.569 33.6226   3
  -2   5  -5 590.709 35.8126   1
  -2  -5   5 617.429 41.3558   2
   2   5   5 636.584 35.6202   3
   2  -5  -5 625.666 40.7792   2
   2   5   5 659.193 37.2597   1
   3   5  -5 339.397 27.8510   1
  -3   5   5 313.668 25.6856   3
   3  -5   5 351.922 27.4496   2
  -3  -5  -5 335.312 24.3877   3
  -3  -5  -5 346.787 29.1346   2
   3   5   5 331.924 26.6373   1
  -3  -5   5 374.865 25.9770   3
  -3   5  -5 353.717 20.3442   3
  -3  -5   5 359.720 23.7884   2
   3  -5  -5 318.551 28.2587   2
   3   5   5 321.815 24.1845   3
  -3   5  -5 362.322 25.5517   1
  -4   5   5 702.245 44.9651   3
   4   5  -5 685.063 46.5145   1
   4  -5   5 714.586 45.0943   2
  -4  -5  -5 713.923 41.0829   2
  -4  -5  -5 713.529 41.8930   3
  -4  -5   5 688.093 44.6991   3
   4   5   5 719.818 41.7205   2
  -4  -5   5 637.021 38.2304   2
   4  -5  -5 617.259 45.4461   2
   4   5   5 695.395 45.9507   1
  -4   5  -5 637.039 42.0011   1
   5  -5   5 973.323 54.9658   2
  -5  -5  -5 906.891 48.1981   2
  -5  -5  -5 883.834 50.8024   3
   5   5  -5 916.065 57.7278   1
  -5   5   5 896.169 55.6151   3
  -5   5  -5 748.342 50.1832   1
   5   5   5 841.131 48.0745   2
  -5  -5   5 822.543 55.0906   3
   5   5   5 749.180 54.1897   1
   5  -5  -5 744.521 53.3250   2
  -6   5   5 0.47606 5.22459   3
   6   5  -5 5.25801 6.37156   1
   6  -5   5 3.87157 5.28750   2
  -6  -5  -5 5.11907 5.66271   3
   6  -5  -5 6.28105 5.99296   2
  -6  -5   5 8.49763 7.78221   3
   6   5   5 3.74501 5.93366   1
  -6   5  -5 11.2278 7.19689   1
  -7   5   5 622.200 48.1768   3
   7   5  -5 644.912 48.7496   1
   7  -5   5 605.119 42.9947   2
  -7  -5  -5 636.539 42.4352   3
   7  -5  -5 553.284 43.0923   2
  -7   5  -5 585.848 42.6609   1
  -7  -5   5 551.081 47.6322   3
   7   5   5 606.495 48.2623   1
  -8  -5  -5 94.2497 15.5901   3
  -8   5   5 109.523 24.6260   3
   8   5  -5 112.277 19.7313   1
   8  -5   5 118.247 17.1456   2
   8  -5  -5 152.447 19.4058   2
  -8   5  -5 113.709 17.7163   1
   8   5   5 130.609 21.7282   1
  -8  -5   5 121.715 22.1717   3
  -9  -5  -5 2.57143 5.99682   3
   9  -5   5 -5.1654 4.59560   2
   9  -5   5 5.47224 7.45823   1
  -9   5   5 9.54230 10.3471   3
   9   5  -5 10.5948 10.0617   1
  -9   5  -5 4.31527 8.41258   1
  -9  -5   5 -2.7050 8.43547   3
   9   5   5 -4.4208 7.16743   1
  10   5  -5 83.9290 19.3284   1
 -10   5   5 97.2505 24.7999   3
 -10  -5  -5 112.351 19.5535   3
  10  -5   5 84.7236 19.3019   1
  10   5   5 143.737 24.9631   1
 -10  -5   5 146.453 26.4563   3
 -10   5  -5 114.597 21.1474   1
  11  -5   5 119.900 22.6611   1
 -11  -5  -5 134.629 22.6999   3
 -11   5  -5 144.384 24.4664   1
 -11  -5   5 151.625 28.3040   3
  11   5   5 129.891 25.8895   1
   0  -6   5 453.954 25.1099   3
   0   6   5 402.458 28.5102   3
   0   6  -5 418.553 24.4307   3
   0  -6   5 433.626 30.7159   2
   0  -6  -5 396.821 32.5099   2
   0   6  -5 409.820 29.3871   1
   1   6  -5 380.496 28.0814   1
  -1   6   5 373.857 26.8815   3
   1  -6   5 381.405 28.7511   2
   1  -6  -5 401.980 31.3170   2
   1   6   5 359.434 25.2210   1
  -1   6  -5 352.698 26.4397   1
   1   6   5 359.015 26.0913   3
  -1  -6   5 393.541 23.7481   3
  -1  -6   5 374.025 27.1405   2
  -1   6  -5 350.853 21.1282   3
  -2  -6  -5 520.734 33.2799   3
  -2  -6  -5 554.573 36.6119   2
   2  -6   5 548.321 36.7805   2
  -2   6   5 524.454 34.5293   3
   2   6  -5 527.911 36.2537   1
  -2   6  -5 527.553 27.9697   3
   2  -6  -5 470.000 37.5340   2
  -2  -6   5 519.286 31.5803   3
  -2  -6   5 538.498 36.8706   2
   2   6   5 434.834 33.2267   1
  -2   6  -5 493.506 33.4356   1
   2   6   5 502.046 33.3952   3
   3  -6   5 1678.08 92.6708   2
   3   6  -5 1644.32 92.7732   1
  -3  -6  -5 1682.99 88.5272   3
  -3   6   5 1774.85 91.5399   3
  -3  -6   5 1677.64 87.0851   2
  -3   6  -5 1678.70 88.6941   1
   3   6   5 1681.03 92.2125   1
  -3  -6   5 1688.09 88.3199   3
   3   6   5 1707.89 89.1632   3
   3  -6  -5 1713.93 95.4726   2
   4   6  -5 308.315 27.9776   1
   4  -6   5 318.834 26.9303   2
  -4  -6  -5 294.820 23.6528   3
  -4  -6  -5 311.842 23.3372   2
  -4   6   5 325.274 26.6020   3
   4  -6  -5 263.193 26.7854   2
  -4  -6   5 287.744 24.9860   3
  -4   6  -5 298.390 24.3751   1
   4   6   5 268.218 26.3998   1
   4   6   5 292.395 24.3228   3
  -5  -6  -5 528.718 38.5619   3
   5   6  -5 539.031 43.7189   1
  -5   6   5 544.354 41.8399   3
   5  -6   5 534.346 41.1187   2
  -5  -6  -5 578.715 36.4598   2
  -5  -6   5 656.159 44.2746   3
   5  -6  -5 694.023 46.2270   2
   5   6   5 671.636 46.4215   1
  -5   6  -5 676.512 41.6622   1
  -6  -6  -5 328.426 27.6873   3
   6   6  -5 398.691 35.2685   1
  -6   6   5 334.960 31.9746   3
   6  -6   5 340.094 30.0365   2
   6  -6  -5 343.563 31.6961   2
  -6  -6   5 329.180 31.7818   3
   6   6   5 335.157 33.1369   1
  -6   6  -5 338.618 28.7170   1
  -7   6   5 122.753 20.2116   3
   7  -6   5 129.842 18.8385   2
   7   6  -5 69.3016 16.4817   1
  -7  -6  -5 93.9393 15.5402   3
  -7  -6   5 171.734 23.3481   3
   7  -6  -5 194.335 22.0602   2
   7   6   5 145.159 22.0738   1
  -7   6  -5 166.261 19.2870   1
   8   6  -5 39.3633 14.3497   1
  -8   6   5 43.2375 15.5756   3
   8  -6   5 67.3512 15.9584   2
  -8  -6  -5 46.2291 13.3123   3
   8   6   5 50.0908 16.6307   1
   8  -6  -5 52.0775 14.8274   2
  -8  -6   5 33.5621 14.4098   3
  -8   6  -5 36.3838 12.2013   1
   9   6  -5 376.937 38.6475   1
   9  -6   5 378.122 34.0632   2
  -9   6   5 374.888 40.1639   3
   9  -6   5 389.270 35.0303   1
  -9  -6  -5 388.013 34.8411   3
  -9  -6   5 298.953 38.0552   3
  -9   6  -5 362.943 34.7074   1
   9  -6  -5 284.685 35.3821   2
   9   6   5 374.403 40.1518   1
  10   6  -5 50.2557 17.5076   1
 -10  -6  -5 19.1071 11.0557   3
  10  -6   5 20.7644 11.6529   1
 -10   6   5 32.3186 16.2087   3
  10  -6   5 16.4392 10.5087   2
 -10   6  -5 12.7236 10.8866   1
  10   6   5 10.9160 11.3429   1
 -10  -6   5 8.30070 12.3086   3
   0   7  -5 73.1811 10.9739   1
   0  -7   5 63.6328 10.8530   2
   0  -7   5 54.9151 7.57399   3
   0   7   5 51.4966 9.65074   3
   0   7  -5 63.2018 7.54741   3
   0  -7  -5 37.3504 10.8717   2
  -1  -7  -5 348.625 29.1010   2
   1   7  -5 364.232 27.7054   1
  -1   7   5 328.354 25.9025   3
   1  -7   5 349.271 28.1630   2
  -1  -7   5 365.821 23.1547   3
  -1   7  -5 321.096 25.5178   1
   1  -7  -5 282.900 28.1789   2
  -1   7  -5 360.684 21.2405   3
   1   7   5 280.642 24.5925   3
  -1  -7   5 342.464 26.4686   2
   2   7  -5 1443.74 83.2751   1
  -2   7   5 1503.22 81.8863   3
  -2  -7  -5 1511.82 80.7453   3
  -2  -7  -5 1459.02 83.5198   2
   2  -7   5 1403.64 83.4268   2
  -2   7  -5 1437.66 80.1462   1
   2   7   5 1603.82 81.8934   3
   2  -7  -5 1583.08 88.4927   2
  -2  -7   5 1566.90 78.6629   3
   2   7   5 1518.20 82.2159   1
   3  -7   5 101.578 14.8024   2
  -3   7   5 94.6626 13.3723   3
   3   7  -5 111.989 15.4569   1
  -3  -7  -5 84.0573 11.7250   3
  -3  -7   5 99.6678 12.2006   3
   3   7   5 47.7965 12.5053   1
  -3  -7   5 83.9740 11.2873   2
   3  -7  -5 59.4376 14.7809   2
   3   7   5 62.4953 10.8299   3
  -3   7  -5 72.9495 11.3853   1
  -4  -7  -5 764.574 49.6391   3
   4  -7   5 862.348 54.3562   2
   4   7  -5 729.980 53.6756   1
  -4   7   5 802.691 52.5872   3
  -4  -7  -5 809.822 49.2472   2
   4  -7  -5 867.885 56.9833   2
  -4   7  -5 835.930 50.2100   1
   4   7   5 847.363 55.5162   1
  -4  -7   5 809.889 50.7634   3
   4   7   5 853.427 51.1738   3
   5   7  -5 20.1098 10.3936   1
  -5  -7  -5 9.88235 6.16386   3
   5  -7   5 17.1393 8.49583   2
  -5   7   5 3.80414 6.94415   3
   5   7   5 17.7305 7.76625   3
  -5   7  -5 18.4825 8.00120   1
   5  -7  -5 7.79889 7.48393   2
  -5  -7   5 17.6713 8.14158   3
   5   7   5 11.2286 7.79468   1
  -6   7   5 4.67568 6.58834   3
  -6  -7  -5 -2.7901 4.32165   3
   6   7  -5 -0.9827 5.83982   1
   6  -7   5 8.18229 7.44156   2
   6  -7  -5 6.69148 7.21868   2
   6   7   5 5.24043 6.89504   1
  -6  -7   5 9.26896 8.57183   3
  -6   7  -5 1.57065 5.16892   1
  -7   7   5 86.5409 20.7239   3
   7   7  -5 94.5917 18.8331   1
   7  -7   5 75.8363 16.2597   2
  -7  -7  -5 60.3140 13.0084   3
  -7  -7   5 88.2345 17.7578   3
   7   7   5 102.540 20.0441   1
   7  -7  -5 87.9535 16.5152   2
  -7   7  -5 71.3984 13.5541   1
   8   7  -5 666.428 54.1395   1
  -8  -7  -5 648.552 48.2239   3
   8  -7   5 635.344 48.6476   2
  -8   7   5 661.770 53.9090   3
   8  -7  -5 577.554 48.4402   2
  -8   7  -5 706.741 48.9193   1
   8   7   5 684.297 55.9996   1
  -8  -7   5 619.798 53.8251   3
   9   7  -5 52.0313 18.2919   1
   9  -7   5 66.6351 16.8848   1
  -9  -7  -5 28.6279 12.3520   3
   9  -7   5 35.7711 13.0648   2
  -9   7   5 41.4846 17.4080   3
  -9  -7   5 14.3822 12.2296   3
   9  -7  -5 46.1476 15.0106   2
   9   7   5 30.5651 14.8569   1
  -9   7  -5 40.8374 14.0983   1
 -10  -7  -5 254.943 30.2297   3
  10  -7   5 256.003 29.5770   2
  10   7  -5 279.250 35.5254   1
 -10   7   5 275.043 37.4250   3
  10  -7   5 298.435 35.9395   1
 -10  -7   5 276.271 37.0737   3
  10   7   5 230.420 33.7084   1
   0   8   5 61.9171 11.1615   3
   0  -8  -5 75.6154 14.5125   2
   0  -8   5 83.0969 10.7026   3
   0   8  -5 82.0365 9.39006   3
   0   8  -5 84.6307 12.3563   1
   0  -8   5 73.8447 12.6879   2
   1   8  -5 314.508 25.7951   1
  -1   8   5 273.900 24.0601   3
   1   8  -5 304.400 21.2349   3
  -1  -8  -5 294.348 27.4085   2
   1  -8   5 284.256 25.9454   2
  -1  -8   5 296.790 21.2556   3
  -1  -8   5 295.315 25.0021   2
  -1   8  -5 262.824 23.1487   1
   1  -8  -5 295.767 28.6197   2
  -1   8  -5 248.128 19.1708   3
   1   8   5 256.036 23.3499   3
  -2  -8  -5 56.6778 13.2443   2
   2   8  -5 52.2626 11.0597   1
   2  -8   5 60.0843 12.0547   2
  -2   8   5 45.9051 10.3020   3
  -2  -8   5 56.9450 9.19312   3
   2   8   5 24.9673 8.79779   3
  -2   8  -5 42.1086 9.40512   1
   2  -8  -5 28.9534 11.1715   2
   3  -8   5 1552.26 90.4314   2
  -3   8   5 1547.21 87.5954   3
   3   8  -5 1418.92 88.3361   1
  -3  -8  -5 1539.67 85.6924   3
   3   8   5 1664.20 87.3411   3
  -3  -8   5 1610.15 84.3765   2
   3  -8  -5 1698.13 94.9077   2
  -3  -8   5 1588.15 84.6569   3
  -3   8  -5 1583.65 84.9022   1
  -4  -8  -5 161.522 18.7124   3
  -4   8   5 167.731 20.1644   3
   4   8  -5 187.976 22.7510   1
   4  -8   5 192.117 22.0205   2
  -4  -8  -5 178.450 18.3003   2
   4  -8  -5 138.426 21.2394   2
  -4   8  -5 154.575 17.3967   1
  -4  -8   5 178.724 18.6445   3
   4   8   5 147.542 20.2997   1
   4   8   5 153.718 18.3227   3
  -5   8   5 205.941 24.0325   3
   5  -8   5 248.243 26.6166   2
   5   8  -5 207.382 25.3904   1
  -5  -8  -5 225.620 22.4081   3
   5   8   5 229.131 26.5177   1
   5   8   5 211.739 22.7176   3
  -5  -8   5 189.498 22.0950   3
   5  -8  -5 210.277 25.5857   2
  -5   8  -5 189.574 20.2424   1
  -6   8   5 120.940 19.9423   3
   6   8  -5 75.3600 17.0889   1
  -6  -8  -5 86.9191 15.4387   3
   6  -8   5 80.0045 16.4051   2
   6   8   5 166.320 22.9335   1
  -6   8  -5 141.853 17.4876   1
   6  -8  -5 157.897 22.1111   2
  -6  -8   5 153.294 20.9510   3
   7  -8   5 173.263 22.9435   2
  -7  -8  -5 149.979 20.6231   3
  -7   8   5 176.467 25.0904   3
   7   8  -5 159.922 25.4865   1
  -7  -8   5 172.376 23.9445   3
   7   8   5 189.049 26.8131   1
   7  -8  -5 199.937 25.8320   2
  -7   8  -5 168.752 20.7586   1
  -8  -8  -5 41.2142 13.7579   3
  -8   8   5 31.2606 15.0877   3
   8  -8   5 29.3172 13.0046   2
   8   8  -5 30.3022 14.1541   1
  -8  -8   5 13.7265 10.7866   3
   8  -8  -5 10.2594 9.20052   2
   8   8   5 19.5906 12.1655   1
  -9   8   5 343.035 39.8258   3
  -9  -8  -5 300.167 33.2992   3
   9   8  -5 353.612 39.3702   1
   9  -8   5 306.196 33.7532   2
  -9  -8   5 354.922 40.2071   3
   9  -8  -5 416.983 38.7587   2
   9   8   5 400.769 42.1232   1
   0   9  -5 89.1036 13.4077   1
   0  -9   5 85.2151 14.7961   2
   0   9  -5 84.8957 10.4204   3
   0  -9  -5 77.2954 14.8079   2
   0   9   5 61.6194 11.9522   3
   1   9  -5 555.657 34.0906   3
   1   9  -5 493.105 37.6413   1
   1  -9   5 510.148 40.2972   2
  -1   9   5 487.562 37.5178   3
  -1  -9  -5 562.056 42.4014   2
  -1  -9   5 497.388 38.3104   2
  -1  -9   5 568.580 35.0708   3
   1   9   5 581.519 39.5903   3
  -1   9  -5 559.553 37.7739   1
   1  -9  -5 551.310 43.7595   2
  -2   9   5 593.525 41.7818   3
   2  -9   5 613.270 44.9713   2
   2   9  -5 622.998 43.3605   1
   2  -9  -5 561.654 46.1807   2
  -2   9  -5 542.947 38.8020   1
  -2  -9   5 601.998 38.1505   3
   2   9   5 585.410 40.9028   3
   3   9  -5 137.426 19.3149   1
   3  -9   5 93.0576 16.8759   2
  -3   9   5 94.4344 15.4861   3
  -3  -9  -5 88.9727 14.1983   3
   3  -9  -5 127.838 20.1244   2
  -3  -9   5 150.263 15.9222   3
  -3   9  -5 171.568 17.3267   1
   3   9   5 112.472 16.4190   3
  -4   9   5 345.910 30.7474   3
   4   9  -5 321.708 31.7977   1
   4  -9   5 334.717 32.2779   2
  -4  -9  -5 324.847 28.8282   3
   4   9   5 347.617 29.7302   3
  -4   9  -5 339.838 27.8043   1
   4  -9  -5 349.020 34.3840   2
  -4  -9   5 300.584 27.1508   3
   5   9  -5 194.756 25.4669   1
  -5  -9  -5 180.122 21.7830   3
   5  -9   5 176.293 23.5177   2
  -5   9   5 209.280 23.9841   3
   5   9   5 173.000 21.1328   3
   5  -9  -5 213.754 26.8746   2
  -5  -9   5 198.046 22.3285   3
  -5   9  -5 206.247 21.1953   1
   5   9   5 159.505 26.4036   1
   6   9  -5 7.33981 8.00119   1
   6  -9   5 16.0026 10.1415   2
  -6   9   5 14.1786 9.40277   3
  -6  -9  -5 16.4646 9.15779   3
   6  -9  -5 16.3311 10.0931   2
   6   9   5 24.9835 11.1734   3
  -6  -9   5 30.4642 11.2665   3
   6   9   5 23.0781 12.1300   1
  -7   9   5 289.560 33.6331   3
   7   9  -5 290.989 34.8847   1
  -7  -9  -5 333.702 31.9264   3
   7  -9   5 282.295 32.1921   2
   7   9   5 370.091 38.2732   1
   7   9   5 374.274 33.5565   3
   7  -9  -5 307.048 34.3257   2
  -7  -9   5 342.384 34.5468   3
   8  -9   5 233.310 28.9672   2
  -8   9   5 176.918 28.4830   3
   8   9  -5 217.764 30.4565   1
  -8  -9  -5 240.701 27.6431   3
   8  -9  -5 196.887 27.8264   2
   8   9   5 235.947 32.4119   1
  -8  -9   5 208.405 29.1436   3
   9  -9   5 19.0204 11.8167   2
   9   9  -5 27.9237 14.0457   1
  -9  -9  -5 30.5077 13.6859   3
  -9   9   5 9.78679 12.7274   3
   9  -9  -5 21.0431 13.2260   2
  -9  -9   5 23.3574 14.8965   3
   9   9   5 12.4364 12.6910   1
   0 -10  -5 814.036 57.9091   2
   0  10   5 848.178 53.9857   3
   0  10  -5 768.675 51.3427   1
   0 -10   5 843.340 55.5940   2
   1  10  -5 114.112 19.1414   3
   1 -10   5 106.467 16.9069   2
   1  10  -5 83.6713 14.0782   1
  -1 -10  -5 99.7122 17.6583   2
  -1  10   5 88.5287 14.6300   3
  -1  10  -5 108.940 14.9177   1
   1  10   5 79.3214 14.2695   3
   1 -10  -5 90.1437 18.1922   2
  -1 -10   5 87.7962 14.5903   2
   2  10  -5 284.963 28.3289   1
   2 -10   5 315.652 31.3142   2
  -2  10   5 316.324 29.5158   3
  -2 -10  -5 323.753 31.0183   2
   2  10   5 346.632 29.4830   3
  -2 -10   5 338.265 28.2049   3
  -2  10  -5 333.383 27.3849   1
   2 -10  -5 337.906 34.3723   2
   3 -10   5 130.246 20.7238   2
   3  10  -5 169.677 21.5676   1
  -3  10   5 164.099 20.5624   3
  -3 -10  -5 152.871 28.5503   2
  -3 -10  -5 155.638 19.2442   3
  -3 -10   5 154.659 17.9619   3
   3  10   5 168.298 20.7013   3
   3 -10  -5 147.468 22.9263   2
  -3  10  -5 147.600 17.4917   1
  -4 -10  -5 137.780 18.7370   3
  -4  10   5 143.531 20.2590   3
   4  10  -5 142.099 20.9896   1
   4 -10   5 107.645 19.3318   2
   4 -10  -5 166.386 24.3538   2
   4  10   5 174.515 21.0820   3
  -4  10  -5 177.692 19.4602   1
  -4 -10   5 165.870 19.0564   3
   5  10  -5 77.1312 19.7574   1
  -5 -10  -5 52.4164 14.7400   3
  -5  10   5 76.1134 16.0498   3
   5 -10   5 74.7678 18.6532   2
   5 -10  -5 62.4154 18.3238   2
  -5 -10   5 61.4845 15.2361   3
   5  10   5 49.7945 14.4683   3
   6  10  -5 475.966 44.9978   1
  -6  10   5 396.832 39.3649   3
  -6 -10  -5 428.972 38.0039   3
   6 -10   5 459.749 42.3678   2
  -6 -10   5 472.932 40.2383   3
   6 -10  -5 508.270 45.1239   2
   6  10   5 431.284 38.0350   3
   7  10  -5 56.0510 18.8282   1
  -7 -10  -5 44.2657 13.9847   3
   7 -10   5 58.5260 17.6961   2
  -7  10   5 31.7075 14.5964   3
  -7 -10   5 34.2163 13.7173   3
   7  10   5 45.7844 14.7858   3
   7 -10  -5 28.4422 13.6318   2
  -8  10   5 75.7095 22.3384   3
   8 -10   5 98.6110 23.5291   2
   8  10  -5 65.2971 21.0318   1
  -8 -10  -5 56.5048 16.9150   3
   8  10   5 57.2589 17.1604   3
   8  10   5 36.0008 16.0728   1
  -8 -10   5 63.0254 18.5383   3
   8 -10  -5 60.1683 18.5739   2
   0 -11   5 60.9416 15.8295   2
   0  11  -5 65.3579 12.9342   1
   0 -11  -5 39.3934 14.4157   2
   0  11   5 30.7628 11.2114   3
  -1 -11  -5 545.624 44.0617   2
   1  11  -5 493.532 38.8815   1
  -1  11   5 494.470 39.9874   3
   1 -11   5 474.495 41.7429   2
   1 -11  -5 612.172 48.5808   2
  -1 -11   5 541.850 41.6667   2
   1  11   5 508.657 39.6550   3
  -1  11  -5 512.633 37.7330   1
  -2 -11  -5 5.50270 7.26269   2
  -2  11   5 6.14145 7.21394   3
   2 -11   5 5.34304 7.95523   2
   2  11  -5 1.77941 6.02247   1
   2  11  -5 2.97333 5.08291   3
   2 -11  -5 13.8613 9.93186   2
  -2  11  -5 11.6754 7.20142   1
   2  11   5 -1.8431 5.51790   3
  -3  11   5 15.1298 9.88949   3
   3  11  -5 10.3399 7.04036   3
   3  11  -5 2.75663 6.68810   1
   3 -11   5 5.07906 8.09325   2
   3 -11  -5 -1.8355 7.32478   2
  -3 -11   5 3.80746 5.41759   3
   3  11   5 5.29292 7.35610   3
  -4 -11  -5 -1.5920 5.53176   3
   4 -11   5 -3.7833 6.02840   2
   4  11  -5 10.0048 9.44608   1
  -4  11   5 -4.5791 5.54451   3
  -4 -11   5 7.33253 7.50710   3
   4 -11  -5 2.04373 8.09439   2
   4  11   5 1.55467 6.95976   3
  -5 -11  -5 333.108 32.8318   3
   5 -11   5 374.877 38.4034   2
   5  11  -5 337.417 36.5854   1
  -5  11   5 372.338 36.2915   3
  -5 -11   5 395.694 34.2454   3
   5 -11  -5 381.869 40.0354   2
   5  11   5 397.387 35.8431   3
  -6  11   5 65.5031 19.1289   3
  -6 -11  -5 49.1725 15.5666   3
   6  11  -5 73.4296 20.4431   1
   6 -11   5 99.7340 20.6109   2
  -6 -11   5 83.0921 17.7834   3
   6 -11  -5 60.5167 19.1488   2
   6  11   5 68.2406 17.9640   3
   7  11  -5 342.990 40.3060   1
  -7  11   5 341.923 37.9270   3
   7 -11   5 330.990 37.3591   2
  -7 -11  -5 347.605 35.9388   3
  -7 -11   5 314.149 35.1594   3
   7 -11  -5 363.815 40.6787   2
   7  11   5 372.268 36.5300   3
   0  12  -5 392.464 32.4217   1
   0  12   5 423.218 36.1850   3
   0 -12  -5 371.276 37.7761   2
   0 -12   5 337.773 35.0388   2
  -1 -12  -5 6.47723 8.35019   2
   1 -12   5 0.14058 7.30136   2
  -1  12   5 4.50377 7.71103   3
   1  12  -5 16.5986 9.18382   1
  -1 -12   5 18.8402 10.3911   2
   1 -12  -5 11.4187 10.8973   2
   1  12   5 30.0604 11.7380   3
  -2 -12  -5 37.9155 14.1416   2
  -2  12   5 72.9326 15.5341   3
   2  12  -5 51.7178 14.5058   1
   2 -12   5 58.1538 17.0765   2
   2  12   5 87.4875 17.2468   3
   2 -12  -5 86.9077 21.3678   2
   3 -12   5 146.388 24.3709   2
   3  12  -5 140.622 18.1264   3
  -3  12   5 133.886 21.3517   3
   3  12  -5 147.132 22.1430   1
   3  12   5 125.412 19.8904   3
   3 -12  -5 120.183 23.1329   2
   4  12  -5 119.162 18.4622   3
  -4  12   5 122.300 21.5028   3
  -4 -12  -5 109.578 19.6047   3
   4 -12   5 94.7509 23.5105   2
   4  12  -5 118.353 20.8634   1
   4 -12  -5 154.028 25.6294   2
   4  12   5 141.371 21.2272   3
   5  12  -5 24.1913 12.6176   1
  -5  12   5 25.1213 13.4674   3
  -5 -12  -5 36.2205 13.8832   3
   5 -12   5 10.6873 11.5674   2
   5 -12  -5 12.4992 11.0895   2
   5  12   5 15.7154 10.3417   3
  -5 -12   5 28.3832 11.7483   3
  -6 -12  -5 329.678 33.7398   3
   6  12  -5 296.654 36.4738   1
   6 -12   5 337.326 37.9845   2
  -6  12   5 339.237 36.8087   3
   6 -12  -5 304.806 37.9033   2
  -6 -12   5 283.945 32.4107   3
   6  12   5 330.158 34.0737   3
   0 -13  -5 1.38772 8.00525   2
   0 -13   5 -1.8172 6.95572   2
   0  13   5 3.65517 8.36465   3
  -1 -13  -5 158.540 25.0247   2
   1 -13   5 154.891 24.3110   2
  -1  13   5 158.596 22.6909   3
   1 -13  -5 151.561 25.5009   2
   1  13   5 166.658 22.8410   3
   2 -13   5 188.216 27.4746   2
   2  13  -5 189.878 23.9337   1
  -2  13   5 235.057 26.9514   3
   2  13   5 148.756 22.7705   3
   2 -13  -5 192.585 30.0831   2
  -3  13   5 4.06399 8.80556   3
   3  13  -5 1.65999 7.95744   1
   3 -13   5 6.28150 9.43122   2
   3 -13  -5 6.90871 10.8798   2
   3  13   5 8.23952 9.27956   3
  -4  13   5 113.611 21.3322   3
   4  13  -5 144.120 23.3711   1
   4 -13   5 153.021 26.0294   2
   4 -13  -5 118.191 24.8720   2
   4  13   5 139.772 22.3126   3
   0  14   5 39.8094 15.0072   3
   0 -14   5 20.5104 13.4895   2
   0 -14  -5 56.4522 19.5696   2
  -1  14   5 88.1346 18.4153   3
   1 -14   5 65.4295 19.7625   2
  -1 -14  -5 63.4447 20.0953   2
   1  14   5 58.0881 17.1064   3
   1 -14  -5 70.3215 20.2845   2
   0   0   6 4511.35 217.021   2
   0   0  -6 4594.93 212.971   1
   0   0  -6 4643.06 217.690   2
   0   0   6 4307.91 210.275   3
   1   0   6 241.041 19.0926   2
   1   0  -6 233.295 19.7821   2
  -1   0   6 208.769 18.6590   2
   1   0   6 208.192 13.2323   3
   1   0  -6 232.092 16.4769   1
  -1   0   6 215.886 16.5239   3
  -1   0  -6 216.356 16.4788   1
  -2   0  -6 535.858 32.1124   1
  -2   0   6 518.996 34.5240   2
  -2   0   6 471.466 32.5812   3
   2   0   6 508.744 26.5854   3
   2   0   6 545.926 33.5108   2
   2   0  -6 516.903 34.5614   2
   2   0  -6 518.826 30.8815   1
  -3   0   6 174.491 17.5279   2
   3   0   6 177.049 11.7375   3
  -3   0  -6 173.960 16.1546   1
  -3   0  -6 185.883 11.8131   3
  -3   0   6 191.464 18.9811   3
   3   0   6 189.783 16.7718   2
   3   0  -6 167.104 16.9800   2
   3   0  -6 191.564 16.3693   1
  -4   0   6 428.357 33.4870   3
   4   0  -6 442.950 30.2749   2
  -4   0  -6 396.606 29.0703   1
   4   0  -6 437.011 29.0460   1
  -4   0  -6 395.588 23.4513   3
   4   0   6 400.581 28.2920   2
  -5   0  -6 236.156 16.3162   3
  -5   0  -6 206.887 20.6699   1
  -5   0   6 233.415 25.1377   3
   5   0   6 205.954 18.8024   2
   5   0  -6 241.758 20.8507   1
   5   0  -6 253.597 21.1720   2
  -6   0  -6 2175.85 114.364   1
   6   0   6 2171.08 109.251   2
  -6   0   6 2110.56 119.696   3
  -6   0  -6 2191.11 106.117   3
   6   0  -6 2176.07 110.329   2
   6   0  -6 1960.32 111.329   1
  -7   0  -6 137.765 14.3088   3
   7   0   6 135.682 18.6656   1
   7   0   6 155.059 15.8674   2
  -7   0  -6 160.819 19.9662   1
  -7   0   6 112.588 19.7171   3
   7   0  -6 140.487 18.1784   1
  -8   0   6 327.934 35.4175   3
   8   0  -6 335.044 30.4684   1
  -8   0  -6 276.135 30.0224   1
   8   0   6 350.399 33.0873   1
   9   0   6 57.2037 16.2229   1
  -9   0   6 28.1112 14.3821   3
  -9   0  -6 45.7735 15.1899   1
   9   0  -6 44.0523 12.7082   1
  10   0   6 147.878 23.8299   1
 -10   0   6 121.391 23.9142   3
  10   0  -6 157.260 21.4835   1
 -10   0  -6 115.620 22.8612   1
 -11   0   6 4.90822 10.4937   3
  11   0   6 0.25486 8.46804   1
   0   1  -6 501.682 30.3924   1
   0  -1   6 523.909 33.0400   2
   0   1   6 496.365 28.2498   3
   0  -1  -6 514.471 33.6346   2
   0  -1   6 480.565 28.5437   3
   0   1   6 510.566 33.6229   2
   1  -1   6 1960.80 102.978   2
  -1  -1  -6 2005.64 100.156   1
   1   1  -6 2051.09 100.941   1
   1  -1   6 1972.63 95.5284   3
  -1   1   6 1963.96 99.7442   3
  -1   1   6 2019.96 105.254   2
  -1  -1  -6 1951.41 103.481   2
  -1   1  -6 2137.34 101.304   1
  -1  -1   6 2081.76 102.226   3
  -1  -1   6 2132.63 104.594   2
   1   1   6 2027.61 103.820   2
   1  -1  -6 2013.05 104.871   2
   1   1   6 2086.00 97.4544   3
  -2   1   6 715.883 39.8783   3
   2  -1   6 701.670 31.5456   3
   2   1  -6 775.112 42.4514   2
  -2  -1  -6 709.419 38.7411   1
   2   1  -6 727.561 39.2852   1
   2  -1   6 781.199 41.5174   2
  -2  -1   6 624.558 40.2004   2
   2  -1  -6 571.469 40.4601   2
   2  -1  -6 573.668 35.5127   1
  -2  -1   6 581.566 40.1370   3
   2   1   6 566.532 38.6911   2
  -2   1  -6 611.886 38.2026   1
   2   1   6 597.714 33.8855   3
  -3   1   6 125.079 14.9802   3
   3   1  -6 159.023 15.2272   1
   3   1  -6 136.414 14.8147   2
  -3  -1  -6 144.216 11.2781   3
  -3  -1  -6 160.352 15.1592   1
   3  -1   6 144.625 14.9396   2
   3  -1   6 154.270 9.36222   3
  -3  -1   6 150.470 17.4300   3
   3  -1  -6 150.353 13.2229   1
   3  -1  -6 160.111 16.5190   2
   3   1   6 160.002 15.0445   2
   3   1   6 160.779 11.6498   3
  -3   1  -6 171.882 9.53626   3
  -3   1  -6 169.656 15.5670   1
  -4   1   6 743.839 50.2230   3
   4  -1   6 808.067 47.1399   2
   4   1  -6 791.898 47.4695   2
  -4  -1  -6 776.748 41.9153   3
   4   1  -6 768.046 47.5608   1
  -4  -1  -6 812.677 48.2674   1
   4  -1  -6 762.696 45.0483   1
  -4  -1   6 789.630 47.3420   2
  -4   1  -6 824.332 48.3383   1
   4  -1  -6 796.595 48.9501   2
   4   1   6 801.851 46.3390   2
  -4  -1   6 833.519 53.3755   3
  -4   1  -6 793.121 39.9477   3
  -5  -1  -6 1729.69 83.9550   3
  -5   1   6 1566.14 93.9532   3
   5   1  -6 1800.54 91.4103   1
   5  -1   6 1658.34 87.8343   2
  -5  -1  -6 1752.34 91.4168   1
   5   1  -6 1672.45 87.9874   2
   5  -1  -6 1607.01 91.5825   1
  -5   1  -6 1587.93 89.6606   1
  -5  -1   6 1647.20 88.0104   2
  -5  -1   6 1805.75 97.9758   3
   5  -1  -6 1707.79 90.0589   2
  -5   1  -6 1643.55 81.7686   3
   5   1   6 1543.53 86.2459   2
  -6   1   6 102.957 17.6766   3
  -6  -1  -6 97.2527 15.5099   1
   6  -1   6 110.630 14.1699   2
   6   1  -6 102.005 15.6802   1
  -6  -1  -6 106.927 12.0744   3
   6  -1  -6 180.536 17.4975   2
  -6   1  -6 181.073 15.9486   3
   6   1   6 152.496 15.0274   2
  -6  -1   6 142.508 20.4491   3
   6   1   6 148.224 18.1207   1
  -6   1  -6 149.721 17.7591   1
  -6  -1   6 172.050 16.2134   2
  -7   1   6 640.328 51.8573   3
  -7  -1  -6 705.222 49.9821   1
   7   1  -6 724.396 49.2403   1
   7  -1   6 649.764 48.3399   1
  -7  -1  -6 711.525 42.8795   3
   7  -1   6 702.999 44.3458   2
   7   1   6 704.203 42.9963   2
   7   1   6 713.993 50.3004   1
  -7   1  -6 681.852 48.2674   1
  -7  -1   6 736.240 54.8920   3
  -8   1   6 61.1830 17.6299   3
   8   1  -6 34.5964 12.4010   1
  -8  -1  -6 61.5368 11.4103   3
   8  -1   6 43.1800 13.7242   1
  -8  -1  -6 53.3811 14.8198   1
   8  -1   6 49.6930 10.4035   2
  -8   1  -6 88.9577 16.3152   1
  -8  -1   6 92.7091 22.0998   3
   8   1   6 94.8874 17.0028   1
   9   1  -6 -0.0960 6.10231   1
   9  -1   6 3.40718 7.49393   1
  -9   1   6 2.56083 8.93606   3
  -9  -1  -6 -4.5822 6.21264   1
  -9  -1   6 1.69226 9.35151   3
   9   1   6 2.15424 6.24975   1
  -9   1  -6 -1.9947 6.91362   1
  10  -1   6 123.573 21.8260   1
  10   1  -6 129.133 20.8905   1
 -10   1   6 152.621 26.7317   3
 -10   1  -6 126.138 22.9288   1
  10   1   6 138.800 23.5082   1
 -10  -1   6 150.789 26.7315   3
  11  -1   6 245.653 32.0596   1
  11   1  -6 226.605 29.0994   1
 -11   1   6 255.732 34.0143   3
  11   1   6 248.250 33.1228   1
 -11  -1   6 271.865 36.1913   3
   0  -2   6 1668.05 81.1802   3
   0   2  -6 1661.35 85.4523   1
   0  -2  -6 1674.46 82.4555   1
   0   2   6 1672.61 82.9142   3
   0  -2  -6 1617.35 88.4794   2
   0  -2   6 1757.65 88.0422   2
   1   2  -6 770.143 43.3633   1
  -1  -2  -6 801.540 46.3972   2
  -1   2   6 791.634 42.1509   3
   1  -2   6 797.626 45.2883   2
  -1  -2   6 693.813 42.1313   3
  -1  -2   6 766.882 44.8344   2
   1   2   6 716.832 39.8309   3
  -1   2  -6 706.160 42.5479   1
   1  -2  -6 720.731 46.2966   2
   1  -2  -6 777.876 39.7262   1
   1   2   6 719.085 45.0500   2
   2   2  -6 1107.93 59.3465   1
  -2  -2  -6 1094.76 59.7146   2
  -2  -2  -6 1062.14 57.6062   1
  -2   2   6 1115.98 58.7304   3
   2  -2   6 1081.74 59.9682   2
  -2  -2   6 1040.37 60.5252   3
   2  -2  -6 1047.58 62.1314   2
  -2  -2   6 1055.20 59.7426   2
   2   2   6 1065.90 54.6767   3
   2  -2  -6 1021.92 54.1319   1
  -2   2  -6 1069.78 58.2997   1
   2   2   6 1102.44 60.1078   2
   3  -2   6 1705.63 96.5036   2
   3   2  -6 1637.60 96.1657   1
  -3  -2  -6 1767.41 96.1961   1
  -3  -2  -6 1799.43 91.9470   3
  -3   2   6 1713.57 97.2991   3
   3   2   6 2081.18 93.0431   3
   3  -2  -6 2076.41 101.407   2
  -3   2  -6 2016.33 97.6202   1
   3   2   6 2017.63 97.4744   2
   3  -2  -6 1978.87 92.5652   1
  -3  -2   6 1939.16 101.809   3
  -4  -2  -6 257.940 18.5759   3
   4  -2   6 280.157 22.6211   2
   4   2  -6 277.744 23.4716   1
  -4  -2  -6 276.079 22.9138   1
  -4   2   6 250.103 23.4697   3
   4   2   6 248.854 20.4960   2
  -4  -2   6 273.224 26.1292   3
  -4   2  -6 275.068 15.1759   3
  -4   2  -6 288.498 22.8718   1
  -4  -2   6 259.450 21.5945   2
   4  -2  -6 309.500 24.9915   2
   4  -2  -6 269.743 19.3036   1
   5  -2   6 555.427 37.9905   2
   5   2  -6 541.688 36.4236   2
   5   2  -6 573.297 40.4872   1
  -5   2   6 536.235 41.7485   3
  -5  -2  -6 525.326 39.4166   1
  -5  -2  -6 587.561 34.9974   3
   5   2   6 599.539 36.6939   2
  -5  -2   6 649.970 46.0458   3
  -5   2  -6 612.431 40.0710   1
   5   2   6 639.562 41.6768   1
   5  -2  -6 601.840 36.3324   1
  -5  -2   6 620.818 37.7647   2
   5  -2  -6 586.488 39.9042   2
   6  -2   6 484.388 35.5957   2
  -6   2   6 496.975 41.5485   3
   6   2  -6 474.128 38.3551   1
  -6  -2  -6 440.854 37.9755   1
  -6  -2   6 571.909 44.7059   3
   6   2   6 584.185 41.4017   1
   6   2   6 523.075 34.0788   2
  -6   2  -6 579.220 39.5422   1
   6  -2  -6 555.449 37.9246   2
   6  -2  -6 621.659 36.8919   1
   7  -2   6 81.8589 13.4104   2
  -7  -2  -6 87.4957 16.1928   1
  -7   2   6 92.2604 18.0173   3
   7   2  -6 85.7164 15.9374   1
  -7  -2   6 116.017 19.5864   3
   7  -2  -6 130.495 15.6155   1
  -7   2  -6 132.602 17.7259   1
   7   2   6 112.312 18.0772   1
   7  -2  -6 126.721 15.8290   2
  -8  -2  -6 247.020 27.9530   1
   8  -2   6 228.730 25.5937   1
   8  -2   6 207.687 20.7978   2
  -8   2   6 199.980 27.1561   3
   8   2  -6 214.103 24.8492   1
  -8   2  -6 212.796 24.6101   1
  -8  -2   6 199.097 27.3585   3
   8   2   6 154.967 22.9662   1
  -9  -2  -6 363.154 32.2006   3
  -9   2   6 400.851 41.3008   3
   9   2  -6 346.751 36.0470   1
   9  -2   6 440.253 38.9025   1
   9   2   6 428.243 40.1967   1
  -9  -2   6 430.735 42.5266   3
  -9   2  -6 446.337 39.1893   1
  10   2  -6 76.3514 19.1094   1
 -10   2   6 57.0203 19.6623   3
  10  -2   6 56.9095 17.1123   1
 -10  -2   6 67.0900 20.7731   3
  10   2   6 66.3649 19.7690   1
 -10   2  -6 63.1168 18.3760   1
  11   2  -6 27.8035 13.1579   1
 -11   2   6 39.9888 18.0911   3
  11  -2   6 44.3761 16.8446   1
 -11  -2   6 31.1534 15.3075   3
  11   2   6 23.9909 13.8153   1
 -11   2  -6 42.5039 17.1163   1
   0  -3   6 691.087 41.1854   2
   0  -3   6 683.084 33.2866   3
   0   3   6 658.965 37.4391   3
   0  -3  -6 608.462 41.8446   2
   0   3  -6 672.708 39.5634   1
   0  -3  -6 626.828 35.4196   1
  -1  -3  -6 35.9129 6.25902   1
  -1   3   6 22.8100 6.49102   3
  -1  -3  -6 41.6348 8.46581   2
   1   3  -6 38.4942 7.62389   1
   1  -3   6 42.6051 8.31942   2
   1  -3  -6 65.8219 10.8670   2
  -1  -3   6 70.6407 9.87383   2
   1   3   6 76.9794 8.19225   3
  -1  -3   6 79.9364 7.98289   3
  -1   3  -6 91.5301 10.3551   1
   1  -3  -6 63.6612 6.20365   1
   2   3  -6 2127.23 109.123   1
  -2  -3  -6 2017.92 108.885   2
   2  -3   6 2094.86 109.035   2
  -2   3   6 2127.88 107.854   3
  -2   3  -6 2087.75 107.446   1
   2   3   6 2237.64 110.260   2
   2   3   6 2174.78 104.821   3
  -2  -3   6 2151.53 107.862   3
   2  -3  -6 2179.66 101.872   1
  -2  -3   6 2188.86 109.123   2
   2  -3  -6 2095.14 112.532   2
  -3  -3  -6 272.996 21.6663   1
  -3   3   6 275.515 22.1621   3
  -3  -3  -6 252.169 20.6355   2
   3   3  -6 307.635 23.5970   1
   3  -3   6 292.799 23.0508   2
  -3  -3   6 251.231 22.7042   3
  -3  -3   6 266.105 21.4469   2
   3  -3  -6 214.735 22.1160   2
   3   3   6 255.381 18.7144   3
  -3   3  -6 267.376 21.3977   1
   3   3   6 241.948 20.8055   2
   4   3  -6 1704.67 94.9984   1
  -4   3   6 1639.78 94.6092   3
   4  -3   6 1677.07 92.9969   2
  -4  -3  -6 1757.59 94.6126   1
   4   3   6 1795.65 94.6050   1
  -4  -3   6 1806.26 91.6469   2
   4  -3  -6 1790.98 96.2905   2
  -4   3  -6 1792.03 93.3834   1
  -4  -3   6 1796.61 98.2368   3
   4   3   6 1860.94 91.8488   2
   5   3  -6 66.9973 12.7452   1
  -5   3   6 53.9278 13.3566   3
  -5  -3  -6 45.8414 10.6562   1
   5  -3   6 68.8347 11.2373   2
   5   3   6 63.2593 11.9338   1
  -5   3  -6 73.0309 11.7646   1
   5  -3  -6 77.4464 12.4809   2
  -5  -3   6 66.9608 9.87385   2
   5   3   6 66.5219 9.68088   2
  -5  -3   6 63.7585 13.4946   3
   5  -3  -6 61.7193 8.61194   1
  -6  -3  -6 -0.7286 3.42467   3
   6   3  -6 0.53775 5.49956   1
  -6   3   6 6.15635 6.10080   3
   6  -3   6 7.59978 5.17167   2
  -6  -3  -6 -1.5637 5.11189   1
   6   3   6 6.16285 4.26843   2
  -6  -3   6 5.72059 7.26249   3
   6  -3  -6 6.81129 6.14863   2
   6   3   6 4.44895 5.41187   1
  -6   3  -6 8.81287 6.10958   1
   7   3  -6 204.619 23.5205   1
  -7  -3  -6 184.539 18.3973   3
   7  -3   6 160.579 18.6601   2
  -7   3   6 187.008 24.5958   3
  -7  -3  -6 130.014 20.4429   1
  -7   3  -6 189.307 21.9578   1
   7   3   6 199.543 23.7384   1
   7  -3  -6 170.866 19.7712   2
  -7  -3   6 184.875 25.5748   3
   8  -3   6 479.314 37.8737   2
  -8  -3  -6 468.591 36.5519   3
  -8   3   6 561.579 47.7560   3
   8   3  -6 565.624 44.6700   1
   8  -3   6 508.250 42.0004   1
   8   3   6 569.324 46.0198   1
  -8  -3   6 598.948 49.3246   3
  -8   3  -6 567.637 42.8618   1
  -9   3   6 40.1183 16.1026   3
  -9  -3  -6 38.9480 11.3298   3
   9  -3   6 32.9536 12.9411   1
   9   3  -6 42.9864 14.5689   1
  -9  -3   6 57.3424 18.7281   3
   9   3   6 31.0311 13.4356   1
  -9   3  -6 45.2728 14.4015   1
  10   3  -6 362.207 37.0922   1
 -10   3   6 321.105 38.5491   3
  10  -3   6 348.389 36.6825   1
 -10  -3   6 348.540 40.7294   3
  10   3   6 365.335 39.1749   1
 -10   3  -6 305.921 34.9264   1
  11  -3   6 32.7501 15.2337   1
 -11   3   6 40.7052 18.8880   3
  11   3  -6 37.6867 15.3904   1
 -11   3  -6 68.2059 19.9629   1
 -11  -3   6 62.5085 20.5784   3
  11   3   6 19.3772 12.5777   1
   0  -4  -6 114.182 10.1487   1
   0   4   6 117.565 12.1205   3
   0  -4  -6 126.785 15.5416   2
   0   4  -6 136.431 13.9794   1
   0  -4   6 128.869 8.78631   3
   0  -4   6 122.738 13.8221   2
  -1  -4  -6 1297.18 69.6734   2
  -1  -4  -6 1264.62 63.2871   1
   1   4  -6 1306.65 67.3820   1
   1  -4   6 1186.59 67.0281   2
  -1   4   6 1328.27 65.4163   3
   1  -4  -6 1211.76 70.4932   2
  -1  -4   6 1169.31 60.7699   3
  -1  -4   6 1220.35 66.6052   2
  -1   4  -6 1120.05 56.3206   3
  -1   4  -6 1141.35 65.1363   1
   1   4   6 1130.15 63.0602   3
  -2   4   6 190.270 17.2449   3
   2  -4   6 204.815 18.8825   2
   2   4  -6 240.121 20.1959   1
  -2  -4  -6 211.768 18.9778   2
  -2  -4   6 187.513 16.0633   3
   2   4   6 176.632 16.2866   1
   2   4   6 174.411 15.3808   3
   2  -4  -6 163.374 19.0061   2
  -2   4  -6 185.618 16.9402   1
  -3  -4  -6 2383.77 116.396   3
  -3   4   6 2258.71 119.573   3
  -3  -4  -6 2356.18 119.194   2
   3  -4   6 2256.12 120.354   2
  -3  -4  -6 2321.25 120.014   1
   3   4  -6 2322.72 121.539   1
   3   4   6 2400.39 119.866   2
   3   4   6 2401.54 116.745   3
  -3   4  -6 2410.92 119.531   1
  -3  -4   6 2432.44 120.500   3
   3  -4  -6 2238.13 123.323   2
   3   4   6 2357.36 120.079   1
  -3  -4   6 2403.47 118.437   2
   4   4  -6 137.933 16.8322   1
   4  -4   6 126.778 15.2208   2
  -4  -4  -6 115.951 15.5287   1
  -4   4   6 106.921 14.8958   3
  -4  -4  -6 119.388 12.6107   3
  -4  -4   6 112.733 15.4332   3
   4  -4  -6 128.998 16.5308   2
   4   4   6 107.468 14.7870   1
   4   4   6 109.813 12.8490   2
   4   4   6 105.251 12.4341   3
  -4  -4   6 113.640 12.6334   2
  -4   4  -6 127.251 14.6346   1
   5  -4   6 269.914 25.5091   2
  -5  -4  -6 318.065 28.9690   1
  -5   4   6 276.913 27.8262   3
   5   4  -6 235.576 26.3260   1
  -5  -4  -6 290.870 23.5464   3
   5  -4  -6 404.183 31.0428   2
   5   4   6 390.759 30.7082   1
  -5   4  -6 349.186 27.4445   1
   5   4   6 418.517 26.0243   2
  -5  -4   6 367.501 31.6551   3
  -6   4   6 57.3049 14.8037   3
  -6  -4  -6 20.8084 9.57069   1
   6   4  -6 31.7051 11.2494   1
   6  -4   6 52.0128 12.2642   2
  -6  -4  -6 30.2129 8.84101   3
  -6   4  -6 15.5124 7.72073   1
  -6  -4   6 19.8031 10.9570   3
   6   4   6 24.2881 10.2239   1
   6  -4  -6 29.9915 10.0711   2
   7   4  -6 403.943 37.7047   1
  -7   4   6 460.115 40.7608   3
   7  -4   6 359.227 32.8810   2
  -7  -4  -6 454.445 33.2330   3
   7  -4  -6 493.005 36.6306   2
   7   4   6 483.345 40.2746   1
  -7   4  -6 475.345 36.9599   1
  -7  -4   6 431.039 40.6481   3
  -8   4   6 90.5346 22.0995   3
   8  -4   6 58.8329 12.8549   2
   8   4  -6 71.6353 18.5015   1
  -8  -4  -6 72.8618 13.4662   3
  -8  -4   6 94.9270 23.2495   3
  -8   4  -6 89.7118 16.3711   1
   8   4   6 78.5289 16.9374   1
   8  -4  -6 83.1031 14.8593   2
  -9  -4  -6 591.014 45.0064   3
   9  -4   6 581.670 48.6466   1
  -9   4   6 679.474 56.7209   3
   9  -4   6 652.285 46.8030   2
   9   4  -6 729.992 54.5352   1
  -9  -4   6 631.243 56.1166   3
  -9   4  -6 667.772 50.8919   1
   9   4   6 642.793 53.9773   1
  10   4  -6 14.7975 10.4970   1
 -10   4   6 20.5370 14.7271   3
 -10  -4  -6 12.0947 9.57328   3
  10  -4   6 20.2529 12.4438   1
 -10  -4   6 19.5609 12.8046   3
  10   4   6 21.1963 13.9118   1
 -10   4  -6 25.6928 12.6195   1
   0   5   6 0.51048 2.20048   1
   0   5  -6 3.09010 3.74000   1
   0  -5   6 3.11329 2.07219   3
   0   5   6 6.69688 4.47688   3
   0  -5  -6 -0.3600 3.86575   2
   0  -5   6 0.08589 3.11750   2
  -1  -5  -6 234.924 23.7094   2
  -1   5   6 262.343 21.9773   3
  -1  -5  -6 271.470 20.8252   1
   1   5  -6 288.820 23.7518   1
   1  -5   6 264.074 23.5395   2
   1  -5  -6 336.339 27.8973   2
  -1   5  -6 301.430 16.2047   3
  -1  -5   6 322.416 24.4287   2
  -1   5  -6 307.111 23.5168   1
  -1  -5   6 313.124 19.3181   3
   1   5   6 342.492 22.3797   1
   1   5   6 298.564 22.1439   3
  -2  -5  -6 1556.02 85.1069   1
  -2   5   6 1480.62 85.0365   3
   2   5  -6 1563.85 87.5411   1
   2  -5   6 1564.42 88.2215   2
  -2  -5  -6 1572.08 87.7639   2
   2   5   6 1692.81 85.8076   1
   2   5   6 1681.48 84.4937   3
  -2   5  -6 1690.41 86.1921   1
  -2  -5   6 1779.91 83.4467   3
   2  -5  -6 1623.96 91.5270   2
  -3  -5  -6 33.0175 7.09661   3
   3  -5   6 17.2411 7.09341   2
   3   5  -6 23.9411 8.26778   1
  -3  -5  -6 27.3935 8.35087   2
  -3   5   6 17.2640 6.97840   3
  -3  -5   6 28.5143 7.66970   2
   3   5   6 13.1403 6.15999   2
   3  -5  -6 11.6360 7.28204   2
  -3   5  -6 33.0851 8.73054   1
   3   5   6 11.2419 5.69708   1
  -3  -5   6 13.6041 5.75343   3
   3   5   6 24.0810 6.99314   3
   4  -5   6 680.656 45.9397   2
   4   5  -6 650.115 46.9399   1
  -4  -5  -6 692.863 42.3266   3
  -4  -5  -6 689.878 46.6592   1
  -4   5   6 730.334 46.7090   3
  -4  -5   6 745.357 46.9445   3
   4   5   6 725.355 47.2319   1
   4   5   6 684.231 42.9153   2
   4   5   6 709.243 42.7429   3
  -4  -5   6 716.254 41.6417   2
  -4   5  -6 676.421 44.0829   1
   4  -5  -6 636.305 46.9236   2
  -5  -5  -6 376.580 27.3860   2
  -5   5   6 470.366 35.5216   3
   5  -5   6 403.594 32.1963   2
   5   5  -6 400.390 34.2767   1
  -5  -5  -6 391.081 28.8034   3
  -5   5  -6 381.634 30.6600   1
   5   5   6 343.900 31.9100   1
   5  -5  -6 402.984 33.4785   2
   5   5   6 398.552 28.3334   2
  -5  -5   6 393.489 33.6552   3
   6  -5   6 59.7560 14.3131   2
   6   5  -6 59.9841 16.2674   1
  -6   5   6 36.4324 12.8216   3
  -6  -5  -6 53.6969 10.6337   3
  -6  -5   6 55.8518 15.4682   3
   6   5   6 63.5401 16.4831   1
  -6   5  -6 90.9198 14.3065   1
   6  -5  -6 86.2200 14.8704   2
  -7  -5  -6 280.128 25.0109   3
   7   5  -6 262.253 30.0928   1
  -7   5   6 334.348 32.6754   3
   7  -5   6 246.676 26.2251   2
   7  -5  -6 293.188 28.0057   2
  -7  -5   6 213.449 29.2116   3
  -7   5  -6 280.880 27.4935   1
   7   5   6 270.863 29.9516   1
  -8   5   6 559.330 49.6859   3
   8  -5   6 573.135 43.4294   2
   8   5  -6 558.266 47.5882   1
  -8  -5  -6 560.411 42.0821   3
   8  -5  -6 596.587 44.3381   2
  -8  -5   6 584.128 51.1423   3
  -8   5  -6 600.059 45.1506   1
   8   5   6 618.092 50.5875   1
   9   5  -6 91.9392 19.7731   1
   9  -5   6 76.0794 17.5993   1
  -9   5   6 62.7517 19.4100   3
   9  -5   6 63.0694 15.8584   2
  -9  -5  -6 74.4576 14.8352   3
  -9   5  -6 79.4306 17.1745   1
   9   5   6 77.3330 21.3478   1
  -9  -5   6 69.3701 20.1557   3
  10  -5   6 180.782 25.8640   1
  10   5  -6 181.395 26.6395   1
 -10   5   6 139.576 26.8718   3
 -10  -5  -6 138.633 21.6470   3
  10   5   6 205.588 30.1574   1
 -10  -5   6 148.588 28.1022   3
 -10   5  -6 189.384 26.2699   1
   0  -6   6 1797.99 93.8295   2
   0   6  -6 1772.74 84.8221   3
   0   6   6 1750.89 91.4851   3
   0   6  -6 1702.25 92.4189   1
   0  -6  -6 1689.95 96.5426   2
   1  -6   6 94.3972 13.3654   2
   1   6  -6 75.3629 12.0011   1
  -1   6   6 70.2414 11.1532   3
  -1  -6  -6 72.1315 12.9956   2
   1  -6  -6 105.641 15.6904   2
  -1  -6   6 118.734 10.4549   3
   1   6   6 94.1911 12.0587   3
  -1   6  -6 121.277 13.8543   1
  -1  -6   6 118.572 13.8169   2
  -2  -6  -6 297.733 25.0329   2
   2  -6   6 276.773 24.3977   2
  -2   6   6 318.129 23.9879   3
   2   6  -6 271.124 23.9811   1
   2   6   6 244.372 20.8020   3
   2  -6  -6 218.159 24.2475   2
   2   6   6 256.363 21.8883   1
  -2   6  -6 227.084 21.0735   1
  -2  -6   6 226.329 18.6357   3
   3  -6   6 632.513 44.5285   2
  -3  -6  -6 618.224 40.0784   3
   3   6  -6 597.024 43.7893   1
  -3   6   6 588.602 42.2524   3
  -3  -6  -6 620.867 42.4012   2
   3   6   6 672.424 41.3921   3
   3   6   6 664.076 43.9786   1
  -3   6  -6 692.755 42.3055   1
  -3  -6   6 693.716 41.0188   2
  -3  -6   6 727.135 41.6245   3
   3  -6  -6 656.179 47.1822   2
   4   6  -6 566.809 40.6933   1
   4  -6   6 577.436 39.2165   2
  -4  -6  -6 513.448 34.1419   3
  -4   6   6 560.105 38.3035   3
  -4   6  -6 445.625 34.2926   1
   4   6   6 479.261 34.2156   2
  -4  -6   6 475.290 35.3548   3
   4   6   6 410.448 32.5730   3
   4   6   6 475.772 37.4037   1
   4  -6  -6 471.120 38.4187   2
   5  -6   6 100.238 15.8877   2
   5   6  -6 99.4352 17.0124   1
  -5  -6  -6 88.6120 13.1103   3
  -5  -6  -6 107.144 13.0365   2
  -5   6   6 99.3840 16.0031   3
  -5  -6   6 162.622 19.4399   3
   5   6   6 145.519 16.6949   3
   5   6   6 165.084 20.3223   1
   5  -6  -6 110.978 17.2251   2
  -6  -6  -6 1016.83 61.1077   3
   6   6  -6 945.358 66.8440   1
  -6   6   6 938.828 65.9883   3
   6  -6   6 920.746 63.0906   2
   6  -6  -6 1090.20 67.1325   2
  -6  -6   6 1007.93 67.2627   3
  -6   6  -6 1078.18 63.4676   1
   6   6   6 1126.05 70.0261   1
  -7   6   6 57.0331 16.1180   3
   7   6  -6 97.8181 18.7066   1
  -7  -6  -6 85.6035 14.5195   3
   7  -6   6 96.5553 16.2005   2
   7  -6  -6 91.4813 16.3662   2
   7   6   6 78.6220 16.9725   1
  -7   6  -6 101.041 16.0947   1
  -7  -6   6 94.2371 18.7385   3
   8   6  -6 216.622 27.9309   1
  -8   6   6 213.237 28.9451   3
   8  -6   6 250.491 26.2202   2
  -8  -6  -6 219.818 23.5881   3
   8  -6  -6 169.288 22.7720   2
  -8  -6   6 121.283 23.5441   3
  -8   6  -6 195.501 23.6812   1
   8   6   6 171.134 26.1667   1
   9  -6   6 128.652 20.1745   2
  -9  -6  -6 145.508 20.6355   3
  -9   6   6 127.064 25.7135   3
   9  -6   6 139.943 21.7088   1
   9   6  -6 133.092 23.1061   1
  -9  -6   6 147.184 26.8399   3
  -9   6  -6 124.543 20.5108   1
   9   6   6 130.423 23.8006   1
  10  -6   6 111.448 20.8984   1
  10  -6   6 115.124 18.9253   2
 -10  -6  -6 120.056 20.5529   3
  10   6  -6 141.412 24.2227   1
 -10   6   6 117.173 29.0590   3
 -10   6  -6 100.747 21.0400   1
 -10  -6   6 112.494 28.0246   3
  10   6   6 81.8621 23.5325   1
   0  -7  -6 363.639 32.8363   2
   0   7  -6 434.291 24.9037   3
   0   7   6 373.596 29.4181   3
   0  -7   6 424.413 32.0933   2
   0   7  -6 393.060 30.2881   1
   1   7  -6 1760.35 96.6502   1
  -1   7   6 1763.94 95.2672   3
   1  -7   6 1727.61 97.7054   2
  -1  -7   6 1810.98 90.6035   3
  -1   7  -6 1797.54 95.7237   1
   1  -7  -6 1797.76 102.059   2
  -1  -7   6 1850.18 97.2285   2
   1   7   6 1847.07 95.3719   3
   2   7  -6 21.8502 8.26346   1
  -2  -7  -6 15.8554 7.84702   2
   2  -7   6 21.8713 8.77682   2
  -2   7   6 22.8895 8.28342   3
  -2  -7   6 10.4448 4.98706   3
   2  -7  -6 6.29124 6.02852   2
   2   7   6 4.24656 4.91865   3
  -2   7  -6 6.02292 5.44220   1
   3   7  -6 9.46072 7.03047   1
   3  -7   6 24.9066 9.53939   2
  -3   7   6 16.9303 7.52662   3
  -3  -7  -6 22.2648 7.48067   3
  -3  -7  -6 34.0014 9.96869   2
   3   7   6 16.5231 7.93956   1
  -3  -7   6 21.8157 7.27062   3
   3   7   6 19.9904 7.45995   3
   3  -7  -6 28.5172 10.7607   2
  -3   7  -6 22.1647 8.18182   1
  -3  -7   6 21.7502 7.32928   2
  -4   7   6 44.6469 12.5708   3
   4  -7   6 30.2331 10.4218   2
  -4  -7  -6 13.6726 6.48980   3
   4   7  -6 36.3330 12.2112   1
   4   7   6 36.4297 9.55342   3
  -4  -7   6 44.8966 10.8429   3
  -4   7  -6 46.1695 11.1684   1
   4  -7  -6 41.9706 12.9560   2
   4   7   6 53.8405 13.6997   1
  -5  -7  -6 605.308 42.0638   3
   5   7  -6 619.162 48.3435   1
   5  -7   6 599.967 45.4902   2
  -5   7   6 605.805 45.5733   3
  -5   7  -6 649.806 43.3784   1
   5   7   6 604.555 47.3241   1
   5   7   6 632.569 42.8133   3
   5  -7  -6 656.991 48.6735   2
  -5  -7   6 647.329 45.3194   3
   6   7  -6 173.668 23.7794   1
  -6  -7  -6 165.781 19.7149   3
   6  -7   6 214.063 23.8813   2
  -6   7   6 133.053 21.1162   3
   6   7   6 182.410 24.2268   1
   6   7   6 162.229 20.0688   3
   6  -7  -6 148.713 21.6080   2
  -6  -7   6 184.232 23.1375   3
  -6   7  -6 182.185 20.7702   1
  -7   7   6 490.287 42.9789   3
   7  -7   6 502.656 40.2334   2
  -7  -7  -6 440.140 36.0513   3
   7   7  -6 429.344 41.1837   1
   7   7   6 436.428 41.8404   1
  -7   7  -6 472.005 37.1082   1
  -7  -7   6 372.599 39.1712   3
   7  -7  -6 423.536 38.7693   2
   8  -7   6 100.235 18.5206   2
   8   7  -6 98.5002 20.3644   1
  -8  -7  -6 118.878 18.3006   3
  -8   7   6 106.119 21.8477   3
  -8   7  -6 109.841 18.8738   1
  -8  -7   6 176.454 26.1644   3
   8   7   6 104.212 22.2440   1
   8  -7  -6 97.4035 18.4500   2
   9   7  -6 3.54634 8.20246   1
   9  -7   6 2.84184 7.02904   2
  -9  -7  -6 -4.6740 5.34806   3
  -9   7   6 9.09506 11.3154   3
   9   7   6 6.34728 10.3542   1
  -9  -7   6 6.65682 10.2571   3
  -9   7  -6 -1.4607 7.85733   1
   9  -7  -6 -1.0419 6.55848   2
   0   8  -6 1315.20 73.6436   1
   0  -8   6 1268.85 74.8054   2
   0   8   6 1285.30 72.9333   3
   0  -8  -6 1224.63 77.6772   2
   1  -8   6 35.6690 11.8395   2
  -1   8   6 35.4219 10.4802   3
  -1  -8  -6 43.7226 12.9383   2
   1   8  -6 31.6236 7.12885   3
   1   8  -6 43.8568 12.0561   1
   1   8   6 65.5307 12.0194   3
   1  -8  -6 57.4931 14.9808   2
  -1   8  -6 66.9131 11.4668   1
  -1  -8   6 75.3720 12.9224   2
   2   8  -6 366.195 32.1533   1
  -2  -8  -6 392.374 33.5957   2
   2  -8   6 385.841 33.8512   2
  -2   8   6 366.588 31.0131   3
   2  -8  -6 475.900 38.7076   2
  -2  -8   6 428.279 28.7020   3
   2   8   6 434.564 31.9058   3
  -2   8  -6 463.351 32.2642   1
   3  -8   6 218.293 23.4892   2
  -3  -8  -6 245.574 22.9552   2
  -3   8   6 212.358 21.6248   3
  -3  -8  -6 233.188 21.1969   3
   3   8  -6 219.649 23.5675   1
   3   8   6 172.294 19.1889   3
  -3  -8   6 148.178 16.8691   3
  -3  -8   6 141.839 19.2673   2
   3  -8  -6 158.528 22.1143   2
  -3   8  -6 151.248 17.7458   1
  -4  -8  -6 358.852 29.2488   3
   4   8  -6 371.419 33.6264   1
   4  -8   6 384.841 33.4592   2
  -4   8   6 365.138 31.8248   3
  -4  -8   6 323.782 27.9935   3
   4   8   6 350.122 29.4903   3
   4  -8  -6 345.089 34.1518   2
  -4   8  -6 371.105 29.8589   1
  -5  -8  -6 146.567 17.9782   3
  -5   8   6 145.084 20.3807   3
   5   8  -6 127.649 20.5511   1
   5  -8   6 122.287 19.1710   2
   5   8   6 124.217 17.0713   3
   5   8   6 132.337 20.6513   1
  -5  -8   6 115.495 17.5425   3
   5  -8  -6 106.843 18.9692   2
  -5   8  -6 131.064 17.4534   1
   6   8  -6 663.879 53.8930   1
  -6  -8  -6 689.999 47.7532   3
   6  -8   6 782.979 53.8110   2
  -6   8   6 746.143 53.5813   3
   6  -8  -6 685.670 53.0465   2
   6   8   6 664.409 47.9722   3
  -6   8  -6 633.325 46.8364   1
  -6  -8   6 651.406 49.9177   3
   6   8   6 674.958 53.7663   1
  -7  -8  -6 6.68173 7.01818   3
  -7   8   6 4.13340 9.55884   3
   7   8  -6 5.61123 8.94525   1
   7  -8   6 4.78641 8.08629   2
  -7  -8   6 2.76083 7.27041   3
   7   8   6 2.22808 6.78432   3
  -7   8  -6 11.3539 8.20383   1
   7   8   6 1.42443 7.24329   1
   7  -8  -6 14.4908 9.66395   2
   8  -8   6 32.2809 12.8624   2
  -8   8   6 57.0776 18.1620   3
   8   8  -6 42.6811 17.0991   1
  -8  -8  -6 44.0775 13.9785   3
  -8  -8   6 38.4545 15.5327   3
  -8   8  -6 73.4201 17.4724   1
   8  -8  -6 73.6604 18.7232   2
   8   8   6 77.6817 21.3702   1
   9   8  -6 66.2391 20.2762   1
  -9   8   6 60.6881 21.2255   3
  -9  -8  -6 52.3957 15.2792   3
   9  -8   6 83.1185 20.0351   2
   9  -8  -6 38.5830 15.1379   2
  -9  -8   6 21.7845 13.7769   3
   9   8   6 29.6305 14.7741   1
   0   9  -6 5.25303 5.35613   1
   0   9   6 -0.8303 4.77130   3
   0  -9  -6 2.07391 7.40472   2
   0  -9   6 12.8972 7.29213   2
   1  -9   6 586.540 42.3584   2
  -1  -9  -6 580.874 43.1749   2
  -1   9   6 488.018 37.5285   3
   1   9  -6 566.018 39.8173   1
   1  -9  -6 442.705 41.0928   2
  -1  -9   6 488.836 38.1965   2
   1   9   6 509.949 37.4813   3
  -1   9  -6 486.226 36.7907   1
  -2  -9  -6 266.773 27.3322   2
   2   9  -6 228.266 24.9419   1
  -2   9   6 255.578 25.3530   3
   2  -9   6 269.861 27.6159   2
   2   9   6 263.711 24.7340   3
   2  -9  -6 294.202 30.3794   2
  -2   9  -6 251.446 23.5281   1
   3  -9   6 55.7793 15.1683   2
  -3   9   6 39.8901 11.8314   3
   3   9  -6 55.2004 14.4896   1
  -3  -9  -6 55.6705 13.8994   2
  -3  -9  -6 50.0552 11.0570   3
  -3   9  -6 56.2823 11.4247   1
   3  -9  -6 49.4883 15.7230   2
  -3  -9   6 53.4049 10.6626   3
   3   9   6 32.0558 11.0555   3
  -4  -9  -6 286.255 26.4267   3
  -4   9   6 338.375 30.2188   3
   4  -9   6 274.359 30.0713   2
   4   9  -6 292.545 30.5402   1
  -4  -9   6 249.321 24.6681   3
  -4   9  -6 281.041 25.8677   1
   4   9   6 276.954 27.1146   3
   4  -9  -6 298.183 32.1615   2
  -5   9   6 352.516 33.3881   3
  -5  -9  -6 332.794 30.3326   3
   5  -9   6 344.828 34.5548   2
   5   9  -6 338.216 35.0424   1
  -5   9  -6 353.207 30.2995   1
   5   9   6 360.813 31.7358   3
  -5  -9   6 340.621 31.0456   3
   5  -9  -6 378.920 37.0902   2
   6  -9   6 39.3794 14.2560   2
  -6  -9  -6 37.0043 12.2523   3
   6   9  -6 59.5738 17.9306   1
  -6   9   6 40.8946 14.2595   3
   6   9   6 29.7162 11.2708   3
  -6  -9   6 43.5124 13.4173   3
  -6   9  -6 48.2280 13.1254   1
   6  -9  -6 25.8294 12.2810   2
   7  -9   6 297.486 32.0422   2
   7   9  -6 258.243 32.6601   1
  -7   9   6 302.688 33.8543   3
  -7  -9  -6 286.498 29.1196   3
  -7  -9   6 245.043 29.9049   3
   7  -9  -6 197.126 28.2704   2
   7   9   6 226.391 31.1315   1
   7   9   6 239.040 27.7272   3
   8   9  -6 128.349 24.8965   1
   8  -9   6 118.111 21.7710   2
  -8   9   6 142.355 26.1549   3
  -8  -9  -6 143.110 21.2149   3
   8   9   6 107.550 19.5424   3
   8  -9  -6 147.447 23.9198   2
  -8  -9   6 108.597 23.2348   3
   8   9   6 137.801 25.3497   1
   0  10  -6 114.045 16.3172   1
   0 -10  -6 141.595 21.2548   2
   0  10   6 102.415 16.1915   3
   0 -10   6 91.6476 16.4023   2
   1  10  -6 44.7032 12.6722   1
  -1 -10  -6 57.9283 15.9316   2
   1 -10   6 67.9445 17.3262   2
  -1  10   6 92.4591 15.0690   3
   1  10   6 71.9690 13.3930   3
   1 -10  -6 69.9465 17.7444   2
  -1 -10   6 62.6810 15.2498   2
  -1  10  -6 68.6934 13.3904   1
   2 -10   6 94.9726 17.7911   2
   2  10  -6 99.7388 16.2550   1
  -2 -10  -6 66.7170 16.4240   2
  -2  10   6 79.6964 14.8770   3
   2  10   6 72.0528 14.0850   3
   2 -10  -6 81.5796 17.5831   2
  -2  10  -6 104.734 14.7641   1
   3 -10   6 813.030 57.5906   2
   3  10  -6 735.965 54.0137   1
  -3  10   6 752.181 52.9116   3
  -3 -10  -6 755.239 52.7681   2
   3  10   6 751.969 51.6501   3
   3 -10  -6 775.624 59.0719   2
  -3  10  -6 757.081 49.6393   1
   4 -10   6 107.250 19.7791   2
  -4  10   6 84.4238 16.7064   3
  -4 -10  -6 82.2851 14.9535   3
   4  10  -6 129.656 20.6271   1
   4  10   6 108.519 17.1915   3
   4 -10  -6 77.4556 20.4298   2
  -4  10  -6 134.456 17.4824   1
  -4 -10   6 135.817 17.6890   3
   5  10  -6 101.983 19.4640   1
  -5 -10  -6 111.735 17.9273   3
   5 -10   6 116.946 20.1336   2
  -5  10   6 104.071 19.4488   3
  -5  10  -6 78.5098 15.1019   1
   5 -10  -6 81.9232 21.2909   2
   5  10   6 82.8979 16.6598   3
  -5 -10   6 69.2907 15.0855   3
  -6 -10  -6 91.0756 16.8867   3
  -6  10   6 64.6468 18.3432   3
   6 -10   6 88.8353 18.7816   2
   6  10  -6 85.7257 22.0464   1
   6 -10  -6 49.7422 17.4488   2
  -6 -10   6 57.5462 15.8324   3
   6  10   6 72.9362 15.6900   3
   7  10  -6 145.846 25.7612   1
  -7  10   6 112.751 22.3070   3
  -7 -10  -6 81.4274 17.4567   3
   7 -10   6 69.1949 20.0806   2
   7 -10  -6 90.4431 22.8504   2
  -7 -10   6 68.3776 19.1164   3
   7  10   6 92.3895 18.6626   3
   0  11   6 29.4536 11.8251   3
   0  11  -6 24.8220 9.57971   1
   0 -11  -6 5.63447 8.54650   2
   0 -11   6 11.1574 8.43337   2
  -1 -11  -6 47.0442 15.2057   2
   1 -11   6 61.3778 16.4469   2
   1  11  -6 64.7968 13.5984   1
  -1  11   6 42.9656 13.1742   3
   1  11   6 53.1891 14.0275   3
  -1 -11   6 71.5385 14.8866   2
  -1  11  -6 58.7053 13.2431   1
   1 -11  -6 65.1154 18.4304   2
  -2  11   6 524.822 41.0797   3
   2  11  -6 478.905 40.3315   1
   2 -11   6 542.517 44.5724   2
  -2 -11  -6 489.270 41.8214   2
  -2  11  -6 447.310 36.9023   1
   2  11   6 543.220 41.3682   3
   2 -11  -6 520.947 46.6743   2
  -3  11   6 33.0811 12.8213   3
  -3 -11  -6 15.6024 14.9750   2
   3 -11   6 45.7820 14.9482   2
   3  11  -6 45.3607 14.4500   1
  -3  11  -6 56.5828 12.4582   1
   3 -11  -6 17.1881 11.3439   2
   3  11   6 27.2684 10.9197   3
   4 -11   6 383.486 38.1963   2
   4  11  -6 361.450 37.0560   1
  -4 -11  -6 391.570 34.3941   3
  -4  11   6 360.492 35.2445   3
   4 -11  -6 395.408 40.6736   2
   4  11   6 375.838 34.4085   3
   5  11  -6 2.29355 8.95570   1
  -5 -11  -6 3.57305 7.36198   3
   5 -11   6 5.78993 9.15107   2
  -5  11   6 0.25116 7.83070   3
   5 -11  -6 -7.4440 7.01439   2
   5  11   6 7.32806 8.02655   3
   6 -11   6 0.70089 8.06746   2
  -6  11   6 -1.4021 8.98780   3
   6  11  -6 -0.3549 9.72332   1
  -6 -11  -6 7.31526 8.72408   3
   6  11   6 3.43065 7.77420   3
   6 -11  -6 1.68536 8.73022   2
  -6 -11   6 3.21654 8.67811   3
   0 -12  -6 61.0325 17.9973   2
   0 -12   6 58.0810 17.0178   2
   0  12  -6 82.1801 15.8602   1
   0  12   6 102.560 18.5920   3
   1 -12   6 138.642 22.4883   2
   1  12  -6 119.495 19.1166   1
  -1  12   6 140.826 21.5038   3
  -1 -12  -6 123.003 22.0748   2
  -1 -12   6 131.741 21.2961   2
  -1  12  -6 129.651 18.1731   1
   1  12   6 120.245 19.3135   3
   1 -12  -6 126.941 22.8998   2
  -2 -12  -6 140.803 22.0378   2
   2  12  -6 133.711 20.0561   1
   2 -12   6 123.958 21.9266   2
  -2  12   6 120.071 20.1785   3
   2  12   6 95.5654 18.2698   3
   2 -12  -6 84.3923 22.3433   2
  -3  12   6 419.884 37.5882   3
   3  12  -6 383.500 36.7005   1
   3 -12   6 339.788 38.5627   2
   3  12   6 366.050 35.4091   3
   3 -12  -6 395.532 41.8648   2
  -4  12   6 34.8588 15.1042   3
   4 -12   6 41.3562 15.9098   2
   4  12  -6 34.8415 13.9802   1
   4 -12  -6 36.4325 16.1009   2
   4  12   6 28.7584 12.0048   3
   5  12  -6 115.723 22.6191   1
  -5 -12  -6 103.965 19.0531   3
  -5  12   6 116.115 21.2177   3
   5 -12   6 119.708 23.4517   2
   5  12   6 89.7559 19.4382   3
   5 -12  -6 104.531 26.3776   2
   0 -13   6 51.8489 16.6563   2
   0 -13  -6 56.9576 18.7150   2
   0  13   6 53.7584 16.6347   3
   1 -13   6 125.349 23.8390   2
  -1 -13  -6 165.132 25.8954   2
   1  13  -6 157.004 21.7874   1
  -1  13   6 183.314 24.4895   3
   1 -13  -6 147.521 26.2403   2
   1  13   6 120.735 21.8096   3
  -2  13   6 108.311 20.0004   3
   2 -13   6 132.992 23.7122   2
   2  13  -6 142.526 20.8927   1
   2  13   6 128.151 20.8717   3
   2 -13  -6 129.089 24.3637   2
   3 -13   6 33.1841 15.1127   2
  -3  13   6 39.5667 15.8418   3
   3  13  -6 25.7201 11.6184   1
   3  13   6 31.0028 13.6012   3
   3 -13  -6 25.6696 14.4952   2
   0   0   7 0.29636 1.73782   3
   0   0  -7 -0.7015 3.05808   2
   0   0  -7 1.66131 2.57516   1
   0   0   7 2.17443 3.76112   2
   1   0   7 1233.16 67.9795   2
   1   0  -7 1300.92 64.6812   1
  -1   0  -7 1144.02 64.0114   1
   1   0   7 1166.44 59.8530   3
  -1   0   7 1244.62 69.1869   2
   1   0  -7 1275.91 69.5603   2
  -1   0   7 1201.53 64.2486   3
  -2   0  -7 151.280 14.7437   1
  -2   0   7 183.312 18.0119   2
   2   0   7 142.631 15.6037   2
   2   0   7 154.250 10.6218   3
   2   0  -7 166.434 17.6182   2
  -2   0   7 172.523 16.4027   3
   2   0  -7 170.830 14.5614   1
  -3   0   7 1998.37 105.021   2
   3   0  -7 1995.64 100.551   1
   3   0   7 1937.57 94.1353   3
  -3   0   7 2094.79 106.284   3
   3   0  -7 1898.63 104.548   2
   3   0   7 1991.95 102.983   2
  -4   0   7 11.8461 6.41533   2
   4   0  -7 23.7869 6.82516   1
  -4   0  -7 19.9409 4.31872   3
   4   0  -7 20.1083 7.50448   2
  -4   0   7 18.8267 8.19103   3
   4   0   7 25.9811 7.78321   2
  -4   0  -7 17.6258 6.77608   1
  -5   0   7 540.271 40.6957   3
  -5   0  -7 515.643 36.0993   1
   5   0  -7 414.568 32.7817   1
   5   0   7 503.735 33.8926   2
   5   0  -7 489.468 34.8564   2
   6   0  -7 82.7804 13.5181   1
   6   0  -7 91.7368 13.1540   2
   6   0   7 110.782 13.7314   2
  -6   0   7 107.312 17.9572   3
  -6   0  -7 76.4092 13.7778   1
  -7   0  -7 254.333 27.3095   1
   7   0   7 281.638 24.2839   2
   7   0  -7 276.356 26.6219   1
   7   0   7 310.935 29.7920   1
  -7   0   7 359.419 34.4766   3
  -8   0  -7 273.199 29.6177   1
   8   0  -7 285.446 28.0395   1
  -8   0   7 302.484 34.0997   3
   8   0   7 274.058 29.7982   1
  -9   0  -7 586.288 50.0960   1
   9   0  -7 625.454 47.6041   1
  -9   0   7 600.168 53.4757   3
   9   0   7 686.983 53.2809   1
 -10   0   7 55.9388 18.1520   3
 -10   0  -7 41.2752 16.1959   1
  10   0   7 39.4304 15.4715   1
  11   0   7 19.5802 13.3502   1
 -11   0   7 14.6640 12.2732   3
   0  -1  -7 2.81047 4.35808   2
   0   1   7 6.30741 3.13364   3
   0   1  -7 4.74495 3.78745   1
   0  -1   7 1.20721 3.44783   2
   0   1   7 11.9945 6.00106   2
   0  -1  -7 3.26904 2.69667   1
   0  -1   7 3.28493 2.81195   3
  -1  -1  -7 608.025 36.3193   2
  -1   1   7 550.313 36.0667   2
   1   1  -7 521.576 31.5268   1
   1  -1   7 538.359 26.8250   3
  -1   1   7 529.847 30.6230   3
  -1  -1  -7 560.273 31.4943   1
   1  -1   7 499.390 33.6935   2
   1  -1  -7 410.673 33.3301   2
   1   1   7 442.954 27.1889   3
  -1  -1   7 422.660 30.6643   3
  -1   1  -7 455.311 30.5055   1
   1   1   7 402.752 32.2196   2
  -1  -1   7 460.809 33.5912   2
   2  -1   7 1928.85 95.6590   3
  -2   1   7 2058.17 103.068   3
   2  -1   7 1933.16 103.894   2
   2   1  -7 1982.33 105.582   2
  -2  -1  -7 1929.65 101.425   1
   2   1  -7 2065.99 102.052   1
  -2   1  -7 2003.91 102.363   1
   2   1   7 2013.59 104.352   2
  -2  -1   7 2114.27 106.166   2
   2  -1  -7 2111.28 107.069   2
   2  -1  -7 2037.53 102.886   1
   2   1   7 1975.32 96.5120   3
  -2  -1   7 2013.86 105.027   3
   3   1  -7 314.125 22.2626   1
   3   1  -7 322.388 24.6082   2
   3  -1   7 308.231 22.9578   2
  -3  -1  -7 302.128 22.0306   1
  -3   1   7 288.189 23.3205   3
   3  -1  -7 197.065 17.4835   1
   3   1   7 207.695 19.8852   2
  -3  -1   7 214.408 21.1855   2
   3   1   7 239.086 16.0945   3
  -3   1  -7 237.323 20.5509   1
   3  -1  -7 200.027 21.1438   2
  -3  -1   7 242.902 23.3990   3
   4   1  -7 1645.44 87.5367   2
   4   1  -7 1722.69 87.1363   1
   4  -1   7 1718.96 87.0817   2
  -4   1   7 1617.78 90.5282   3
  -4  -1  -7 1635.49 87.1304   1
  -4  -1  -7 1736.03 80.0093   3
   4  -1  -7 1574.77 88.3838   2
  -4  -1   7 1510.54 91.0435   3
  -4   1  -7 1571.03 86.7103   1
   4  -1  -7 1513.78 83.0166   1
   4   1   7 1544.25 79.4927   3
   4   1   7 1534.22 85.1666   2
   5   1  -7 446.498 33.0881   1
  -5  -1  -7 470.439 34.1730   1
   5  -1   7 436.863 31.5726   2
  -5  -1  -7 456.427 27.1228   3
   5   1  -7 457.441 32.6224   2
  -5   1   7 513.235 38.4401   3
  -5  -1   7 391.894 36.1054   3
  -5   1  -7 406.844 32.2982   1
   5   1   7 406.953 30.3902   2
   5  -1  -7 440.391 33.1876   2
   5  -1  -7 478.576 31.7822   1
  -5  -1   7 400.410 31.1700   2
   6   1  -7 60.6748 12.2171   1
  -6  -1  -7 58.3694 12.0263   1
   6  -1   7 72.0826 11.9283   2
  -6   1   7 72.9526 15.6120   3
  -6  -1  -7 64.3198 8.97868   3
  -6  -1   7 53.6317 10.5408   2
   6  -1  -7 37.3680 10.5227   2
   6   1   7 32.8992 9.07096   2
  -6  -1   7 42.7901 13.8193   3
  -6   1  -7 41.0414 11.4632   1
   6   1   7 49.3283 13.6589   1
  -7   1   7 38.2786 13.4352   3
  -7  -1  -7 50.0835 13.7322   1
   7  -1   7 42.3403 10.6580   2
   7   1  -7 23.5085 10.1745   1
  -7   1  -7 35.7450 11.4864   1
  -7  -1   7 34.8468 13.4453   3
   7   1   7 46.6084 9.60943   2
   7   1   7 31.8683 11.4309   1
   8  -1   7 581.586 45.7632   1
  -8  -1  -7 510.012 44.3758   1
   8  -1   7 564.329 39.1414   2
   8   1  -7 508.509 42.3844   1
  -8   1   7 571.673 48.9742   3
   8   1   7 566.439 46.6146   1
  -8   1  -7 622.471 46.5869   1
  -8  -1   7 548.089 48.1577   3
   9   1  -7 70.1322 16.0719   1
   9  -1   7 95.4385 19.0791   1
  -9  -1  -7 91.5035 19.3482   1
  -9   1   7 102.563 21.5651   3
  -9  -1   7 67.2826 20.1953   3
   9   1   7 70.7609 18.9886   1
  -9   1  -7 98.7999 20.3065   1
 -10  -1  -7 285.951 35.0348   1
 -10   1   7 276.101 36.4204   3
  10   1  -7 251.632 30.7664   1
  10  -1   7 314.473 35.8212   1
 -10  -1   7 390.098 40.3953   3
 -10   1  -7 326.300 35.9509   1
  10   1   7 337.211 36.8053   1
  11   1  -7 64.1989 18.3334   1
 -11   1   7 94.9297 24.3702   3
  11  -1   7 84.6484 22.7331   1
 -11  -1   7 49.1084 19.1990   3
 -11   1  -7 45.1748 17.7797   1
  11   1   7 80.4444 22.8268   1
   0   2   7 1674.38 82.3588   3
   0   2  -7 1606.67 84.8175   1
   0  -2   7 1693.00 88.2579   2
   0  -2  -7 1734.53 89.8505   2
   0  -2   7 1540.55 80.5219   3
   0   2   7 1615.75 88.9304   2
   0  -2  -7 1636.66 82.1923   1
  -1   2   7 703.615 42.4383   3
   1   2  -7 699.617 43.7519   1
   1  -2   7 646.535 45.0499   2
  -1  -2  -7 675.801 46.1080   2
  -1  -2   7 742.124 43.8532   3
   1   2   7 795.108 41.1970   3
   1   2   7 780.373 47.5822   2
  -1   2  -7 788.003 44.6193   1
   1  -2  -7 806.312 41.2112   1
  -1  -2   7 843.323 47.7978   2
   1  -2  -7 801.899 48.9662   2
  -2  -2  -7 341.947 22.7410   1
  -2  -2  -7 361.608 25.7781   2
   2   2  -7 295.157 22.7412   1
  -2   2   7 325.087 22.9802   3
   2  -2   7 374.722 26.1128   2
   2  -2  -7 276.212 25.0889   2
  -2  -2   7 245.995 22.8973   3
   2   2   7 269.323 18.7585   3
   2   2   7 293.032 23.9953   2
   2  -2  -7 263.441 18.8026   1
  -2  -2   7 238.631 22.7647   2
  -2   2  -7 260.633 21.7927   1
   3   2  -7 1417.07 72.9599   1
  -3   2   7 1353.82 73.2506   3
  -3  -2  -7 1352.79 66.1704   3
  -3  -2  -7 1363.51 71.5190   1
   3  -2   7 1313.50 72.5029   2
   3  -2  -7 1174.72 73.6637   2
  -3   2  -7 1247.16 70.9904   1
  -3  -2   7 1272.76 75.1721   3
   3   2   7 1276.11 66.0104   3
   3  -2  -7 1271.99 66.5022   1
   3   2   7 1267.75 71.5042   2
   4   2  -7 364.276 28.6696   1
   4  -2   7 388.550 28.5437   2
  -4   2   7 388.413 30.5172   3
  -4  -2  -7 373.089 23.6459   3
  -4  -2  -7 385.102 28.9263   1
   4   2   7 353.155 23.5653   3
  -4  -2   7 363.993 31.9874   3
  -4  -2   7 360.904 28.2403   2
   4  -2  -7 386.650 30.6336   2
   4  -2  -7 340.349 23.9723   1
  -4   2  -7 370.717 28.6306   1
   4   2   7 347.387 26.7379   2
  -5  -2  -7 71.6791 9.55765   3
   5  -2   7 62.5888 11.3301   2
   5   2  -7 70.9730 12.5595   1
  -5   2   7 64.0870 13.9725   3
  -5  -2  -7 77.0902 12.8965   1
  -5   2  -7 116.345 14.8127   1
   5   2   7 106.361 12.7996   2
   5  -2  -7 103.043 11.6949   1
  -5  -2   7 96.5755 16.4702   3
   5  -2  -7 126.781 15.9421   2
   5   2   7 101.753 14.6120   1
  -5  -2   7 101.471 13.4032   2
   6   2  -7 794.549 54.6638   1
  -6  -2  -7 861.364 56.3613   1
   6  -2   7 934.245 53.6585   2
  -6  -2  -7 868.762 48.5624   3
  -6   2   7 883.900 59.7827   3
  -6   2  -7 779.020 53.7052   1
  -6  -2   7 856.905 60.5664   3
   6  -2  -7 852.186 50.5180   1
   6   2   7 847.864 50.5184   2
   6  -2  -7 848.715 54.0212   2
   6   2   7 765.266 54.7917   1
  -7  -2  -7 229.450 26.1457   1
   7  -2   7 257.860 23.5677   2
  -7  -2  -7 224.944 20.4640   3
   7   2  -7 234.103 25.4811   1
  -7   2   7 214.929 28.0368   3
   7   2   7 305.980 30.1939   1
   7  -2  -7 264.779 24.5441   2
  -7   2  -7 234.798 25.3520   1
  -7  -2   7 224.066 28.6967   3
   8  -2   7 158.853 22.7322   1
   8   2  -7 171.609 23.4020   1
  -8  -2  -7 174.580 24.7988   1
  -8   2   7 153.641 25.5729   3
   8  -2   7 173.665 19.8435   2
   8   2   7 171.230 23.6138   1
  -8  -2   7 158.476 24.8031   3
  -8   2  -7 197.964 23.6984   1
   9  -2   7 178.442 25.2269   1
   9   2  -7 208.931 25.8447   1
  -9   2   7 214.847 29.4313   3
  -9  -2  -7 207.712 27.9191   1
  -9  -2   7 125.778 24.3848   3
   9   2   7 151.880 24.3920   1
  -9   2  -7 145.635 22.9883   1
  10  -2   7 108.451 21.8046   1
 -10   2   7 134.223 25.9848   3
  10   2  -7 114.525 20.3494   1
  10   2   7 118.497 23.1781   1
 -10   2  -7 122.494 24.2267   1
 -10  -2   7 138.088 26.5561   3
  11  -2   7 47.5122 18.4884   1
 -11   2   7 47.0891 18.6498   3
 -11   2  -7 31.8496 14.4241   1
  11   2   7 40.4496 17.7299   1
 -11  -2   7 48.1560 18.6270   3
   0  -3  -7 216.233 16.4455   1
   0  -3  -7 230.341 22.3050   2
   0   3  -7 233.513 19.8329   1
   0   3   7 229.374 17.8440   3
   0  -3   7 230.822 21.0943   2
   0  -3   7 256.193 14.4101   3
  -1  -3  -7 2027.34 96.9011   1
   1  -3   7 1992.57 102.019   2
  -1  -3  -7 1974.28 102.983   2
  -1   3   7 2036.46 98.4150   3
   1   3  -7 1867.83 99.4909   1
   1  -3  -7 1870.33 93.8981   1
  -1  -3   7 1869.11 95.3743   3
   1   3   7 2032.41 96.5252   3
   1   3   7 1900.95 102.706   2
   1  -3  -7 1754.48 103.020   2
  -1  -3   7 1928.95 101.845   2
  -1   3  -7 1918.89 99.3392   1
  -2   3   7 398.450 28.3378   3
  -2  -3  -7 427.770 33.0718   1
  -2  -3  -7 455.119 31.4100   2
   2  -3   7 444.041 31.1364   2
   2   3  -7 472.054 31.0685   1
  -2  -3   7 455.553 29.7812   3
   2  -3  -7 344.084 30.9993   2
   2  -3  -7 374.749 23.7333   1
   2   3   7 405.001 25.9141   3
  -2   3  -7 354.279 27.7426   1
   2   3   7 423.970 30.7696   2
  -2  -3   7 428.247 30.7951   2
   3  -3   7 10.8032 5.53536   2
   3   3  -7 9.93512 5.71493   1
  -3  -3  -7 3.40913 4.27718   1
  -3   3   7 10.2992 5.97790   3
  -3  -3  -7 7.54771 5.03084   2
   3   3   7 14.2405 4.55247   3
   3   3   7 12.7193 5.88984   2
  -3   3  -7 9.84314 5.41497   1
   3  -3  -7 18.5377 8.05542   2
  -3  -3   7 11.9577 6.42134   3
  -4  -3  -7 209.107 20.3732   1
   4  -3   7 242.865 21.6416   2
  -4   3   7 202.668 21.2753   3
   4   3  -7 229.289 21.7209   1
   4   3   7 205.036 20.4428   1
   4  -3  -7 210.716 22.2554   2
  -4  -3   7 177.957 21.6164   3
   4   3   7 190.662 18.6446   2
  -4   3  -7 215.533 20.2878   1
   4   3   7 190.987 16.5262   3
  -4  -3   7 219.227 20.1177   2
   5   3  -7 1170.05 69.3497   1
  -5   3   7 1173.25 70.3340   3
   5  -3   7 1216.85 67.2086   2
  -5  -3  -7 1172.35 68.6661   1
   5   3   7 1095.87 63.0367   2
  -5  -3   7 1060.18 71.2258   3
  -5  -3   7 1063.40 63.6263   2
   5   3   7 1114.82 68.1375   1
   5  -3  -7 1203.89 69.5425   2
  -5   3  -7 1077.60 66.2705   1
   6  -3   7 81.8226 13.0884   2
  -6  -3  -7 68.0796 13.9822   1
  -6   3   7 84.3388 16.7401   3
   6   3  -7 72.3196 14.1207   1
  -6   3  -7 96.2348 14.7691   1
   6   3   7 83.1859 15.1220   1
  -6  -3   7 94.8164 18.2152   3
   6  -3  -7 71.7235 13.0624   2
   6   3   7 70.3421 11.2461   2
   7   3  -7 882.746 60.5404   1
  -7   3   7 872.329 63.4539   3
   7  -3   7 898.890 56.8617   2
  -7  -3  -7 988.377 63.4694   1
  -7  -3   7 830.740 63.6615   3
   7  -3  -7 864.163 57.0245   2
  -7   3  -7 839.137 58.1756   1
   7   3   7 949.324 62.5345   1
  -8   3   7 97.9275 20.2125   3
   8   3  -7 120.025 19.5671   1
   8  -3   7 116.487 16.3566   2
  -8  -3  -7 84.9145 18.3264   1
   8   3   7 75.8064 19.5377   1
  -8  -3   7 80.7149 20.7591   3
  -8   3  -7 67.7741 15.4643   1
   9  -3   7 20.8907 9.38981   2
   9   3  -7 23.1339 10.7302   1
   9  -3   7 23.5098 12.3933   1
  -9   3   7 25.2527 13.9661   3
   9   3   7 29.8146 14.2321   1
  -9   3  -7 42.3275 14.9636   1
  -9  -3   7 44.0488 17.9357   3
  10  -3   7 12.6607 10.4428   1
 -10   3   7 31.2403 16.7289   3
  10   3  -7 29.4978 13.5462   1
  10   3   7 19.2330 12.6403   1
 -10   3  -7 12.5081 10.7849   1
 -10  -3   7 26.8012 14.7619   3
   0  -4  -7 2644.80 127.851   1
   0  -4   7 2531.14 134.512   2
   0   4   7 2798.63 131.362   3
   0   4  -7 2608.27 133.452   1
   0  -4  -7 2674.37 138.604   2
   1  -4   7 256.807 22.3366   2
  -1  -4  -7 258.639 18.9555   1
  -1   4   7 255.721 20.2018   3
  -1  -4  -7 235.946 22.7684   2
   1   4  -7 265.451 21.8597   1
   1   4   7 254.614 19.2601   3
  -1  -4   7 225.994 16.3582   3
  -1  -4   7 243.540 21.8245   2
  -1   4  -7 232.799 20.5061   1
   1  -4  -7 212.231 22.8437   2
   2   4  -7 536.234 36.5737   1
  -2  -4  -7 554.376 37.3054   2
   2  -4   7 628.978 38.7857   2
  -2   4   7 582.075 35.8479   3
  -2   4  -7 529.143 34.9460   1
   2   4   7 512.196 36.7872   2
   2  -4  -7 467.523 38.1642   2
   2   4   7 487.944 32.1197   3
  -2  -4   7 502.522 35.7579   2
  -2  -4   7 490.636 32.6290   3
  -3   4   7 30.0255 9.13166   3
   3   4  -7 30.6822 9.50720   1
  -3  -4  -7 29.3462 8.43700   2
  -3  -4  -7 23.3536 6.16109   3
  -3  -4  -7 22.9914 7.48051   1
   3  -4   7 17.0709 7.11368   2
   3   4   7 42.8855 10.2315   2
   3   4   7 46.4295 9.32010   1
  -3  -4   7 40.7202 10.8395   2
   3   4   7 51.3651 8.18146   3
  -3  -4   7 24.1555 7.83739   3
  -3   4  -7 32.2118 8.98881   1
   3  -4  -7 45.2451 12.3517   2
  -4   4   7 481.970 34.7277   3
  -4  -4  -7 460.816 31.3849   2
  -4  -4  -7 504.402 29.9209   3
   4   4  -7 471.539 34.7955   1
  -4  -4  -7 449.979 33.6806   1
   4  -4   7 441.447 33.0775   2
  -4  -4   7 434.089 31.1260   2
   4   4   7 384.101 28.2226   3
  -4   4  -7 373.975 30.7979   1
   4   4   7 358.789 31.0577   1
   4   4   7 420.246 31.0111   2
  -4  -4   7 399.357 33.6136   3
   4  -4  -7 399.667 34.1265   2
  -5  -4  -7 276.287 27.1934   1
   5  -4   7 327.137 27.3549   2
  -5  -4  -7 266.866 22.3633   3
  -5   4   7 297.644 29.0390   3
   5   4  -7 302.270 28.6998   1
  -5   4  -7 342.462 27.6128   1
   5   4   7 302.718 28.0075   1
   5  -4  -7 312.329 28.5735   2
   5   4   7 289.652 23.8604   2
   5   4   7 291.524 23.5193   3
  -5  -4   7 318.313 30.6535   3
  -6  -4  -7 993.041 66.2878   1
  -6   4   7 982.999 66.5827   3
   6   4  -7 936.046 64.9990   1
   6  -4   7 910.996 61.4177   2
  -6  -4  -7 1000.89 58.4780   3
  -6  -4   7 1040.13 69.7170   3
   6   4   7 1132.15 67.5690   1
  -6   4  -7 1088.92 64.3445   1
   6  -4  -7 1093.25 65.6896   2
  -7   4   7 87.1011 18.1997   3
   7  -4   7 88.0613 14.8060   2
   7   4  -7 74.9744 16.0424   1
  -7  -4  -7 87.8184 18.3760   1
  -7  -4  -7 67.1875 11.5088   3
  -7   4  -7 101.693 16.5190   1
   7   4   7 69.6467 15.5819   1
  -7  -4   7 88.9270 21.1774   3
   7  -4  -7 87.8092 14.9994   2
  -8  -4  -7 127.902 17.1823   3
  -8   4   7 141.664 25.0975   3
   8  -4   7 165.264 20.5649   2
   8   4  -7 134.292 21.2002   1
   8   4   7 107.892 20.4012   1
  -8   4  -7 114.694 19.0158   1
  -8  -4   7 125.241 22.9098   3
  -9  -4  -7 39.7067 13.3109   3
   9   4  -7 25.2691 12.6237   1
   9  -4   7 27.5602 10.4809   2
   9  -4   7 42.4245 15.1299   1
  -9   4   7 38.2021 15.6621   3
  -9  -4   7 31.9759 14.9603   3
  -9   4  -7 13.5899 11.4068   1
   9   4   7 33.3215 15.1266   1
 -10   4   7 114.625 23.9612   3
  10  -4   7 90.9143 19.6267   1
  10   4  -7 135.106 22.8003   1
 -10   4  -7 86.0459 19.1936   1
  10   4   7 58.8392 20.0877   1
 -10  -4   7 73.8020 23.6715   3
   0   5  -7 130.158 15.1266   1
   0  -5  -7 159.305 18.9125   2
   0  -5   7 146.478 16.9560   2
   0   5   7 123.653 13.7483   3
  -1   5   7 1112.28 64.5647   3
   1  -5   7 1081.40 67.4408   2
   1   5  -7 1101.57 66.5180   1
  -1  -5  -7 1152.05 69.7333   2
  -1  -5  -7 1137.01 63.0299   1
   1   5   7 1274.53 64.9893   3
   1  -5  -7 1242.09 72.7893   2
   1   5   7 1232.83 63.7060   1
  -1  -5   7 1221.82 67.9900   2
  -1   5  -7 1237.24 67.1212   1
   2  -5   7 252.380 24.2478   2
   2   5  -7 253.176 24.1777   1
  -2   5   7 276.811 23.7245   3
  -2  -5  -7 251.208 22.1364   1
  -2  -5  -7 296.250 26.0125   2
   2   5   7 314.236 23.8752   1
   2   5   7 316.141 22.8458   3
  -2   5  -7 261.149 23.0219   1
   2  -5  -7 324.152 28.8167   2
  -2  -5   7 346.387 22.3284   3
  -2  -5   7 301.122 24.5095   2
  -3  -5  -7 250.515 23.5959   2
   3   5  -7 313.189 26.8230   1
   3  -5   7 254.341 24.7592   2
  -3  -5  -7 273.254 21.8056   3
  -3   5   7 279.549 24.5985   3
  -3  -5   7 326.472 24.8222   2
   3   5   7 272.715 24.2827   1
   3  -5  -7 265.111 26.9686   2
  -3  -5   7 329.889 24.6110   3
   3   5   7 282.242 25.0043   2
  -3   5  -7 275.318 23.7890   1
   3   5   7 280.432 22.3185   3
  -4  -5  -7 515.302 35.1340   2
   4   5  -7 478.485 38.1442   1
  -4  -5  -7 578.754 39.9403   1
  -4   5   7 520.217 38.0167   3
  -4  -5  -7 532.668 33.9747   3
   4  -5   7 481.333 37.1301   2
   4   5   7 558.697 36.5360   2
   4   5   7 504.973 37.5970   1
   4  -5  -7 507.814 39.9282   2
  -4  -5   7 440.936 33.0483   2
  -4   5  -7 504.093 36.3667   1
  -4  -5   7 471.969 36.9966   3
   4   5   7 504.553 33.9063   3
  -5  -5  -7 729.304 42.4096   3
   5   5  -7 670.210 48.3058   1
  -5  -5  -7 645.030 46.9996   1
  -5   5   7 704.590 48.5227   3
   5  -5   7 603.569 44.7914   2
   5   5   7 615.460 46.2019   1
  -5  -5   7 673.870 48.1573   3
   5   5   7 646.040 41.5391   3
   5   5   7 621.222 41.6336   2
   5  -5  -7 615.451 46.6340   2
  -5   5  -7 590.451 43.4527   1
   6  -5   7 141.357 18.4259   2
  -6   5   7 135.497 20.4213   3
  -6  -5  -7 122.639 15.1329   3
   6   5  -7 144.417 20.3901   1
  -6  -5   7 98.4366 17.9424   3
   6  -5  -7 62.5820 16.5883   2
   6   5   7 81.8327 15.9392   1
  -6   5  -7 75.8425 14.3235   1
  -7   5   7 558.875 46.3746   3
  -7  -5  -7 524.321 37.2999   3
   7   5  -7 530.324 44.4989   1
   7  -5   7 540.641 40.8888   2
   7   5   7 463.108 42.3856   1
  -7   5  -7 517.122 40.5222   1
   7  -5  -7 439.663 39.3797   2
  -7  -5   7 490.936 45.2553   3
   8   5  -7 92.1259 19.5593   1
  -8  -5  -7 103.997 15.8641   3
   8  -5   7 85.5919 16.2691   2
  -8   5   7 112.378 21.9950   3
   8   5   7 89.5366 18.7827   1
  -8   5  -7 120.888 19.8904   1
  -8  -5   7 99.5636 21.9464   3
   8  -5  -7 108.022 18.3192   2
  -9   5   7 0.30733 9.59591   3
  -9  -5  -7 8.05307 7.03898   3
   9   5  -7 7.01806 9.57318   1
   9  -5   7 13.5185 9.72684   2
  -9  -5   7 6.43364 11.0171   3
  -9   5  -7 3.74590 8.74198   1
   9   5   7 1.89678 7.93760   1
 -10   5   7 127.277 27.5007   3
  10  -5   7 109.205 22.4598   1
  10   5  -7 116.525 22.4183   1
 -10   5  -7 130.688 23.4215   1
 -10  -5   7 138.297 28.2774   3
  10   5   7 109.187 23.7027   1
   0   6   7 145.906 15.5747   3
   0  -6   7 125.381 16.4439   2
   0  -6  -7 147.622 19.1268   2
   0   6  -7 157.778 17.1127   1
  -1  -6  -7 328.737 29.7039   2
   1   6  -7 356.883 28.3043   1
   1  -6   7 361.048 29.3808   2
  -1   6   7 357.905 26.9968   3
  -1  -6  -7 337.611 33.9098   1
   1   6   7 336.459 25.7600   3
  -1  -6   7 354.086 28.2779   2
  -1   6  -7 304.660 26.4991   1
   1  -6  -7 313.279 30.1166   2
  -2  -6  -7 217.245 23.3839   2
  -2   6   7 272.499 23.6505   3
   2   6  -7 267.421 24.7777   1
   2  -6   7 280.118 25.7186   2
   2   6   7 260.422 22.1079   3
   2  -6  -7 199.746 24.6633   2
  -2  -6   7 283.715 20.7240   3
  -2   6  -7 311.948 24.6121   1
  -2  -6   7 264.902 26.8285   2
   2   6   7 285.524 23.6506   1
  -3  -6  -7 920.448 52.4476   2
   3   6  -7 743.170 51.6144   1
  -3   6   7 842.567 51.2802   3
   3  -6   7 866.211 53.4527   2
  -3  -6  -7 859.968 48.3930   3
  -3  -6   7 751.430 48.1014   2
  -3   6  -7 690.184 47.8563   1
   3   6   7 752.429 47.4647   3
   3  -6  -7 787.418 55.0484   2
   3   6   7 821.051 51.2248   1
  -3  -6   7 693.101 46.2004   3
  -4  -6  -7 155.136 17.9198   2
  -4  -6  -7 211.637 18.7796   3
   4   6  -7 179.654 21.4060   1
  -4   6   7 179.051 20.7771   3
   4  -6   7 179.144 21.2660   2
   4   6   7 156.572 17.5360   3
   4  -6  -7 198.833 23.4377   2
   4   6   7 170.918 20.7244   1
  -4   6  -7 169.022 19.0085   1
  -4  -6   7 187.834 20.0871   3
   4   6   7 196.446 20.0189   2
  -5   6   7 296.294 29.6674   3
   5  -6   7 297.376 29.0992   2
   5   6  -7 287.717 30.3589   1
  -5  -6  -7 258.371 24.6044   3
  -5  -6   7 363.587 31.5313   3
   5   6   7 370.385 31.3387   2
   5   6   7 333.912 27.0854   3
   5  -6  -7 361.787 32.7868   2
   5   6   7 342.958 31.7327   1
  -5   6  -7 351.924 29.1101   1
  -6   6   7 347.090 33.6532   3
  -6  -6  -7 370.030 28.4788   3
   6   6  -7 368.302 34.7651   1
   6  -6   7 373.635 32.2220   2
   6  -6  -7 296.818 30.6777   2
  -6  -6   7 302.853 32.0006   3
   6   6   7 284.949 26.7948   3
  -6   6  -7 265.233 27.5597   1
   6   6   7 275.696 30.4740   1
  -7  -6  -7 46.7324 12.0909   3
  -7   6   7 92.3536 19.9486   3
   7   6  -7 50.5310 16.1077   1
   7  -6   7 60.7857 15.6248   2
   7  -6  -7 126.202 19.0504   2
  -7  -6   7 87.3348 18.3153   3
   7   6   7 100.484 19.0570   1
  -7   6  -7 77.1948 15.1555   1
  -8  -6  -7 53.1266 13.8094   3
   8   6  -7 68.1333 18.5095   1
  -8   6   7 53.8389 18.3842   3
   8  -6   7 54.1474 14.8064   2
  -8  -6   7 74.7146 21.2553   3
   8  -6  -7 49.5703 14.8498   2
  -8   6  -7 58.2473 16.5405   1
   8   6   7 56.3172 18.1340   1
  -9  -6  -7 296.345 29.6617   3
   9  -6   7 293.497 31.4844   2
   9   6  -7 329.188 36.4983   1
  -9   6   7 360.075 41.2407   3
  -9   6  -7 313.661 33.8645   1
   9   6   7 329.104 38.5648   1
  -9  -6   7 281.865 36.5652   3
   0  -7  -7 76.5237 14.5944   2
   0  -7   7 78.3774 13.5590   2
   0   7  -7 86.7713 13.3038   1
   0   7   7 71.0514 12.2982   3
  -1   7   7 273.102 24.2510   3
  -1  -7  -7 313.046 28.8425   2
   1   7  -7 304.848 26.1649   1
   1  -7   7 307.761 27.3789   2
  -1   7  -7 261.857 24.0776   1
   1  -7  -7 249.262 27.3356   2
  -1  -7   7 289.306 25.5251   2
   1   7   7 234.244 22.2514   3
  -2   7   7 1211.18 69.9454   3
   2  -7   7 1171.58 72.6135   2
   2   7  -7 1149.57 70.9460   1
  -2  -7  -7 1143.45 71.7448   2
   2   7   7 1282.63 69.0480   3
  -2   7  -7 1240.80 69.7159   1
   2  -7  -7 1155.84 75.1633   2
  -3   7   7 246.472 24.7432   3
   3  -7   7 274.135 26.6375   2
   3   7  -7 273.087 26.6847   1
  -3  -7  -7 218.546 23.4840   2
  -3  -7   7 291.291 22.8158   3
  -3   7  -7 258.096 23.5559   1
  -3  -7   7 298.447 24.2784   2
   3   7   7 211.845 21.6795   3
   3  -7  -7 227.922 27.1087   2
   4  -7   7 790.969 53.9102   2
  -4   7   7 836.040 53.2735   3
  -4  -7  -7 788.405 49.6833   2
  -4  -7  -7 785.682 48.5199   3
   4   7  -7 809.814 55.0239   1
   4   7   7 634.406 50.7649   1
  -4  -7   7 736.579 48.7660   3
   4  -7  -7 724.752 54.8942   2
   4   7   7 793.299 49.3485   3
   4   7   7 797.240 50.6693   2
  -4   7  -7 751.988 49.8682   1
  -5  -7  -7 34.2703 10.0265   3
  -5  -7  -7 22.2939 10.2724   2
   5  -7   7 25.9005 10.9451   2
  -5   7   7 33.5873 11.8511   3
   5   7  -7 36.2325 12.5555   1
  -5   7  -7 42.0133 11.7742   1
   5   7   7 40.9215 13.4214   1
   5   7   7 37.8934 10.6239   3
  -5  -7   7 37.6140 11.8059   3
   5  -7  -7 37.6940 13.6912   2
  -6  -7  -7 1.60399 5.89759   3
  -6   7   7 6.22609 8.18980   3
   6   7  -7 3.94949 7.62419   1
   6  -7   7 -3.1629 4.62389   2
   6   7   7 4.10849 6.33210   3
   6   7   7 0.12750 7.17915   1
  -6   7  -7 6.79594 7.10891   1
  -6  -7   7 1.46975 7.35594   3
   6  -7  -7 2.22513 6.70229   2
  -7  -7  -7 33.0378 10.8167   3
   7  -7   7 14.7330 9.11861   2
  -7   7   7 30.3502 14.6136   3
   7   7  -7 38.3385 14.9106   1
   7   7   7 18.3582 11.6709   1
  -7   7  -7 26.0538 10.8008   1
  -7  -7   7 20.0006 11.0327   3
   7   7   7 23.8021 10.0387   3
   7  -7  -7 22.2884 12.1096   2
  -8  -7  -7 347.345 32.2149   3
   8  -7   7 319.659 33.5468   2
   8   7  -7 330.284 37.6515   1
  -8   7   7 380.355 40.7534   3
   8  -7  -7 362.302 35.9172   2
  -8  -7   7 333.604 38.5923   3
   8   7   7 365.416 39.2213   1
  -8   7  -7 309.106 32.1480   1
  -9   7   7 35.0408 17.2502   3
  -9  -7  -7 24.5922 11.6997   3
   9   7  -7 70.0185 20.2907   1
   9  -7   7 13.4693 10.0998   2
  -9  -7   7 33.6049 16.0443   3
   9   7   7 8.75326 10.3231   1
  -9   7  -7 31.1444 13.0589   1
   9  -7  -7 19.4394 11.5855   2
   0   8  -7 21.9661 8.75058   1
   0  -8   7 20.1742 9.00838   2
   0   8   7 13.0264 7.01307   3
   0  -8  -7 15.9534 8.74009   2
   1   8  -7 216.447 22.3614   1
  -1   8   7 247.898 23.4791   3
  -1  -8  -7 216.564 24.6696   2
   1  -8   7 192.013 22.9907   2
  -1  -8   7 219.267 22.9024   2
   1  -8  -7 201.504 24.8256   2
  -1   8  -7 170.125 19.8869   1
   1   8   7 201.676 20.8693   3
   2  -8   7 93.8820 16.6738   2
  -2  -8  -7 125.829 18.2188   2
  -2   8   7 111.714 16.2294   3
   2   8  -7 129.068 18.4729   1
  -2   8  -7 156.670 18.3425   1
   2  -8  -7 132.619 20.9891   2
   2   8   7 166.433 18.1829   3
   3   8  -7 892.437 62.8240   1
  -3  -8  -7 934.020 61.6994   2
  -3   8   7 953.474 62.2635   3
   3  -8   7 971.006 64.7085   2
   3   8   7 1117.75 61.9212   3
  -3   8  -7 1061.49 61.3703   1
   3  -8  -7 996.648 67.9928   2
  -4  -8  -7 66.2360 12.2302   3
   4  -8   7 72.0138 17.3873   2
  -4   8   7 107.440 17.8161   3
   4   8  -7 119.013 18.6778   1
  -4  -8  -7 78.2941 16.7297   2
  -4  -8   7 98.9114 14.1877   3
   4  -8  -7 58.7986 16.8156   2
  -4   8  -7 86.8118 14.2191   1
   4   8   7 66.4944 13.5694   3
  -5   8   7 108.322 18.7776   3
   5   8  -7 129.710 20.8075   1
  -5  -8  -7 124.143 17.1059   3
   5  -8   7 148.069 20.9911   2
  -5   8  -7 126.098 18.6268   1
  -5  -8   7 135.356 19.1981   3
   5   8   7 137.117 17.9265   3
   5  -8  -7 145.468 21.9262   2
   6  -8   7 76.8342 16.6544   2
   6   8  -7 81.7976 21.1940   1
  -6   8   7 97.2735 18.9507   3
  -6  -8  -7 67.5517 13.7277   3
   6   8   7 104.416 20.1957   1
   6   8   7 121.788 17.3295   3
   6  -8  -7 106.287 19.2319   2
  -6  -8   7 93.3287 17.8865   3
  -6   8  -7 94.0373 16.5994   1
   7  -8   7 133.753 21.8495   2
  -7   8   7 130.657 24.6125   3
  -7  -8  -7 137.607 19.9135   3
   7   8  -7 150.988 24.6222   1
  -7   8  -7 131.903 19.7297   1
   7  -8  -7 153.279 23.9163   2
  -7  -8   7 153.377 24.4531   3
   7   8   7 119.159 18.5539   3
   7   8   7 116.545 21.8878   1
   8  -8   7 17.6811 11.0897   2
  -8   8   7 38.2084 16.6882   3
   8   8  -7 19.4087 12.7412   1
  -8  -8  -7 21.2571 11.1168   3
   8  -8  -7 29.7988 13.1562   2
  -8   8  -7 15.2806 9.95392   1
   8   8   7 -0.9446 7.00388   1
   8   8   7 30.9867 12.5126   3
  -8  -8   7 2.94375 11.0186   3
   0  -9  -7 66.2180 17.3622   2
   0  -9   7 122.140 17.9169   2
   0   9  -7 121.066 16.6721   1
   0   9   7 110.761 16.0203   3
  -1   9   7 400.983 33.9481   3
  -1  -9  -7 385.029 36.6319   2
   1  -9   7 371.181 35.3061   2
   1   9  -7 356.614 32.9358   1
   1   9   7 494.820 35.4976   3
  -1  -9   7 432.427 35.3504   2
   1  -9  -7 455.447 40.0653   2
  -1   9  -7 465.667 35.0082   1
   2   9  -7 339.760 30.4291   1
  -2   9   7 307.511 28.7489   3
  -2  -9  -7 296.438 29.5677   2
   2  -9   7 299.536 30.4013   2
  -2   9  -7 291.959 27.0392   1
   2  -9  -7 280.434 31.8797   2
   2   9   7 295.447 27.5092   3
   3   9  -7 60.9336 15.8716   1
  -3  -9  -7 36.1879 12.0368   2
   3  -9   7 48.7807 14.9839   2
  -3   9   7 31.7666 11.4015   3
   3   9   7 48.6088 12.7265   3
  -3   9  -7 40.4141 11.3603   1
   3  -9  -7 31.4747 12.6733   2
  -4  -9  -7 238.058 25.1637   3
   4  -9   7 279.654 30.5926   2
  -4   9   7 247.773 27.5395   3
   4   9  -7 248.761 28.9877   1
  -4   9  -7 308.875 27.7024   1
   4  -9  -7 292.030 32.2390   2
   4   9   7 303.283 27.6709   3
  -5   9   7 200.432 25.7678   3
  -5  -9  -7 198.753 22.8596   3
   5  -9   7 180.351 25.2904   2
   5   9  -7 208.939 26.9910   1
   5   9   7 214.258 24.2425   3
  -5   9  -7 216.208 23.4114   1
   5  -9  -7 254.748 30.4482   2
  -5  -9   7 212.534 23.9988   3
  -6  -9  -7 37.8933 12.3566   3
   6  -9   7 50.6081 16.3281   2
   6   9  -7 44.0077 16.2456   1
  -6   9   7 40.4805 15.3153   3
   6  -9  -7 47.7150 16.3722   2
   6   9   7 49.7360 14.1715   3
  -6   9  -7 53.0482 14.1348   1
  -6  -9   7 59.0751 16.2310   3
  -7  -9  -7 167.314 22.7600   3
   7   9  -7 205.737 29.3563   1
   7  -9   7 179.681 27.1476   2
  -7   9   7 175.871 27.1744   3
   7  -9  -7 206.202 27.8469   2
   7   9   7 178.126 23.3901   3
  -7  -9   7 190.964 27.1343   3
  -7   9  -7 186.721 23.9296   1
   8   9  -7 139.301 26.5190   1
  -8  -9  -7 121.087 21.1953   3
   8  -9   7 113.855 22.8698   2
  -8   9   7 166.357 27.8799   3
   8  -9  -7 109.971 21.8280   2
   8   9   7 157.779 28.1212   1
  -8  -9   7 161.646 26.3754   3
   8   9   7 168.183 23.5918   3
   0 -10   7 679.308 50.2068   2
   0  10  -7 671.255 47.0831   1
   0 -10  -7 609.234 50.8673   2
   0  10   7 656.604 47.2514   3
   1 -10   7 36.5470 13.1686   2
   1  10  -7 46.8105 13.2580   1
  -1  10   7 38.2002 12.9463   3
  -1 -10  -7 19.4861 10.1833   2
   1  10   7 26.5020 10.1089   3
  -1 -10   7 32.2190 12.5735   2
   1 -10  -7 47.9542 16.5006   2
  -1  10  -7 28.5136 10.6454   1
   2  10  -7 221.648 25.5021   1
  -2  10   7 210.022 24.6464   3
  -2 -10  -7 232.802 26.9588   2
   2 -10   7 236.551 27.7732   2
   2 -10  -7 155.668 25.2267   2
   2  10   7 232.816 24.7057   3
  -2  10  -7 244.000 24.3280   1
  -3 -10  -7 115.562 18.6664   2
   3 -10   7 98.8571 18.8213   2
  -3  10   7 82.1852 16.2886   3
   3  10  -7 74.8686 16.6403   1
  -3  10  -7 147.674 18.5847   1
   3  10   7 134.622 18.6861   3
   3 -10  -7 123.282 22.7773   2
   4 -10   7 110.948 20.7735   2
   4  10  -7 120.058 20.6473   1
  -4  10   7 113.257 19.1615   3
  -4  10  -7 123.489 17.5752   1
   4 -10  -7 133.724 22.8831   2
   4  10   7 134.362 19.1757   3
   5  10  -7 109.100 20.8303   1
  -5  10   7 61.2520 18.0036   3
   5 -10   7 100.247 20.2047   2
  -5 -10  -7 62.5992 15.6219   3
  -5  10  -7 83.6883 16.0617   1
   5  10   7 81.6523 16.8878   3
   5 -10  -7 40.7669 16.8476   2
  -6  10   7 341.963 36.0024   3
  -6 -10  -7 322.000 31.8893   3
   6  10  -7 318.742 36.4853   1
   6 -10   7 342.244 36.9621   2
  -6  10  -7 286.837 42.7158   1
   6  10   7 340.773 32.7775   3
   6 -10  -7 326.458 36.8431   2
   7 -10   7 45.2826 16.9372   2
  -7 -10  -7 40.3848 13.4077   3
   7  10  -7 44.1951 17.2993   1
  -7  10   7 29.3663 15.2293   3
  -7 -10   7 50.6238 16.8263   3
   7  10   7 55.8649 15.4761   3
   7 -10  -7 31.8002 15.1642   2
   0  11   7 96.4720 17.3442   3
   0 -11  -7 99.8370 19.6486   2
   0  11  -7 90.3037 16.2690   1
   0 -11   7 124.417 20.0192   2
  -1 -11  -7 490.630 42.9003   2
   1 -11   7 451.826 41.7731   2
  -1  11   7 472.125 39.1313   3
   1  11  -7 487.543 39.1205   1
  -1  11  -7 418.089 35.9875   1
  -1 -11   7 472.718 40.4259   2
   1 -11  -7 392.471 41.8336   2
   1  11   7 452.997 38.1699   3
   2  11  -7 7.70373 9.16659   1
  -2  11   7 6.16388 8.29084   3
  -2 -11  -7 4.13539 8.46589   2
   2 -11   7 9.64463 9.37472   2
   2  11   7 17.7451 9.85105   3
   2 -11  -7 6.88341 9.67231   2
  -2  11  -7 19.8549 9.82766   1
  -3  11   7 3.04093 7.61501   3
  -3 -11  -7 11.4947 9.84450   2
   3 -11   7 1.66095 8.37735   2
   3  11  -7 7.34228 7.87681   1
  -3  11  -7 11.6987 7.90584   1
   3  11   7 13.6164 8.93845   3
   3 -11  -7 5.40173 9.69703   2
   4 -11   7 10.7724 10.3644   2
   4  11  -7 8.50603 8.80356   1
  -4  11   7 13.5772 10.7627   3
   4 -11  -7 5.68529 8.51732   2
  -4  11  -7 7.00523 7.76060   1
   4  11   7 2.44400 8.14543   3
  -5 -11  -7 221.312 26.1775   3
   5 -11   7 264.502 31.8413   2
  -5  11   7 201.579 27.3224   3
   5  11  -7 226.788 31.1063   1
   5  11   7 239.101 28.1776   3
   5 -11  -7 214.688 30.5930   2
   6 -11   7 41.0268 16.5771   2
   6  11  -7 57.1173 18.9439   1
  -6  11   7 55.6098 17.8286   3
  -6 -11  -7 28.9521 12.8693   3
   6  11   7 58.5568 16.8814   3
   6 -11  -7 59.0810 20.0916   2
   0  12   7 454.846 39.8900   3
   0 -12  -7 415.709 42.8874   2
   0 -12   7 491.469 42.9644   2
   0  12  -7 440.405 38.3219   1
  -1 -12  -7 37.5835 14.9308   2
   1 -12   7 69.7319 18.4681   2
  -1  12   7 34.8668 13.3453   3
   1  12  -7 39.2106 12.9351   1
  -1  12  -7 38.8159 13.1526   1
   1  12   7 28.5988 12.3150   3
   1 -12  -7 31.4630 15.0703   2
  -2 -12  -7 32.4707 13.8882   2
   2  12  -7 54.3907 15.7233   1
   2 -12   7 58.6413 18.2471   2
  -2  12   7 91.9271 17.7629   3
   2 -12  -7 80.8607 21.8481   2
  -2  12  -7 78.6574 15.7105   1
   2  12   7 67.5992 17.3354   3
  -3  12   7 126.212 21.1985   3
   3 -12   7 112.424 22.0187   2
   3  12  -7 152.594 22.6442   1
   3  12   7 128.487 21.7715   3
   3 -12  -7 130.601 25.0664   2
  -4  12   7 106.360 20.6342   3
   4  12  -7 186.662 26.2885   1
   4 -12   7 128.243 23.8806   2
   4 -12  -7 116.343 24.0075   2
   4  12   7 115.943 20.4568   3
   0 -13   7 2.81332 8.74160   2
   0  13   7 -0.3712 7.77380   3
   0  13  -7 0.71398 6.88165   1
   0 -13  -7 0.28119 10.1029   2
  -1  13   7 109.871 21.5504   3
  -1 -13  -7 100.981 23.7115   2
   1 -13   7 110.176 21.6311   2
   1  13  -7 95.0117 17.9876   1
   1 -13  -7 98.6731 25.2380   2
   1  13   7 78.0275 19.4860   3
   2  13  -7 167.695 24.4972   1
   2 -13   7 149.424 26.7847   2
  -2  13   7 142.668 23.1779   3
   2  13   7 163.610 24.2611   3
   2 -13  -7 127.965 25.5261   2
   0   0   8 2008.03 102.163   3
   0   0  -8 2107.15 104.956   1
   0   0   8 2092.02 110.651   2
   0   0  -8 2138.93 111.209   2
   1   0   8 873.518 55.4475   2
   1   0   8 877.409 47.3907   3
  -1   0  -8 929.693 52.5067   1
   1   0  -8 958.482 52.1080   1
  -1   0   8 939.730 52.1859   3
  -1   0   8 1009.09 58.2288   2
   1   0  -8 951.353 58.0091   2
   2   0  -8 330.401 28.1790   2
  -2   0  -8 392.212 26.4458   1
  -2   0   8 312.824 27.6576   2
   2   0  -8 318.468 23.8362   1
  -2   0   8 319.085 25.8347   3
   2   0   8 359.215 27.8032   2
   3   0   8 155.281 17.0833   2
   3   0  -8 166.199 15.5782   1
  -3   0   8 152.006 17.9133   3
  -3   0   8 143.777 17.8179   2
  -3   0  -8 154.593 16.3625   1
   3   0  -8 140.225 17.5091   2
   4   0  -8 161.858 16.3623   1
  -4   0  -8 122.825 15.6807   1
   4   0   8 150.670 17.1335   2
  -4   0   8 163.064 20.1084   3
  -4   0   8 155.563 18.2190   2
   4   0  -8 152.217 17.8702   2
   5   0  -8 73.7943 12.3578   1
  -5   0   8 64.0644 13.5679   3
   5   0   8 53.1080 10.8536   2
  -5   0  -8 57.9435 11.7832   1
   5   0  -8 56.5461 11.4678   2
   6   0  -8 1000.90 62.8883   2
  -6   0  -8 1044.76 64.9583   1
  -6   0   8 1009.23 62.7948   2
   6   0  -8 1005.19 63.4387   1
   6   0   8 1017.81 60.9860   2
  -6   0   8 1144.73 71.5919   3
   7   0  -8 93.1131 15.8341   1
  -7   0   8 94.8062 18.6391   3
   7   0   8 95.0816 16.8529   1
  -7   0  -8 83.8598 15.8229   1
   7   0   8 106.603 15.0524   2
   8   0   8 360.045 34.6927   1
  -8   0   8 286.852 34.0358   3
   8   0  -8 316.982 30.2148   1
  -8   0  -8 287.087 31.6561   1
  -9   0   8 20.9219 12.8276   3
  -9   0  -8 20.9284 11.6115   1
   9   0   8 27.3199 13.8563   1
  10   0   8 76.5432 21.2523   1
 -10   0  -8 107.367 22.3865   1
 -10   0   8 127.691 25.2622   3
   0   1   8 364.285 23.3757   3
   0  -1  -8 354.703 29.2669   2
   0  -1  -8 375.045 24.8027   1
   0   1  -8 380.557 26.1012   1
   0   1   8 287.663 27.3449   2
   0  -1   8 383.107 29.4280   2
   0  -1   8 357.283 23.9678   3
  -1   1   8 1168.02 72.4368   2
  -1  -1  -8 1216.91 67.6556   1
  -1   1   8 1117.57 66.3664   3
  -1  -1  -8 1223.91 72.4828   2
   1   1  -8 1173.16 68.1051   1
   1  -1   8 1141.53 70.9487   2
   1  -1  -8 1310.82 74.4798   2
  -1   1  -8 1422.76 69.9262   1
  -1  -1   8 1343.05 69.8099   3
   1   1   8 1435.80 65.1236   3
  -1  -1   8 1339.19 73.5862   2
   1   1   8 1383.85 73.9975   2
  -2   1   8 472.215 36.9860   2
   2  -1   8 455.376 35.1435   2
  -2   1   8 550.903 35.3475   3
  -2  -1  -8 554.833 34.4938   1
   2   1  -8 564.837 34.5870   1
   2   1  -8 496.606 37.3152   2
   2   1   8 523.924 29.0926   3
   2   1   8 491.655 35.7090   2
  -2  -1   8 496.872 37.2673   2
  -2   1  -8 523.738 34.5340   1
   2  -1  -8 507.631 38.0108   2
  -2  -1   8 512.948 36.0749   3
   3  -1   8 42.5182 10.5571   2
   3   1  -8 26.4234 9.13744   2
  -3   1   8 45.3657 11.3529   3
  -3   1   8 25.6594 9.29652   2
  -3  -1  -8 35.8444 9.24960   1
   3   1  -8 39.9063 8.32011   1
  -3  -1   8 64.0958 11.8227   3
   3  -1  -8 46.8723 11.9203   2
   3  -1  -8 44.8706 7.86940   1
  -3   1  -8 44.9259 9.07812   1
   3   1   8 46.9569 9.46550   2
  -3  -1   8 50.6219 10.7232   2
  -4  -1  -8 440.665 34.1036   1
   4   1  -8 471.834 34.3448   1
  -4   1   8 465.822 37.4707   3
  -4  -1  -8 464.021 30.8248   3
   4   1  -8 467.935 36.1668   2
   4  -1   8 465.350 34.8234   2
   4   1   8 548.897 36.1139   2
  -4   1  -8 503.208 35.7081   1
   4  -1  -8 484.286 36.8477   2
  -4  -1   8 563.454 40.9661   3
   4  -1  -8 570.707 33.5648   1
  -4  -1   8 503.063 37.0270   2
   5   1  -8 892.633 55.6573   2
  -5  -1  -8 881.815 56.4912   1
   5  -1   8 866.095 54.5779   2
   5   1  -8 850.220 54.8871   1
  -5   1   8 880.568 60.0758   3
  -5   1  -8 933.304 57.2704   1
  -5  -1   8 898.477 56.4386   2
   5  -1  -8 955.563 57.8170   2
  -5  -1   8 941.241 61.9033   3
   5  -1  -8 888.258 52.9179   1
   5   1   8 914.730 54.6534   2
   6   1  -8 95.6307 15.8023   1
  -6   1   8 102.923 18.8666   3
   6  -1   8 98.5501 14.2134   2
  -6  -1  -8 63.0758 14.0255   1
  -6  -1   8 118.672 18.3143   2
  -6   1  -8 116.528 16.8096   1
   6  -1  -8 141.608 17.4955   2
   6  -1  -8 146.775 18.9128   1
   6   1   8 119.839 15.0402   2
  -6  -1   8 137.228 21.2179   3
   7  -1   8 759.275 48.2964   2
  -7  -1  -8 748.759 52.9607   1
   7   1  -8 703.884 50.2756   1
  -7   1   8 729.057 55.8687   3
  -7   1  -8 654.758 50.0737   1
  -7  -1   8 670.442 55.1008   3
   7   1   8 729.199 52.7368   1
   7   1   8 722.361 46.0954   2
   8  -1   8 64.6623 13.2635   2
   8   1  -8 55.6366 15.3762   1
  -8  -1  -8 52.2996 15.8747   1
   8  -1   8 48.4322 15.2409   1
  -8   1   8 65.8531 19.2193   3
   8   1   8 78.5819 17.5379   1
  -8   1  -8 54.3757 15.9244   1
  -8  -1   8 70.9148 19.8182   3
  -9   1   8 5.96876 11.2951   3
   9   1  -8 6.27936 7.86913   1
   9  -1   8 5.03623 9.68457   1
  -9  -1  -8 2.22511 8.72103   1
  -9   1  -8 11.3768 10.2795   1
  -9  -1   8 17.7963 12.0558   3
   9   1   8 14.2144 11.3098   1
 -10   1   8 48.9370 17.9826   3
  10  -1   8 32.9776 14.8944   1
 -10  -1  -8 79.1105 22.3623   1
  10   1  -8 55.8033 16.9654   1
  10   1   8 33.5774 15.5476   1
 -10   1  -8 36.0661 17.8555   1
 -10  -1   8 46.4790 18.1064   3
   0   2  -8 783.019 47.0560   1
   0   2   8 794.930 51.1355   2
   0  -2  -8 802.963 51.4013   2
   0  -2   8 818.515 50.7014   2
   0   2   8 769.946 44.1076   3
  -1   2   8 516.518 32.8190   3
   1   2  -8 513.532 34.3530   1
  -1   2   8 527.089 38.6150   2
   1  -2   8 506.408 36.6773   2
  -1  -2  -8 441.817 35.8138   2
  -1  -2  -8 496.947 34.3213   1
   1   2   8 507.905 37.0150   2
  -1   2  -8 529.846 34.4915   1
  -1  -2   8 554.673 37.9861   2
   1   2   8 538.664 31.1530   3
   1  -2  -8 556.384 31.6228   1
  -1  -2   8 523.837 34.1154   3
   1  -2  -8 578.796 39.7341   2
  -2  -2  -8 573.321 36.5367   1
  -2   2   8 526.842 36.4034   3
   2   2  -8 616.022 38.3049   1
   2  -2   8 633.065 40.5477   2
  -2  -2  -8 535.700 38.9988   2
  -2  -2   8 559.940 39.0145   3
   2   2   8 597.127 33.3887   3
   2  -2  -8 594.649 34.0607   1
  -2  -2   8 603.296 41.0435   2
   2   2   8 552.089 39.3980   2
  -2   2  -8 565.867 37.4944   1
   2  -2  -8 566.649 41.3164   2
   3   2  -8 844.794 53.5983   1
  -3   2   8 903.561 55.4085   3
  -3  -2  -8 916.082 53.5444   1
   3  -2   8 822.021 54.2891   2
   3   2   8 908.571 55.0163   2
   3  -2  -8 982.179 50.1145   1
  -3  -2   8 900.513 56.1551   2
   3   2   8 961.671 48.7678   3
   3  -2  -8 974.720 59.1537   2
  -3  -2   8 894.713 57.4696   3
  -3   2  -8 836.540 53.4467   1
  -4   2   8 135.839 17.5470   3
  -4  -2  -8 128.949 15.7400   1
   4   2  -8 130.318 16.2428   1
   4  -2   8 123.327 15.5191   2
  -4  -2  -8 131.625 11.7183   3
   4  -2  -8 124.185 12.5731   1
   4  -2  -8 119.888 16.7389   2
   4   2   8 100.819 14.2037   2
  -4   2  -8 106.064 14.8488   1
  -4  -2   8 118.945 17.5731   3
   4   2   8 107.174 13.4523   3
  -5  -2  -8 434.090 27.4715   3
  -5   2   8 432.185 36.7974   3
   5  -2   8 376.768 31.5957   2
  -5  -2  -8 426.887 33.8624   1
   5   2  -8 377.565 32.2539   1
  -5  -2   8 433.507 33.0102   2
   5  -2  -8 447.524 35.0385   2
   5   2   8 466.137 32.5513   2
  -5   2  -8 408.056 33.0612   1
  -5  -2   8 411.422 37.1001   3
   5  -2  -8 458.630 29.8249   1
  -6  -2  -8 410.446 36.3865   1
   6  -2   8 451.060 35.0375   2
   6   2  -8 398.571 35.6470   1
  -6   2   8 371.264 37.7848   3
   6   2   8 534.312 34.9331   2
  -6   2  -8 495.980 37.7512   1
  -6  -2   8 516.235 42.8696   3
   6   2   8 531.177 39.7222   1
   6  -2  -8 513.020 37.9993   2
  -7  -2  -8 113.860 19.3116   1
   7  -2   8 124.783 17.4960   2
   7   2  -8 137.477 19.9734   1
  -7   2   8 141.578 22.3700   3
  -7  -2   8 117.709 21.8442   3
   7   2   8 126.975 19.3959   1
  -7   2  -8 115.522 18.6066   1
  -8   2   8 287.128 34.3443   3
  -8  -2  -8 285.748 32.1079   1
   8   2  -8 324.674 31.3652   1
   8  -2   8 297.785 27.5886   2
  -8  -2   8 269.748 33.0422   3
   8   2   8 250.134 30.3458   1
  -8   2  -8 261.583 29.5884   1
   9  -2   8 314.072 34.5811   1
  -9  -2  -8 288.677 34.7984   1
   9   2  -8 310.815 33.0063   1
  -9   2   8 314.969 37.1394   3
   9   2   8 306.125 35.4541   1
  -9  -2   8 334.868 38.3999   3
  -9   2  -8 321.847 34.6439   1
 -10   2   8 48.8347 19.1089   3
  10  -2   8 52.7948 18.1341   1
  10   2  -8 40.8463 15.3450   1
  10   2   8 43.1735 17.8512   1
 -10  -2   8 53.1595 19.6479   3
 -10   2  -8 38.5728 15.9179   1
   0   3   8 151.277 18.4654   2
   0   3  -8 139.125 15.5737   1
   0  -3   8 133.251 16.4783   2
   0   3   8 147.149 13.9214   3
   0  -3  -8 138.747 17.8652   2
   0  -3  -8 147.314 13.0570   1
   1  -3   8 51.5352 10.4303   2
  -1   3   8 29.6641 7.76326   3
   1   3  -8 41.1213 8.64158   1
  -1  -3  -8 36.4516 9.98019   1
  -1  -3  -8 27.9007 9.48621   2
  -1  -3   8 52.7028 10.5544   2
   1  -3  -8 46.8627 6.84766   1
   1   3   8 45.0213 7.39561   3
  -1   3  -8 68.1859 10.4595   1
   1   3   8 39.7276 11.1380   2
   1  -3  -8 53.2132 11.3458   2
  -2  -3  -8 1198.27 70.3746   1
  -2  -3  -8 1177.34 73.3968   2
  -2   3   8 1260.77 71.3861   3
   2   3  -8 1195.46 71.9496   1
   2  -3   8 1208.05 73.6773   2
   2  -3  -8 1382.71 66.6810   1
   2   3   8 1369.74 75.1317   2
  -2   3  -8 1268.88 71.8931   1
  -2  -3   8 1369.54 72.5176   3
   2   3   8 1389.51 68.1888   3
  -2  -3   8 1393.15 76.1046   2
   2  -3  -8 1447.07 79.0988   2
   3  -3   8 308.356 26.2261   2
   3   3  -8 252.166 24.3102   1
  -3  -3  -8 311.231 24.9893   1
  -3  -3  -8 288.535 25.3773   2
  -3   3   8 252.129 24.1625   3
   3  -3  -8 325.053 20.7887   1
  -3   3  -8 336.280 26.2810   1
   3   3   8 305.381 21.5079   3
   3   3   8 279.552 25.3304   2
   3  -3  -8 333.269 29.4457   2
  -3  -3   8 336.273 28.0001   3
  -3  -3   8 366.651 28.7057   2
   4  -3   8 935.905 58.4629   2
   4   3  -8 958.234 59.4789   1
  -4  -3  -8 993.332 52.5609   3
  -4  -3  -8 947.308 58.1396   1
  -4   3   8 980.071 60.7600   3
   4  -3  -8 972.703 61.8841   2
  -4  -3   8 826.124 60.0325   3
   4   3   8 1007.14 53.2034   3
  -4  -3   8 950.414 58.4455   2
  -4   3  -8 1002.33 58.7832   1
   4   3   8 915.140 56.6987   2
  -5   3   8 83.5235 14.9895   3
   5   3  -8 56.0040 11.9298   1
  -5  -3  -8 77.0328 10.2953   3
  -5  -3  -8 63.8542 12.3536   1
   5  -3   8 72.4742 12.7387   2
   5   3   8 53.7288 10.4722   2
   5   3   8 52.2555 11.6213   1
  -5  -3   8 31.1116 9.67237   2
  -5   3  -8 37.3235 11.1728   1
  -5  -3   8 63.4468 16.6168   3
   5  -3  -8 33.1252 11.1768   2
   5   3   8 57.5181 9.68367   3
  -6  -3  -8 26.5538 10.7367   1
   6  -3   8 43.2987 11.9487   2
  -6   3   8 32.6769 13.2704   3
  -6  -3  -8 38.1697 8.39152   3
   6   3  -8 24.4828 10.4466   1
   6  -3  -8 14.2003 8.18885   2
   6   3   8 20.2186 9.41160   1
  -6   3  -8 33.9849 11.3397   1
   6   3   8 29.6100 9.13437   2
  -6  -3   8 32.2527 13.5449   3
   7  -3   8 149.676 19.3765   2
   7   3  -8 159.700 21.6688   1
  -7   3   8 129.769 22.8483   3
  -7  -3  -8 165.735 22.6696   1
   7   3   8 131.744 20.7812   1
   7  -3  -8 117.012 17.8354   2
  -7   3  -8 122.139 19.0850   1
  -7  -3   8 147.448 23.8933   3
   8   3  -8 487.892 41.7721   1
  -8   3   8 427.469 43.7158   3
   8  -3   8 508.402 39.4290   2
  -8  -3  -8 431.264 41.9978   1
  -8  -3   8 520.526 47.2386   3
  -8   3  -8 474.651 41.0587   1
   8   3   8 446.623 41.8906   1
   9   3  -8 47.1387 15.7748   1
   9  -3   8 41.9040 16.2411   1
  -9   3   8 39.2867 17.0168   3
   9  -3   8 49.0381 14.2215   2
   9   3   8 83.7417 19.1581   1
  -9   3  -8 48.5801 15.8929   1
  -9  -3   8 94.4764 23.8365   3
  10  -3   8 217.643 30.0963   1
  10   3  -8 191.304 28.1458   1
 -10   3   8 253.586 34.5680   3
  10   3   8 265.223 34.4017   1
 -10  -3   8 219.732 32.1929   3
   0   4   8 153.267 15.0158   3
   0   4  -8 148.551 16.4587   1
   0  -4  -8 126.220 17.5990   2
   0  -4  -8 151.647 13.2477   1
   0  -4   8 153.584 17.7518   2
   1  -4   8 393.737 31.9337   2
  -1   4   8 488.962 30.5510   3
  -1  -4  -8 409.278 33.0580   2
   1   4  -8 468.938 32.1895   1
  -1  -4  -8 436.036 27.9858   1
   1   4   8 373.433 27.2342   3
   1  -4  -8 399.055 34.0203   2
  -1  -4   8 413.695 32.2993   2
  -1   4  -8 349.158 29.0712   1
   2   4  -8 333.766 26.7880   1
  -2   4   8 288.753 24.4815   3
  -2  -4  -8 293.104 26.8271   2
   2  -4   8 297.254 26.4174   2
  -2  -4   8 327.102 24.0117   3
  -2   4  -8 302.352 24.9663   1
   2   4   8 275.959 26.1237   2
  -2  -4   8 347.462 28.2025   2
   2  -4  -8 294.975 28.7696   2
   2   4   8 321.609 22.7402   3
   3  -4   8 2005.66 104.804   2
  -3  -4  -8 1986.65 101.552   1
   3   4  -8 1953.80 103.918   1
  -3   4   8 1895.47 102.397   3
  -3  -4  -8 1946.74 102.746   2
   3   4   8 1963.93 103.241   2
   3   4   8 1845.68 101.019   1
  -3  -4   8 1922.45 102.163   3
  -3   4  -8 1870.28 101.632   1
   3  -4  -8 1851.86 106.570   2
   3   4   8 1817.83 96.8919   3
   4   4  -8 434.856 35.0662   1
  -4  -4  -8 412.060 33.1176   1
   4  -4   8 480.379 35.3114   2
  -4  -4  -8 405.605 31.8183   2
  -4   4   8 366.691 32.8520   3
  -4  -4   8 427.311 35.3495   3
   4  -4  -8 463.674 37.1829   2
  -4  -4   8 430.735 32.9250   2
   4   4   8 444.935 29.5841   3
  -4   4  -8 438.158 33.3346   1
   4   4   8 443.017 33.1096   2
   4   4   8 438.947 33.7901   1
   5   4  -8 245.734 26.2299   1
  -5  -4  -8 218.832 24.5325   1
  -5   4   8 209.672 25.1755   3
   5  -4   8 246.917 24.8615   2
   5   4   8 268.299 26.3548   1
   5  -4  -8 253.325 26.6698   2
   5   4   8 272.085 21.8151   3
   5   4   8 269.318 23.3190   2
  -5   4  -8 293.214 26.1565   1
  -5  -4   8 230.976 26.9964   3
   6  -4   8 19.5453 8.96469   2
  -6   4   8 29.3603 12.5945   3
  -6  -4  -8 33.4142 12.0745   1
   6   4  -8 18.5849 9.60106   1
  -6  -4   8 19.0069 10.4141   3
   6  -4  -8 9.32094 7.65859   2
   6   4   8 17.3565 8.84321   1
  -6   4  -8 22.3260 9.60872   1
   7  -4   8 286.364 29.1584   2
  -7   4   8 272.275 32.9916   3
   7   4  -8 320.961 33.4607   1
  -7  -4  -8 260.529 31.0248   1
  -7  -4   8 367.966 39.0358   3
  -7   4  -8 317.950 31.1095   1
   7   4   8 414.693 36.6607   1
   7  -4  -8 443.157 35.2505   2
   8   4  -8 41.0438 15.2353   1
  -8   4   8 50.3849 18.1089   3
   8  -4   8 31.0302 11.6964   2
   8   4   8 29.8025 12.9331   1
  -8  -4   8 34.7912 15.2199   3
  -8   4  -8 24.3820 11.3144   1
  -9   4   8 402.936 43.5135   3
   9   4  -8 417.011 40.3360   1
   9  -4   8 362.520 35.0765   2
   9  -4   8 421.924 40.3733   1
  -9   4  -8 482.287 41.9105   1
  -9  -4   8 342.175 40.6966   3
   9   4   8 424.372 42.3100   1
  10  -4   8 26.0993 14.5324   1
 -10   4   8 31.4698 15.9527   3
  10   4  -8 34.2674 14.5939   1
 -10  -4   8 48.4926 19.3309   3
  10   4   8 22.0939 12.2243   1
 -10   4  -8 39.0524 16.2146   1
   0  -5   8 33.4576 10.3160   2
   0  -5  -8 34.5052 11.3600   2
   0   5  -8 55.2856 10.5130   1
   0   5   8 38.7847 8.33239   3
  -1   5   8 549.243 35.5913   3
   1   5  -8 472.455 35.9852   1
   1  -5   8 477.300 37.4552   2
  -1  -5  -8 537.906 39.9903   2
   1  -5  -8 507.112 40.6180   2
  -1  -5   8 504.494 37.4456   2
  -1   5  -8 529.605 36.6422   1
   1   5   8 530.710 34.1366   3
   2  -5   8 820.657 55.8858   2
  -2  -5  -8 839.187 52.3874   1
  -2  -5  -8 851.461 56.1944   2
   2   5  -8 770.505 54.1320   1
  -2   5   8 859.332 53.8326   3
   2   5   8 994.310 52.7152   3
   2   5   8 992.407 58.7313   2
  -2  -5   8 1031.34 57.6314   2
   2   5   8 882.336 52.7205   1
   2  -5  -8 912.945 60.3067   2
  -2   5  -8 911.096 54.6578   1
  -3  -5  -8 53.4325 10.9677   2
  -3   5   8 53.3807 11.3859   3
   3  -5   8 62.9007 12.1887   2
   3   5  -8 58.3697 11.9834   1
   3   5   8 48.8513 10.1929   1
   3   5   8 36.8265 10.8385   2
   3  -5  -8 45.9440 13.5965   2
  -3   5  -8 48.9297 10.5118   1
   3   5   8 57.0344 9.94165   3
  -3  -5   8 62.5081 10.9839   3
   4   5  -8 630.248 46.5407   1
  -4   5   8 563.658 44.2440   3
  -4  -5  -8 615.560 40.2093   3
   4  -5   8 569.190 44.6250   2
  -4  -5  -8 625.506 43.3416   2
  -4  -5  -8 586.105 44.6147   1
   4   5   8 690.670 44.9189   2
   4   5   8 671.419 41.5327   3
   4   5   8 737.909 47.3923   1
   4  -5  -8 682.073 49.3000   2
  -4   5  -8 670.783 45.1971   1
  -4  -5   8 680.499 46.2413   3
  -4  -5   8 808.441 46.2047   2
   5  -5   8 244.188 25.5646   2
  -5   5   8 294.925 28.9803   3
  -5  -5  -8 250.050 21.8475   3
  -5  -5  -8 246.480 26.8136   1
   5   5  -8 274.442 27.9716   1
   5  -5  -8 297.280 28.9277   2
  -5   5  -8 277.949 26.2604   1
  -5  -5   8 229.357 26.5717   3
   5   5   8 246.556 22.1982   3
   5   5   8 248.407 23.6459   2
   5   5   8 279.692 27.2160   1
  -6  -5  -8 60.9553 11.4823   3
  -6   5   8 72.8014 19.1945   3
  -6  -5  -8 54.0902 15.3032   1
   6  -5   8 73.5387 14.8243   2
   6   5  -8 70.0196 15.6297   1
  -6   5  -8 58.6105 13.0828   1
   6   5   8 57.8762 11.3585   3
   6   5   8 43.1993 14.1802   1
  -6  -5   8 64.9766 17.5009   3
   6  -5  -8 69.0535 17.0716   2
   7   5  -8 90.4021 19.0382   1
  -7   5   8 118.485 22.1252   3
  -7  -5  -8 101.651 14.7687   3
   7  -5   8 95.7115 16.7160   2
   7   5   8 94.4085 18.6401   1
  -7   5  -8 73.6266 16.2872   1
  -7  -5   8 63.7116 19.1496   3
   7  -5  -8 85.3649 17.0358   2
   8   5  -8 219.488 28.3679   1
  -8  -5  -8 212.144 25.1480   3
   8  -5   8 220.392 26.5458   2
  -8   5   8 278.803 34.5749   3
   8   5   8 222.647 29.3278   1
  -8  -5   8 212.226 30.3511   3
  -8   5  -8 219.670 27.6635   1
   8  -5  -8 285.214 28.6832   2
  -9   5   8 51.2785 19.7745   3
   9  -5   8 41.4480 13.8715   2
   9   5  -8 38.3537 14.7602   1
  -9   5  -8 42.3913 15.2535   1
   9   5   8 36.4922 15.0239   1
  -9  -5   8 58.1607 19.3766   3
   0   6   8 1296.44 72.0189   3
   0  -6  -8 1312.68 79.5791   2
   0  -6   8 1275.30 75.9210   2
   0   6  -8 1281.93 74.6755   1
  -1  -6  -8 147.991 19.2427   2
  -1   6   8 138.956 16.1303   3
   1  -6   8 143.016 18.0531   2
   1   6  -8 144.241 17.5244   1
  -1   6  -8 115.174 15.6567   1
   1   6   8 110.033 14.1911   3
  -1  -6   8 136.385 17.4655   2
   1  -6  -8 119.110 18.4360   2
  -2   6   8 322.247 26.7018   3
  -2  -6  -8 347.825 30.4763   1
   2  -6   8 326.935 29.0881   2
  -2  -6  -8 313.330 28.7349   2
   2   6  -8 281.383 26.7082   1
  -2  -6   8 247.280 25.2808   2
  -2   6  -8 280.044 25.3865   1
   2   6   8 299.469 24.4269   3
   2  -6  -8 306.594 30.6739   2
   3   6  -8 338.048 30.8342   1
   3  -6   8 340.750 31.0470   2
  -3  -6  -8 311.690 28.7180   1
  -3  -6  -8 346.647 30.1226   2
  -3   6   8 288.861 28.5707   3
  -3  -6   8 452.058 36.9496   2
   3   6   8 382.560 30.7725   1
   3   6   8 354.977 30.7554   2
   3  -6  -8 391.085 35.0629   2
  -3   6  -8 395.459 30.4626   1
   3   6   8 383.648 28.0421   3
  -4  -6  -8 327.756 29.3514   2
   4  -6   8 379.675 32.9444   2
  -4   6   8 431.492 33.9646   3
  -4  -6  -8 363.378 27.8888   3
   4   6  -8 377.362 33.7915   1
  -4   6  -8 331.357 29.9424   1
   4   6   8 349.007 31.4898   1
  -4  -6   8 389.209 31.0798   3
   4   6   8 374.093 28.5677   3
   4  -6  -8 369.297 34.6125   2
   4   6   8 344.904 29.6211   2
   5  -6   8 95.0966 16.7550   2
  -5   6   8 56.6259 15.0412   3
   5   6  -8 97.0621 17.4057   1
  -5  -6  -8 79.7670 12.7154   3
  -5  -6  -8 71.3098 20.2886   2
   5   6   8 95.8165 14.6932   2
  -5  -6   8 84.4693 15.3664   3
   5   6   8 78.5123 15.8084   1
   5   6   8 73.2333 12.2576   3
   5  -6  -8 74.7367 15.9329   2
  -5   6  -8 99.6664 15.6459   1
  -6  -6  -8 652.238 43.9339   3
   6   6  -8 588.378 49.5263   1
  -6   6   8 626.549 50.8995   3
   6  -6   8 653.059 48.7518   2
   6   6   8 701.054 45.1410   3
   6   6   8 636.324 50.1505   1
  -6   6  -8 668.509 48.0994   1
   6  -6  -8 648.526 50.0445   2
  -6  -6   8 623.849 50.3631   3
  -7  -6  -8 124.352 16.6357   3
   7   6  -8 128.347 22.8062   1
  -7   6   8 130.721 22.7973   3
   7  -6   8 112.129 19.1059   2
  -7   6  -8 123.464 20.0488   1
   7  -6  -8 157.834 22.5675   2
   7   6   8 122.556 21.9450   1
   7   6   8 120.575 16.8569   3
  -7  -6   8 145.224 24.2799   3
  -8   6   8 77.2955 21.6001   3
   8  -6   8 62.6908 17.3329   2
   8   6  -8 62.4852 19.6948   1
  -8  -6  -8 84.4704 15.4434   3
  -8   6  -8 75.5363 16.6983   1
   8   6   8 75.0351 21.0728   1
  -8  -6   8 103.701 24.9463   3
   8  -6  -8 58.3744 17.2020   2
   9  -6   8 93.1565 19.1280   2
   9   6  -8 103.485 22.4300   1
  -9   6   8 91.8897 24.7713   3
  -9   6  -8 86.0317 20.8257   1
   9   6   8 90.2063 24.7673   1
  -9  -6   8 66.9003 21.3596   3
   0   7  -8 138.642 17.2556   1
   0   7   8 79.1175 13.4103   3
   0  -7  -8 72.1769 15.2124   2
   0  -7   8 122.502 17.0182   2
  -1   7   8 1063.34 63.5242   3
   1  -7   8 1007.41 66.0891   2
   1   7  -8 1102.56 66.0065   1
  -1  -7  -8 1012.63 68.0919   2
  -1   7  -8 1081.92 64.8731   1
  -1  -7   8 1098.59 66.4232   2
   1   7   8 1123.04 63.5293   3
   1  -7  -8 1028.44 70.0019   2
  -2  -7  -8 82.7690 14.7859   2
   2   7  -8 77.4504 14.4989   1
  -2   7   8 103.409 14.9529   3
   2  -7   8 103.029 16.7933   2
  -2  -7   8 58.2752 12.5123   2
   2   7   8 60.9738 11.3309   3
  -2   7  -8 81.6437 13.3815   1
   2  -7  -8 35.3577 12.8219   2
   3  -7   8 27.9726 11.5314   2
  -3   7   8 17.3727 8.78093   3
  -3  -7  -8 7.37324 6.08107   2
   3   7  -8 18.7779 9.65434   1
   3  -7  -8 34.6890 12.7806   2
  -3  -7   8 11.5640 7.16711   2
   3   7   8 22.5978 8.83721   3
  -3   7  -8 16.8695 8.64660   1
   4   7  -8 30.0961 11.7157   1
  -4  -7  -8 22.9472 9.19092   2
  -4  -7  -8 15.0842 7.49038   3
   4  -7   8 38.9258 13.0560   2
  -4   7   8 23.0095 9.99938   3
   4   7   8 15.7898 8.13640   2
   4  -7  -8 12.4992 8.79111   2
   4   7   8 17.6995 8.03920   3
  -4   7  -8 23.9209 9.74170   1
  -5  -7  -8 535.704 38.2907   3
  -5   7   8 616.453 45.4646   3
   5   7  -8 598.975 46.7190   1
   5  -7   8 549.635 44.0228   2
  -5   7  -8 542.149 40.8592   1
   5  -7  -8 477.663 43.5153   2
   5   7   8 502.468 43.3569   1
  -5  -7   8 532.446 41.4876   3
   5   7   8 484.839 37.9833   3
  -6  -7  -8 136.253 18.2490   3
   6  -7   8 167.961 23.1349   2
  -6   7   8 141.781 22.8560   3
   6   7  -8 166.961 24.1983   1
   6   7   8 157.659 23.8640   1
   6   7   8 139.281 18.9034   3
  -6   7  -8 177.677 21.6933   1
  -6  -7   8 169.700 23.4094   3
   6  -7  -8 169.373 23.7961   2
   7  -7   8 290.069 31.2873   2
  -7   7   8 322.989 35.7608   3
   7   7  -8 346.581 36.3965   1
  -7  -7  -8 298.823 28.3457   3
  -7   7  -8 265.804 29.2954   1
  -7  -7   8 263.968 32.9983   3
   7   7   8 270.997 32.6318   1
   7   7   8 256.505 27.1809   3
   7  -7  -8 294.684 32.1403   2
  -8  -7  -8 69.3188 14.6205   3
  -8   7   8 40.0840 17.2196   3
   8  -7   8 85.5289 17.7325   2
   8   7  -8 78.0238 21.3312   1
   8   7   8 66.7381 16.1454   3
  -8   7  -8 62.5348 17.1765   1
   8   7   8 72.5067 21.8287   1
   8  -7  -8 56.1019 16.9248   2
  -8  -7   8 55.9931 19.4428   3
  -9  -7  -8 5.03261 8.43247   3
  -9  -7   8 9.36336 11.2367   3
   9   7   8 8.79827 10.0716   1
  -9   7  -8 3.65163 9.37436   1
   0   8  -8 960.154 62.1044   1
   0   8   8 1031.10 61.4393   3
   0  -8  -8 979.261 67.2539   2
   0  -8   8 971.674 64.3841   2
   1  -8   8 59.5504 15.3890   2
  -1  -8  -8 44.0818 14.2237   2
   1   8  -8 44.8321 12.5544   1
  -1   8   8 49.4782 12.7515   3
   1  -8  -8 32.6706 13.2819   2
  -1   8  -8 64.2114 13.2700   1
  -1  -8   8 53.2926 14.0817   2
   1   8   8 31.5065 10.2860   3
  -2  -8  -8 210.149 23.8885   2
   2  -8   8 227.851 25.2375   2
  -2   8   8 220.921 22.8073   3
   2   8  -8 197.055 22.9465   1
  -2  -8   8 183.524 21.9598   2
   2  -8  -8 194.677 25.3940   2
  -2   8  -8 182.889 21.0297   1
   2   8   8 145.827 18.6875   3
  -3   8   8 86.7129 15.7757   3
  -3  -8  -8 115.562 17.5203   2
   3  -8   8 110.185 18.9763   2
   3   8  -8 92.3537 16.6520   1
   3  -8  -8 103.811 19.0019   2
   3   8   8 103.227 15.5960   3
  -3   8  -8 81.4189 14.2776   1
   4   8  -8 236.505 27.4650   1
  -4   8   8 247.916 26.7140   3
  -4  -8  -8 259.368 25.0422   2
   4  -8   8 257.298 28.4892   2
   4   8   8 249.394 25.7687   2
  -4   8  -8 218.632 24.2851   1
   4  -8  -8 220.210 28.1961   2
   4   8   8 213.046 22.8701   3
   5   8  -8 151.762 23.1257   1
  -5  -8  -8 146.798 18.5226   3
  -5   8   8 156.237 22.4966   3
   5  -8   8 156.746 23.3337   2
   5  -8  -8 133.408 22.4297   2
  -5   8  -8 141.009 19.9844   1
   5   8   8 158.254 19.9865   3
  -6  -8  -8 551.617 40.3245   3
   6   8  -8 579.051 48.1539   1
   6  -8   8 496.095 43.8797   2
  -6   8   8 514.427 45.5764   3
  -6  -8   8 486.548 43.5265   3
   6   8   8 494.063 39.8744   3
  -6   8  -8 478.430 40.5593   1
   6  -8  -8 569.680 48.0126   2
   7   8  -8 8.87196 9.94024   1
   7  -8   8 15.3969 10.3099   2
  -7   8   8 16.1705 12.6237   3
  -7  -8  -8 7.32696 7.82025   3
   7  -8  -8 18.3858 11.3704   2
  -7   8  -8 16.4115 9.52555   1
   7   8   8 11.1297 11.7291   1
  -7  -8   8 27.5961 13.3743   3
   7   8   8 19.5664 10.6347   3
   8  -8   8 76.4279 20.0782   2
  -8  -8  -8 52.4711 15.2445   3
  -8   8   8 54.2866 18.7477   3
   8   8  -8 53.3864 18.9839   1
   8   8   8 101.559 18.1466   3
  -8   8  -8 75.8533 19.0335   1
   8   8   8 44.2208 17.3218   1
  -8  -8   8 47.3013 17.8481   3
   8  -8  -8 52.6812 16.8514   2
   0  -9  -8 283.314 31.7353   2
   0  -9   8 317.113 31.1636   2
   0   9  -8 313.108 29.6765   1
   0   9   8 269.869 27.0116   3
   1  -9   8 434.724 38.3037   2
   1   9  -8 459.482 37.1278   1
  -1   9   8 434.701 35.4998   3
  -1  -9  -8 475.735 40.2929   2
  -1   9  -8 423.898 35.2251   1
   1   9   8 422.303 35.0611   3
   1  -9  -8 379.925 38.5622   2
  -1  -9   8 419.820 36.9019   2
  -2   9   8 230.362 25.1554   3
   2   9  -8 216.102 24.8382   1
  -2  -9  -8 243.032 27.3571   2
   2  -9   8 196.727 25.8523   2
  -2   9  -8 174.072 21.9689   1
   2  -9  -8 211.227 27.9915   2
  -2  -9   8 210.482 24.0695   2
   2   9   8 222.898 23.0380   3
  -3   9   8 30.0645 11.4489   3
   3  -9   8 17.3250 10.6131   2
  -3  -9  -8 17.5167 9.42761   2
   3   9  -8 24.7352 10.8456   1
   3  -9  -8 22.4863 11.7545   2
  -3   9  -8 28.9252 10.9242   1
   3   9   8 13.0205 8.83573   3
   4  -9   8 122.510 21.0251   2
   4   9  -8 150.085 22.2694   1
  -4  -9  -8 163.813 20.5965   2
  -4   9   8 175.820 23.7956   3
  -4   9  -8 123.354 18.9579   1
   4   9   8 142.500 19.0597   3
   4  -9  -8 81.5808 21.5099   2
  -5  -9  -8 234.425 25.4659   3
   5  -9   8 273.577 30.7984   2
  -5   9   8 283.102 30.9798   3
   5   9  -8 259.471 31.1094   1
  -5   9  -8 215.370 25.6677   1
   5   9   8 257.339 27.0403   3
   5  -9  -8 267.548 32.3095   2
   6   9  -8 27.1500 13.6550   1
   6  -9   8 30.0905 12.9874   2
  -6   9   8 32.4439 14.3223   3
  -6  -9  -8 14.8548 9.47034   3
   6  -9  -8 10.6430 11.0332   2
   6   9   8 15.5958 10.2297   3
  -6   9  -8 36.3250 12.6602   1
   7  -9   8 154.870 24.9901   2
  -7  -9  -8 168.269 21.8101   3
  -7   9   8 173.972 28.2363   3
   7   9  -8 139.021 24.9679   1
   7   9   8 152.318 21.4602   3
  -7   9  -8 132.712 21.1847   1
   7  -9  -8 164.154 26.8994   2
   0 -10  -8 66.2061 17.9359   2
   0  10   8 79.9989 16.0618   3
   0  10  -8 63.0064 14.0653   1
   0 -10   8 65.2477 17.3742   2
   1 -10   8 145.069 22.1222   2
  -1  10   8 176.852 22.2346   3
  -1 -10  -8 169.139 24.7060   2
   1  10  -8 137.285 20.1903   1
  -1  10  -8 155.278 20.6689   1
  -1 -10   8 188.017 23.2112   2
   1 -10  -8 179.482 25.7872   2
   1  10   8 174.044 22.4560   3
  -2 -10  -8 49.7115 15.1701   2
   2  10  -8 53.8483 15.3844   1
   2 -10   8 88.6190 18.2228   2
  -2  10   8 53.0939 15.1970   3
   2 -10  -8 76.4214 20.4946   2
   2  10   8 47.4245 13.0380   3
  -2  10  -8 67.4655 14.1522   1
   3 -10   8 426.658 40.6331   2
  -3  10   8 410.962 37.9638   3
  -3 -10  -8 437.334 38.7841   2
   3  10  -8 467.364 40.4152   1
   3 -10  -8 451.840 43.8892   2
   3  10   8 414.341 36.3982   3
  -3  10  -8 464.458 37.1911   1
  -4  10   8 186.426 26.1693   3
   4 -10   8 227.983 29.1367   2
   4  10  -8 218.064 27.6886   1
   4 -10  -8 182.505 27.8898   2
   4  10   8 201.757 24.0805   3
  -4  10  -8 224.095 24.8949   1
   5  10  -8 99.3676 20.5423   1
  -5 -10  -8 102.053 17.2848   3
  -5  10   8 80.0228 20.5356   3
   5 -10   8 111.887 21.6160   2
   5  10   8 92.8719 17.0949   3
  -5  10  -8 75.8077 15.7155   1
   5 -10  -8 120.716 23.1062   2
   6 -10   8 54.0549 18.5965   2
  -6 -10  -8 36.6317 13.0778   3
  -6  10   8 59.5433 17.8179   3
   6  10  -8 49.3510 18.2194   1
  -6  10  -8 56.7704 15.2266   1
   6  10   8 34.5227 13.5471   3
   6 -10  -8 45.4691 17.4051   2
   0 -11  -8 40.1681 15.5272   2
   0  11   8 31.4755 12.8013   3
   0  11  -8 29.3641 11.5996   1
   0 -11   8 29.4604 12.6389   2
  -1 -11  -8 55.0945 17.6724   2
  -1  11   8 46.8304 14.6539   3
   1 -11   8 65.0940 18.5349   2
   1  11  -8 77.0588 16.0062   1
  -1 -11   8 65.3045 17.6126   2
   1  11   8 50.9297 14.9330   3
  -1  11  -8 85.6991 16.1278   1
   1 -11  -8 70.0445 19.7680   2
   2  11  -8 380.976 35.3823   1
  -2  11   8 390.034 35.0600   3
   2 -11   8 387.093 38.1957   2
  -2 -11  -8 328.714 34.5340   2
   2 -11  -8 267.984 34.9231   2
   2  11   8 319.929 31.5179   3
  -2  11  -8 265.672 28.8951   1
  -3  11   8 47.2211 14.9050   3
  -3 -11  -8 26.9535 11.8875   2
   3 -11   8 54.3275 17.7063   2
   3  11  -8 53.1867 15.7611   1
   3 -11  -8 42.0321 16.7208   2
  -3  11  -8 51.1721 14.0480   1
   3  11   8 26.7494 11.4164   3
  -4  11   8 259.223 30.6496   3
   4  11  -8 255.772 31.5638   1
   4 -11   8 254.795 33.6665   2
  -4  11  -8 274.206 28.5652   1
   4  11   8 275.578 29.8599   3
   4 -11  -8 272.493 34.9855   2
   5 -11   8 21.2699 13.3433   2
  -5  11   8 3.04045 9.26804   3
   5  11  -8 5.84570 10.3699   1
   5  11   8 8.21944 9.46101   3
  -5  11  -8 4.77827 8.27730   1
   5 -11  -8 4.66224 10.3907   2
   0 -12   8 26.3975 12.4919   2
   0 -12  -8 55.2237 18.3785   2
   0  12   8 65.9812 17.3679   3
   0  12  -8 33.4157 12.6373   1
   1  12  -8 77.9380 16.3209   1
  -1  12   8 54.8903 15.8918   3
   1 -12   8 50.9962 18.2079   2
  -1 -12  -8 91.4600 22.8337   2
   1 -12  -8 77.8369 21.4867   2
  -1  12  -8 76.9526 16.0645   1
   1  12   8 103.895 18.6813   3
  -2  12   8 76.9865 19.3201   3
   2  12  -8 79.0121 18.2070   1
  -2 -12  -8 57.6525 17.2608   2
   2 -12   8 76.6043 21.4537   2
   2  12   8 71.4202 18.5384   3
   2 -12  -8 48.1060 18.6498   2
  -2  12  -8 80.5230 16.5919   1
   3 -12   8 269.047 34.5291   2
   3  12  -8 246.321 30.9120   1
  -3  12   8 268.789 31.5687   3
  -3  12  -8 290.713 29.4931   1
   3  12   8 326.764 32.3504   3
   3 -12  -8 253.929 34.9104   2
   0   0   9 2.99922 4.70671   2
   0   0   9 2.40043 4.80231   3
   0   0  -9 3.60745 4.19204   1
   1   0  -9 685.629 40.8825   1
   1   0  -9 723.532 47.8158   2
   1   0   9 631.874 44.6285   2
  -1   0   9 697.684 41.1950   3
  -1   0   9 617.438 45.2996   2
  -1   0  -9 617.136 40.5470   1
  -2   0   9 384.503 29.2261   3
  -2   0   9 351.235 30.8341   2
   2   0   9 341.744 29.3281   2
  -2   0  -9 355.631 27.4496   1
   2   0  -9 364.420 26.5588   1
   2   0  -9 411.814 33.0945   2
  -3   0   9 1543.05 90.4799   2
   3   0  -9 1595.54 91.2381   2
   3   0   9 1553.24 88.8082   2
   3   0  -9 1611.93 85.1735   1
  -3   0   9 1709.04 91.1468   3
  -3   0  -9 1616.15 87.5834   1
   4   0   9 57.4490 11.2690   2
  -4   0   9 42.0814 13.2535   3
  -4   0   9 66.4209 13.1440   2
  -4   0  -9 60.7166 11.4371   1
   4   0  -9 60.9346 10.4943   1
   4   0  -9 60.3630 14.6377   2
  -5   0   9 262.456 28.1568   3
   5   0   9 246.852 23.6342   2
  -5   0  -9 267.928 25.3498   1
   5   0  -9 204.840 23.3299   2
  -5   0   9 266.720 25.9522   2
  -6   0  -9 4.74197 6.73971   1
   6   0   9 6.03867 6.45187   2
  -6   0   9 12.9982 9.01326   3
  -7   0  -9 174.325 23.3195   1
   7   0   9 176.641 20.1553   2
  -7   0   9 245.455 29.2366   3
  -8   0  -9 163.720 23.8204   1
  -8   0   9 158.760 25.4493   3
   8   0   9 158.213 24.0480   1
   9   0   9 412.638 40.9818   1
  -9   0  -9 357.990 38.7332   1
  -9   0   9 408.575 42.4741   3
 -10   0  -9 25.0297 13.4705   1
  10   0   9 31.0185 15.8045   1
 -10   0   9 18.5717 15.1086   3
   0  -1  -9 21.2881 6.55781   1
   0  -1  -9 14.5255 7.59799   2
   0   1   9 26.3808 6.50201   3
   0  -1   9 16.3538 7.72308   2
   0   1  -9 29.8524 8.28971   1
   0   1   9 29.3441 9.92964   2
  -1  -1  -9 272.483 24.8205   2
  -1  -1  -9 256.922 20.2144   1
   1  -1   9 219.853 22.1268   2
   1   1  -9 249.158 20.2294   1
  -1   1   9 249.335 19.4468   3
  -1   1   9 239.907 23.5136   2
   1   1   9 166.634 20.4214   2
   1   1   9 173.473 16.7108   3
  -1  -1   9 173.641 19.6377   3
  -1  -1   9 178.028 20.8106   2
   1  -1  -9 187.769 21.5976   2
  -1   1  -9 197.933 18.7381   1
  -2   1   9 1550.74 89.5087   2
  -2  -1  -9 1528.80 83.7889   1
   2  -1   9 1547.54 87.7400   2
   2   1  -9 1634.86 84.4910   1
  -2   1   9 1679.29 85.8443   3
   2   1   9 1512.00 87.1767   2
  -2   1  -9 1612.60 85.2485   1
  -2  -1   9 1562.54 89.3570   2
   2  -1  -9 1473.08 88.9575   2
  -2  -1   9 1545.33 86.3640   3
   3  -1   9 386.960 32.9514   2
  -3   1   9 428.326 33.7324   3
   3   1  -9 461.385 36.6795   2
  -3  -1  -9 422.371 32.1738   1
   3   1  -9 394.100 31.1692   1
  -3   1   9 447.421 36.1115   2
  -3  -1   9 438.892 35.5366   2
   3  -1  -9 495.922 37.5715   2
  -3  -1   9 494.334 36.8191   3
  -3   1  -9 514.217 34.3976   1
   3   1   9 498.209 35.2150   2
   4   1  -9 844.771 52.4318   1
   4  -1   9 851.301 53.9868   2
   4   1  -9 860.911 56.0974   2
  -4  -1  -9 888.725 53.9598   1
  -4   1   9 909.921 57.7262   3
  -4   1   9 890.138 57.0019   2
  -4   1  -9 838.752 53.5334   1
  -4  -1   9 819.771 56.9830   3
   4  -1  -9 782.944 54.8951   2
   4   1   9 811.729 53.0524   2
   4  -1  -9 862.990 50.1668   1
  -4  -1   9 818.425 55.2407   2
   5  -1   9 195.899 20.6966   2
  -5   1   9 185.859 21.8127   2
  -5   1   9 221.587 25.2419   3
  -5  -1  -9 181.626 21.2895   1
   5   1  -9 181.698 20.4143   1
   5   1  -9 184.253 21.2081   2
  -5   1  -9 187.543 21.2017   1
   5   1   9 181.918 20.2985   2
   5  -1  -9 179.187 21.3570   2
   5  -1  -9 190.158 18.6334   1
  -5  -1   9 202.325 24.6300   3
  -6  -1  -9 81.5980 15.3283   1
   6   1  -9 94.3748 15.4674   1
  -6   1   9 127.227 20.9154   3
   6  -1   9 90.3326 14.4107   2
  -6  -1   9 130.714 21.1682   3
  -6   1  -9 100.148 16.4480   1
   6   1   9 73.8206 13.3921   2
   6  -1  -9 113.432 16.6943   2
   7  -1   9 129.658 17.1527   2
  -7   1   9 114.058 21.5185   3
   7   1  -9 101.293 17.5571   1
  -7  -1  -9 127.652 19.7279   1
   7   1   9 94.9676 17.9846   1
  -7   1  -9 106.976 18.5928   1
  -7  -1   9 110.184 21.1226   3
   7   1   9 110.396 16.0108   2
   8   1  -9 426.312 37.0618   1
  -8  -1  -9 396.690 38.1036   1
  -8   1   9 394.136 40.5131   3
   8  -1   9 379.652 32.8262   2
   8  -1   9 432.443 39.7666   1
  -8  -1   9 321.801 37.6963   3
  -8   1  -9 354.242 36.0890   1
   8   1   9 402.567 38.9639   1
   9  -1   9 77.8041 20.8871   1
  -9  -1  -9 56.6467 18.8624   1
   9   1  -9 70.0694 17.9903   1
  -9   1   9 62.5581 20.3115   3
  -9   1  -9 74.2867 19.6303   1
  -9  -1   9 83.7813 21.9438   3
   9   1   9 63.3426 19.6112   1
  10  -1   9 105.491 23.8599   1
 -10  -1  -9 118.691 25.5796   1
 -10   1   9 136.413 26.1192   3
  10   1   9 138.130 25.3362   1
 -10  -1   9 150.641 26.2633   3
 -10   1  -9 159.347 26.1057   1
   0   2   9 1075.03 56.7579   3
   0   2  -9 991.645 59.3053   1
   0  -2  -9 1023.18 64.7509   2
   0   2   9 1058.15 64.2832   2
   0  -2   9 1016.50 63.5493   2
   1   2  -9 501.349 33.8696   1
  -1  -2  -9 468.908 36.5261   2
  -1  -2  -9 452.356 31.1832   1
   1  -2   9 435.713 35.1746   2
  -1   2   9 459.603 31.4847   3
  -1   2   9 492.473 37.7693   2
   1  -2  -9 490.529 38.0980   2
  -1   2  -9 472.976 32.9619   1
   1  -2  -9 488.811 30.3371   1
   1   2   9 439.506 35.5898   2
  -1  -2   9 500.969 37.3759   2
   1   2   9 470.614 29.3643   3
  -2  -2  -9 382.278 29.4534   2
  -2   2   9 332.105 29.6069   2
   2  -2   9 328.229 27.4222   2
  -2  -2  -9 341.416 24.8359   1
   2   2  -9 315.824 24.9538   1
  -2   2   9 342.092 25.5666   3
   2   2   9 313.864 20.9030   3
  -2  -2   9 224.888 23.6052   3
   2  -2  -9 227.477 25.5517   2
  -2  -2   9 254.912 25.8963   2
   2  -2  -9 248.304 20.3923   1
  -2   2  -9 258.137 23.4960   1
   2   2   9 280.526 26.3516   2
   3   2  -9 748.239 47.7384   1
  -3   2   9 822.120 50.4052   3
   3  -2   9 784.214 50.1857   2
  -3  -2  -9 737.769 47.3187   1
   3   2   9 706.209 48.4231   2
   3  -2  -9 768.798 52.2385   2
  -3  -2   9 732.491 50.6750   3
  -3  -2   9 790.633 51.7642   2
   3  -2  -9 763.061 43.7669   1
  -3   2  -9 688.374 47.2432   1
  -4  -2  -9 272.866 24.4418   1
   4  -2   9 308.350 26.2810   2
  -4   2   9 251.343 25.7412   3
   4   2  -9 240.688 23.6536   1
  -4  -2   9 224.854 25.6256   3
  -4  -2   9 261.443 25.5768   2
  -4   2  -9 264.159 24.7007   1
   4   2   9 249.321 23.6773   2
   4  -2  -9 290.612 27.6523   2
   4  -2  -9 239.483 20.1399   1
   5  -2   9 38.6468 11.1389   2
  -5  -2  -9 43.4566 12.0496   1
   5   2  -9 35.9960 11.4432   1
  -5   2   9 35.6358 12.3653   3
   5   2   9 39.5701 10.8039   2
  -5  -2   9 21.3554 9.83903   3
   5  -2  -9 44.7058 13.2562   2
  -5   2  -9 35.9919 11.2637   1
  -5  -2   9 37.8229 10.9579   2
  -6  -2  -9 565.410 42.4383   1
   6  -2   9 585.548 41.1145   2
  -6   2   9 636.751 47.7969   3
   6   2  -9 514.021 40.6784   1
  -6   2  -9 482.198 39.8665   1
   6   2   9 525.650 37.8030   2
   6   2   9 459.395 40.5219   1
  -6  -2   9 477.884 43.6297   3
   6  -2  -9 518.920 40.9336   2
  -7  -2  -9 235.853 28.4668   1
   7  -2   9 252.048 25.9706   2
   7   2  -9 265.509 28.0001   1
  -7   2   9 251.410 31.5483   3
  -7   2  -9 282.307 29.3147   1
   7   2   9 296.023 30.8310   1
   7   2   9 255.948 26.0273   2
  -7  -2   9 233.289 31.6980   3
   8  -2   9 133.370 18.7019   2
  -8   2   9 150.354 25.2315   3
  -8  -2  -9 148.135 23.0755   1
   8   2  -9 142.994 21.2345   1
  -8  -2   9 108.883 21.3822   3
   8   2   9 136.726 23.0318   1
  -8   2  -9 130.550 21.4697   1
  -9   2   9 88.6358 23.5935   3
   9   2  -9 168.830 24.1601   1
   9  -2   9 132.994 23.3473   1
  -9  -2  -9 123.091 22.9561   1
  -9   2  -9 83.8044 21.5775   1
   9   2   9 97.0728 20.6224   1
  -9  -2   9 61.9218 19.4058   3
 -10   2   9 63.9286 21.6802   3
  10  -2   9 67.4270 20.4684   1
  10   2  -9 40.4497 15.1021   1
 -10  -2  -9 74.3477 21.9799   1
 -10   2  -9 62.7020 20.4008   1
  10   2   9 39.8007 17.9360   1
 -10  -2   9 51.1216 19.4008   3
   0  -3  -9 205.444 17.0747   1
   0   3   9 220.316 18.1022   3
   0  -3   9 197.581 21.6686   2
   0   3  -9 216.701 20.4740   1
   0   3   9 152.712 20.3976   2
   0  -3  -9 207.365 22.8548   2
   1   3  -9 900.699 58.7281   1
  -1  -3  -9 935.517 62.5929   2
   1  -3   9 937.730 61.8978   2
  -1   3   9 945.289 57.1528   3
  -1   3  -9 1035.34 59.9479   1
  -1  -3   9 1012.43 63.4058   2
   1  -3  -9 1088.71 55.5258   1
   1   3   9 1131.39 56.6248   3
   1   3   9 1107.24 64.5659   2
   1  -3  -9 1032.16 65.1018   2
   2   3  -9 408.568 30.6130   1
  -2  -3  -9 368.443 28.0622   1
   2  -3   9 392.887 31.8948   2
  -2  -3  -9 344.270 30.7771   2
  -2   3   9 375.970 28.9650   3
   2   3   9 350.448 30.9407   2
   2  -3  -9 397.304 34.0682   2
   2   3   9 391.828 25.8904   3
  -2   3  -9 420.436 30.4613   1
  -2  -3   9 387.154 32.6155   2
  -3  -3  -9 49.7520 9.96002   1
  -3  -3  -9 41.5972 11.7457   2
   3   3  -9 35.7569 9.96489   1
  -3   3   9 56.7194 11.5998   3
   3  -3   9 43.0326 11.9067   2
   3  -3  -9 36.5602 12.3716   2
  -3  -3   9 51.5053 13.1117   3
   3   3   9 44.5355 7.85788   3
  -3   3  -9 45.2900 10.3065   1
   3   3   9 41.5889 11.7663   2
  -3  -3   9 35.8152 11.0787   2
   4  -3   9 215.768 22.4679   2
  -4  -3  -9 178.308 20.7153   1
  -4   3   9 207.238 23.5065   3
   4   3  -9 257.195 24.1437   1
  -4   3  -9 227.395 22.8531   1
   4  -3  -9 197.579 23.4977   2
   4   3   9 199.535 21.4034   2
  -4  -3   9 236.702 25.3741   3
   5   3  -9 681.386 47.2177   1
   5  -3   9 675.605 46.2145   2
  -5  -3  -9 755.728 48.2829   1
  -5   3   9 741.715 50.6046   3
   5   3   9 572.113 44.8964   1
  -5   3  -9 577.641 44.3109   1
   5  -3  -9 648.718 47.8325   2
   5   3   9 595.664 42.8305   2
  -5  -3   9 577.966 48.1234   3
   6   3  -9 189.159 22.0703   1
  -6  -3  -9 166.681 21.8458   1
  -6   3   9 178.735 24.2299   3
   6  -3   9 173.979 20.0391   2
   6   3   9 107.226 15.8242   2
  -6   3  -9 144.002 19.6870   1
  -6  -3   9 104.196 19.5733   3
   6  -3  -9 97.4840 17.5163   2
   6   3   9 109.445 18.3424   1
  -7  -3  -9 523.687 42.2874   1
  -7   3   9 449.789 43.1750   3
   7   3  -9 457.842 39.6614   1
   7  -3   9 428.985 36.1824   2
   7  -3  -9 437.922 37.7874   2
  -7  -3   9 406.176 41.5032   3
   7   3   9 424.770 39.9769   1
  -7   3  -9 439.559 38.8329   1
   8   3  -9 57.6549 16.1710   1
  -8  -3  -9 53.8921 16.6175   1
   8  -3   9 59.5313 14.8416   2
  -8   3   9 56.8927 19.4646   3
  -8   3  -9 20.4733 11.5299   1
  -8  -3   9 50.7895 17.5857   3
   8   3   9 45.4885 15.9067   1
  -9  -3  -9 27.5096 14.7841   1
   9  -3   9 37.1857 13.0454   2
  -9   3   9 60.5251 19.7467   3
   9  -3   9 57.2636 17.8071   1
   9   3  -9 27.7973 13.6002   1
   9   3   9 63.7948 19.7717   1
  -9  -3   9 36.9122 16.1840   3
  -9   3  -9 37.5308 14.8628   1
   0   4  -9 1229.61 72.5034   1
   0   4   9 1293.85 69.8290   3
   0  -4   9 1264.07 75.7005   2
   0  -4  -9 1329.06 78.2321   2
   1  -4   9 205.552 22.7899   2
  -1  -4  -9 241.207 19.4852   1
  -1  -4  -9 205.903 23.4065   2
   1   4  -9 223.899 22.1331   1
  -1   4   9 242.852 21.0851   3
   1   4   9 231.740 19.2559   3
   1  -4  -9 228.499 25.1292   2
  -1   4  -9 236.512 22.1273   1
   1   4   9 215.816 23.5553   2
  -1  -4   9 198.366 22.4934   2
   2   4  -9 367.097 29.2557   1
  -2  -4  -9 412.890 32.1742   2
   2  -4   9 357.318 30.2808   2
  -2   4   9 347.867 27.3203   3
   2   4   9 329.290 24.4614   3
   2  -4  -9 313.701 30.9948   2
  -2   4  -9 331.712 27.4873   1
  -2  -4   9 285.904 28.7304   2
   2   4   9 278.933 27.7579   2
   3  -4   9 26.3021 9.92018   2
   3   4  -9 23.3741 9.28411   1
  -3   4   9 31.4070 10.0794   3
  -3  -4  -9 40.9992 10.5833   1
  -3  -4  -9 42.3841 11.6972   2
  -3  -4   9 14.2950 8.46197   2
   3   4   9 32.7355 8.19637   3
   3   4   9 33.1602 10.9870   2
   3  -4  -9 37.1978 12.3172   2
  -3   4  -9 33.6198 9.95441   1
  -4   4   9 281.892 26.1788   3
   4  -4   9 189.873 22.3131   2
  -4  -4  -9 256.642 23.6397   1
   4   4  -9 242.922 24.2955   1
   4   4   9 202.130 21.7648   2
   4   4   9 191.916 17.8313   3
  -4  -4   9 196.000 22.1791   2
  -4   4  -9 160.197 20.0996   1
   4  -4  -9 196.777 24.1426   2
  -4  -4   9 182.111 22.4041   3
   4   4   9 181.490 21.0534   1
  -5  -4  -9 259.031 26.1856   1
   5   4  -9 213.086 24.6121   1
   5  -4   9 232.924 24.8892   2
  -5   4   9 239.309 27.0091   3
  -5  -4  -9 228.109 20.2959   3
  -5   4  -9 216.844 23.7197   1
   5  -4  -9 205.390 24.9399   2
  -5  -4   9 218.454 26.2969   3
   5   4   9 213.013 22.1154   2
   5   4   9 212.836 23.9307   1
  -6  -4  -9 725.635 54.4758   1
   6  -4   9 762.738 52.9460   2
  -6   4   9 822.432 58.3015   3
   6   4  -9 798.268 55.9249   1
   6   4   9 708.869 48.6973   2
   6   4   9 720.564 54.5422   1
  -6  -4   9 690.750 56.4597   3
   6  -4  -9 871.827 56.7771   2
  -6   4  -9 778.727 53.7200   1
  -7  -4  -9 46.7772 14.9989   1
   7  -4   9 105.221 17.4949   2
   7   4  -9 72.1976 16.2672   1
  -7   4   9 64.2531 18.5402   3
   7  -4  -9 54.2576 15.4429   2
  -7  -4   9 78.2475 21.1531   3
  -7   4  -9 54.7818 15.4431   1
   7   4   9 41.7036 14.2848   1
   8  -4   9 139.893 21.2629   2
  -8  -4  -9 159.448 25.0290   1
   8   4  -9 94.0819 19.5396   1
  -8   4   9 150.785 26.0054   3
  -8  -4   9 87.6823 23.3601   3
  -8   4  -9 174.543 23.8581   1
   8   4   9 119.576 21.8303   1
  -9   4   9 17.6400 13.4758   3
   9  -4   9 13.1757 9.31970   2
   9   4  -9 14.3167 10.3461   1
  -9   4  -9 1.60410 9.06408   1
  -9  -4   9 11.8076 12.7505   3
   9   4   9 19.1281 12.9174   1
   0   5   9 470.881 33.2881   3
   0  -5   9 483.986 37.9178   2
   0   5  -9 534.137 37.3714   1
   0  -5  -9 452.146 39.0709   2
  -1   5   9 823.352 48.3763   3
   1  -5   9 804.757 52.5533   2
   1   5  -9 673.414 48.6780   1
  -1  -5  -9 852.167 54.6605   2
   1   5   9 777.859 46.5225   3
  -1  -5   9 673.024 49.8651   2
  -1   5  -9 740.216 49.1705   1
   1  -5  -9 760.414 54.7440   2
  -2  -5  -9 87.2439 15.4080   2
  -2   5   9 96.6314 14.0891   3
   2   5  -9 80.1409 13.9889   1
   2  -5   9 92.0212 16.1124   2
  -2  -5  -9 103.943 14.0656   1
   2   5   9 144.151 19.0088   2
   2  -5  -9 143.305 20.3489   2
   2   5   9 131.482 14.4606   3
  -2   5  -9 138.207 16.7652   1
  -2  -5   9 126.174 17.2830   2
  -3   5   9 131.765 17.5290   3
   3  -5   9 155.200 19.5961   2
   3   5  -9 154.958 19.1719   1
  -3  -5  -9 128.861 18.0745   2
  -3   5  -9 146.775 17.8873   1
   3  -5  -9 151.112 21.1724   2
   3   5   9 119.167 14.6736   3
   3   5   9 114.783 16.1124   1
   3   5   9 156.311 19.1138   2
  -4  -5  -9 219.319 23.1553   2
   4  -5   9 270.653 26.5562   2
  -4  -5  -9 274.790 25.5934   1
  -4   5   9 202.880 23.7285   3
   4   5  -9 267.015 26.9811   1
   4   5   9 258.919 21.6656   3
  -4  -5   9 192.585 22.9292   2
   4   5   9 225.481 23.5374   2
  -4   5  -9 227.873 23.9531   1
   4   5   9 212.436 23.7647   1
   4  -5  -9 236.362 26.8525   2
   5  -5   9 466.901 37.8706   2
  -5  -5  -9 452.634 37.8307   1
   5   5  -9 482.820 39.7334   1
  -5   5   9 480.215 40.3390   3
  -5  -5  -9 427.481 32.2902   3
   5   5   9 429.420 32.6112   3
   5  -5  -9 474.298 40.3823   2
   5   5   9 419.438 36.9862   1
  -5   5  -9 445.450 36.9511   1
  -5  -5   9 454.472 39.1554   3
   5   5   9 412.322 33.9834   2
   6   5  -9 88.6011 17.7078   1
  -6   5   9 70.6521 18.5340   3
  -6  -5  -9 68.9481 15.7622   1
   6  -5   9 72.3265 15.0394   2
  -6  -5  -9 86.9194 14.6304   3
  -6  -5   9 75.8429 16.7689   3
   6   5   9 67.3628 15.1865   1
  -6   5  -9 72.9998 15.9605   1
   6  -5  -9 73.6842 17.9615   2
  -7  -5  -9 343.545 35.2491   1
  -7   5   9 336.121 36.6079   3
   7   5  -9 373.743 36.2026   1
   7  -5   9 318.378 32.0376   2
  -7  -5   9 275.101 34.1403   3
   7  -5  -9 287.262 31.8730   2
  -7   5  -9 320.265 32.4295   1
   7   5   9 330.784 34.8264   1
   8   5  -9 91.1462 19.3258   1
   8  -5   9 63.0618 16.5998   2
  -8   5   9 94.8706 25.2115   3
  -8  -5   9 85.6445 22.4743   3
  -8   5  -9 86.2979 19.0749   1
   8   5   9 73.3473 20.6945   1
   8  -5  -9 92.2921 18.2362   2
   9   5  -9 9.04775 10.3510   1
   9  -5   9 8.01572 9.66312   2
  -9   5   9 9.17052 11.8209   3
   9   5   9 7.62616 11.1618   1
  -9   5  -9 11.3065 10.3273   1
  -9  -5   9 14.4294 11.5381   3
   0   6  -9 320.900 28.6517   1
   0   6   9 338.301 27.2550   3
   0  -6   9 303.496 29.7247   2
   0  -6  -9 326.036 31.9605   2
  -1   6   9 216.688 20.8699   3
  -1  -6  -9 202.594 23.9059   2
   1   6  -9 235.012 23.3412   1
   1  -6   9 195.094 22.7690   2
  -1  -6   9 184.664 22.0867   2
   1   6   9 187.553 19.2383   3
   1  -6  -9 174.755 23.8727   2
  -1   6  -9 173.333 20.4496   1
   2  -6   9 209.030 23.6416   2
  -2  -6  -9 200.847 23.5778   2
  -2   6   9 184.744 21.0038   3
   2   6  -9 205.268 22.8136   1
  -2   6  -9 240.463 22.9439   1
   2   6   9 188.212 19.0699   3
   2   6   9 174.437 22.3512   2
  -2  -6   9 226.862 23.8172   2
   2  -6  -9 191.063 24.5857   2
   3   6  -9 575.223 43.7951   1
  -3  -6  -9 566.000 43.0198   2
   3  -6   9 528.626 43.4795   2
  -3   6   9 613.013 43.2737   3
  -3  -6  -9 607.094 43.2464   1
   3   6   9 586.440 43.6252   2
   3   6   9 626.319 40.0574   3
   3  -6  -9 584.998 47.2223   2
  -3   6  -9 538.639 41.0344   1
   4   6  -9 77.2501 15.4736   1
  -4  -6  -9 68.0501 13.3481   2
   4  -6   9 93.2526 16.2002   2
  -4   6   9 70.8378 14.4325   3
   4   6   9 47.5383 11.6631   3
   4   6   9 54.7463 15.8022   1
  -4   6  -9 60.5957 13.1738   1
   4  -6  -9 78.7174 19.1364   2
   4   6   9 74.5480 14.1803   2
   5   6  -9 227.391 27.5825   1
  -5  -6  -9 195.394 20.7964   3
  -5  -6  -9 218.403 23.1270   2
   5  -6   9 226.703 26.1624   2
  -5   6   9 243.137 28.2212   3
  -5  -6  -9 195.878 25.4274   1
   5   6   9 252.978 23.2051   3
   5  -6  -9 241.758 28.4488   2
  -5   6  -9 278.802 27.2611   1
   5   6   9 231.645 23.9622   2
   5   6   9 239.931 26.5307   1
  -6   6   9 186.003 26.0150   3
   6   6  -9 141.148 22.3792   1
  -6  -6  -9 165.434 18.6026   3
   6  -6   9 145.227 21.7579   2
  -6  -6   9 168.993 24.3518   3
  -6   6  -9 130.957 20.6619   1
   6  -6  -9 140.268 22.2220   2
   6   6   9 128.364 21.4372   1
  -7   6   9 36.9279 16.0012   3
   7   6  -9 46.5485 16.4276   1
   7  -6   9 54.6958 16.5196   2
  -7  -6  -9 47.2286 13.4953   3
   7   6   9 67.8601 18.9613   1
  -7  -6   9 50.9597 16.8924   3
  -7   6  -9 62.3188 16.3153   1
   7  -6  -9 76.0008 18.6838   2
   8   6  -9 75.0230 21.3107   1
   8  -6   9 96.6638 18.6953   2
  -8   6   9 64.2608 20.8774   3
  -8   6  -9 79.5293 17.9746   1
   8  -6  -9 60.9967 18.0711   2
   8   6   9 64.8102 19.1715   1
  -8  -6   9 91.2730 24.1879   3
   0  -7  -9 6.38929 7.33516   2
   0  -7   9 5.53935 6.85950   2
   0   7   9 3.34716 5.27825   3
   0   7  -9 6.13733 6.39561   1
   1   7  -9 121.893 17.3841   1
   1  -7   9 110.154 17.6470   2
  -1  -7  -9 132.234 19.6420   2
  -1   7   9 99.1187 15.0862   3
  -1   7  -9 109.278 16.5348   1
   1  -7  -9 83.4093 17.6171   2
  -1  -7   9 118.417 17.7263   2
   1   7   9 104.326 14.8397   3
  -2  -7  -9 511.019 41.9856   2
  -2   7   9 534.683 39.9474   3
   2  -7   9 500.250 41.5820   2
   2   7  -9 486.095 40.0251   1
   2  -7  -9 619.323 48.0391   2
  -2  -7   9 536.459 41.3524   2
  -2   7  -9 520.733 39.4759   1
   2   7   9 528.928 37.7570   3
  -3  -7  -9 231.502 25.5248   2
   3  -7   9 263.247 27.8045   2
  -3   7   9 231.584 24.9041   3
   3   7  -9 228.093 25.7653   1
   3   7   9 247.967 26.4107   2
   3   7   9 217.791 22.5345   3
  -3   7  -9 273.044 25.8055   1
   3  -7  -9 222.979 27.9359   2
   4  -7   9 624.916 46.8760   2
  -4  -7  -9 539.382 40.9996   2
   4   7  -9 525.740 43.9665   1
  -4   7   9 494.833 41.8464   3
   4   7   9 545.977 38.9322   3
   4  -7  -9 497.334 44.8931   2
  -4   7  -9 516.166 40.6279   1
   4   7   9 544.711 41.2794   2
  -5  -7  -9 94.9640 14.2084   3
   5   7  -9 82.5976 17.3209   1
   5  -7   9 88.0945 17.4257   2
  -5  -7  -9 57.3524 13.8855   2
  -5   7   9 64.8512 17.8065   3
   5   7   9 69.4711 13.2145   3
  -5   7  -9 91.1665 16.1959   1
   5  -7  -9 89.4432 18.1139   2
  -6  -7  -9 10.6935 7.84311   3
   6   7  -9 14.3920 11.0868   1
   6  -7   9 22.0290 11.6799   2
  -6   7   9 3.39681 8.84453   3
   6  -7  -9 -0.9489 6.94308   2
   6   7   9 1.05921 10.5436   1
   6   7   9 10.6334 8.01637   3
  -6   7  -9 3.80032 7.16752   1
   7   7  -9 22.9444 12.1838   1
  -7  -7  -9 17.8678 8.98452   3
   7  -7   9 14.5026 11.2209   2
  -7   7   9 12.1228 12.5525   3
   7   7   9 29.3090 13.6100   1
   7  -7  -9 7.14402 8.63422   2
  -7   7  -9 31.1187 13.3378   1
  -7  -7   9 7.98002 10.7839   3
  -8   7   9 220.971 33.1496   3
   8   7  -9 220.401 30.4472   1
   8  -7   9 202.853 27.8413   2
  -8  -7   9 200.842 30.0077   3
  -8   7  -9 205.219 27.8554   1
   8  -7  -9 191.728 27.4296   2
   8   7   9 172.463 28.7944   1
   0   8  -9 90.7599 15.7214   1
   0   8   9 89.4217 15.7209   3
   0  -8  -9 89.9734 19.0054   2
   0  -8   9 93.1883 16.8094   2
   1  -8   9 130.658 20.6639   2
  -1  -8  -9 126.635 21.0099   2
  -1   8   9 167.315 20.3521   3
   1   8  -9 145.897 20.1337   1
  -1  -8   9 180.988 22.1345   2
   1   8   9 146.956 18.9271   3
   1  -8  -9 164.735 23.8296   2
  -1   8  -9 146.124 19.5996   1
   2   8  -9 97.7422 16.7710   1
  -2   8   9 94.9275 15.7870   3
  -2  -8  -9 88.1538 16.6712   2
   2  -8   9 118.780 19.5375   2
   2  -8  -9 73.9531 19.7224   2
  -2   8  -9 83.1049 14.8661   1
   2   8   9 77.0497 13.8408   3
  -2  -8   9 72.0800 14.4000   2
  -3   8   9 500.560 39.8867   3
   3   8  -9 496.327 41.6018   1
  -3  -8  -9 500.494 40.3758   2
   3  -8   9 528.068 43.6135   2
   3   8   9 483.181 37.7326   3
  -3   8  -9 435.371 37.2230   1
   3  -8  -9 490.683 44.4745   2
  -4   8   9 153.398 22.4772   3
   4  -8   9 162.456 23.2250   2
  -4  -8  -9 114.080 18.3262   2
   4   8  -9 154.368 22.4455   1
   4   8   9 106.866 17.6144   2
  -4   8  -9 165.930 20.8368   1
   4   8   9 105.712 17.1238   3
   4  -8  -9 153.839 23.6846   2
   5   8  -9 108.662 20.7803   1
   5  -8   9 97.2441 19.7771   2
  -5   8   9 161.207 23.3641   3
   5  -8  -9 156.646 24.5274   2
   5   8   9 178.327 21.1341   3
  -5   8  -9 156.505 21.7843   1
   6  -8   9 58.9869 17.5341   2
   6   8  -9 42.9374 16.5418   1
  -6  -8  -9 51.3853 13.8715   3
  -6   8   9 58.0494 18.6359   3
   6  -8  -9 94.1273 19.6627   2
  -6   8  -9 97.8167 17.6211   1
   6   8   9 75.6206 15.4415   3
  -7  -8  -9 76.3128 15.3429   3
   7  -8   9 56.5536 17.4077   2
  -7   8   9 54.2545 19.4221   3
   7   8  -9 50.0458 17.9276   1
   7  -8  -9 84.3650 21.4766   2
  -7   8  -9 69.2208 18.1386   1
   7   8   9 63.3234 15.9166   3
   0  -9  -9 112.862 20.4069   2
   0   9   9 125.172 18.7701   3
   0  -9   9 121.653 20.6409   2
   0   9  -9 126.598 19.0275   1
   1  -9   9 302.080 32.9786   2
  -1  -9  -9 338.831 35.0279   2
   1   9  -9 290.094 30.7841   1
  -1   9   9 326.120 30.5298   3
  -1   9  -9 359.248 32.4140   1
   1  -9  -9 445.687 40.5135   2
   1   9   9 342.011 31.1664   3
  -1  -9   9 386.720 35.0009   2
  -2  -9  -9 148.235 21.8087   2
   2  -9   9 130.887 21.7947   2
   2   9  -9 135.151 20.9068   1
  -2   9   9 178.976 22.0127   3
  -2   9  -9 115.614 18.2434   1
  -2  -9   9 174.092 22.5711   2
   2  -9  -9 149.179 24.2515   2
   2   9   9 152.136 20.1777   3
   3  -9   9 41.5450 14.0402   2
  -3   9   9 39.4832 13.6213   3
  -3  -9  -9 33.5829 12.0685   2
   3   9  -9 43.6213 14.1392   1
   3   9   9 43.3326 12.9260   3
  -3   9  -9 51.1860 13.7206   1
   3  -9  -9 31.3503 14.4297   2
   4   9  -9 165.490 24.4078   1
  -4  -9  -9 156.693 21.7514   2
   4  -9   9 148.313 23.9405   2
  -4   9   9 155.645 22.7870   3
   4  -9  -9 177.525 26.5860   2
   4   9   9 198.025 22.7014   3
  -4   9  -9 187.950 23.0661   1
   5  -9   9 114.555 21.3808   2
   5   9  -9 142.098 24.1483   1
  -5   9   9 117.196 21.0758   3
   5   9   9 133.996 20.0879   3
  -5   9  -9 120.804 20.1437   1
   5  -9  -9 106.588 21.7137   2
  -6  -9  -9 33.7402 11.3496   3
   6  -9   9 52.4337 17.1515   2
   6   9  -9 35.2961 15.6801   1
  -6   9   9 45.0303 17.4133   3
   6  -9  -9 65.8100 19.3166   2
   6   9   9 42.5955 14.0571   3
  -6   9  -9 74.4042 16.1107   1
   0 -10   9 510.518 45.9432   2
   0  10   9 543.383 43.4575   3
   0  10  -9 567.537 44.5959   1
   0 -10  -9 582.082 49.7222   2
   1  10  -9 63.4580 16.6776   1
  -1  10   9 44.0824 14.4293   3
   1 -10   9 47.4503 16.0148   2
  -1 -10  -9 37.4891 14.4848   2
   1 -10  -9 18.8278 12.9730   2
   1  10   9 31.3118 11.7514   3
  -1 -10   9 32.3206 13.6675   2
  -1  10  -9 42.9927 13.7004   1
  -2 -10  -9 90.0454 18.1933   2
  -2  10   9 112.758 19.9098   3
   2 -10   9 80.3024 20.7447   2
   2  10  -9 95.6468 18.4865   1
   2  10   9 102.922 17.6331   3
   2 -10  -9 122.419 22.5791   2
  -2  10  -9 105.996 18.4620   1
   3 -10   9 68.5513 18.9072   2
  -3 -10  -9 86.8613 17.7365   2
  -3  10   9 52.6395 16.6846   3
   3  10  -9 45.0630 15.8552   1
   3 -10  -9 66.9942 19.6170   2
  -3  10  -9 91.0546 16.3579   1
   3  10   9 99.9182 17.5070   3
   4  10  -9 124.951 21.9957   1
  -4  10   9 142.466 23.5857   3
   4 -10   9 114.731 21.8180   2
  -4  10  -9 111.269 18.8523   1
   4 -10  -9 136.921 24.9794   2
   4  10   9 143.167 21.4552   3
  -5  10   9 187.944 27.3074   3
   5  10  -9 153.917 25.2755   1
   5 -10   9 133.923 23.8623   2
   5 -10  -9 121.029 23.9124   2
   5  10   9 147.060 22.1481   3
  -5  10  -9 140.961 21.3148   1
   0 -11  -9 102.808 21.5872   2
   0 -11   9 124.575 21.6404   2
   0  11   9 102.849 18.9931   3
   0  11  -9 119.594 20.6766   1
  -1  11   9 272.712 29.3675   3
   1  11  -9 265.614 29.5808   1
   1 -11   9 240.964 30.5113   2
  -1 -11  -9 247.259 31.1411   2
   1 -11  -9 198.895 30.2493   2
   1  11   9 255.578 28.0975   3
  -1 -11   9 192.895 27.5018   2
  -1  11  -9 240.024 27.3986   1
  -2 -11  -9 1.96228 8.44762   2
   2  11  -9 6.88741 8.67175   1
   2 -11   9 4.60671 8.89963   2
  -2  11   9 5.16704 8.07678   3
   2 -11  -9 3.82730 9.42744   2
   2  11   9 6.62162 9.29093   3
  -2  11  -9 4.10148 7.93781   1
  -3 -11  -9 1.77744 7.58380   2
   3  11  -9 6.06590 8.77510   1
  -3  11   9 -0.2743 7.80578   3
   3 -11   9 6.91217 10.7321   2
  -3  11  -9 1.19225 7.02415   1
   3 -11  -9 0.01462 10.3881   2
   3  11   9 6.88211 8.74257   3
  -4  11   9 4.51462 8.94089   3
   4 -11   9 1.49818 9.29032   2
   4  11  -9 10.4144 8.89302   1
   4  11   9 3.66577 8.94715   3
   4 -11  -9 8.71334 10.8276   2
  -4  11  -9 12.5877 10.0390   1
   0 -12   9 249.973 32.2596   2
   0  12   9 246.590 29.7055   3
   0  12  -9 276.096 30.7239   1
   0 -12  -9 223.026 31.9333   2
  -1  12   9 51.6454 16.1835   3
   1 -12   9 59.7696 19.4462   2
  -1 -12  -9 90.2266 22.7177   2
   1  12  -9 98.9181 19.2400   1
   1  12   9 69.2272 18.6583   3
  -1  12  -9 80.5012 16.8531   1
   1 -12  -9 64.8350 21.0724   2
   2 -12   9 57.1435 19.7137   2
  -2  12   9 86.4767 18.8038   3
  -2 -12  -9 40.0563 15.8919   2
   2  12  -9 55.0517 16.9370   1
   2  12   9 91.1143 19.6355   3
  -2  12  -9 89.0058 17.7088   1
   2 -12  -9 64.7295 20.6117   2
   0   0  10 458.432 36.9514   2
   0   0 -10 458.192 32.0159   1
  -1   0  10 329.702 31.6192   2
   1   0  10 350.647 31.7261   2
   1   0 -10 372.115 27.5223   1
   1   0 -10 382.474 33.7175   2
  -1   0 -10 395.301 28.8796   1
  -2   0  10 421.720 32.9837   3
  -2   0  10 429.715 36.5956   2
   2   0 -10 412.244 36.1656   2
  -2   0 -10 477.899 33.2193   1
   2   0 -10 408.159 30.5596   1
   2   0  10 453.954 35.5495   2
  -3   0 -10 19.1998 8.27581   1
   3   0 -10 9.99596 7.84315   2
   3   0 -10 25.0688 8.15242   1
  -3   0  10 25.5388 9.58496   3
   3   0  10 8.85233 6.94242   2
  -3   0  10 22.2860 9.91947   2
  -4   0  10 96.0042 16.8244   2
  -4   0 -10 99.9322 15.0188   1
  -4   0  10 95.9383 16.7747   3
   4   0  10 91.5572 15.4730   2
   4   0 -10 109.005 17.1233   2
   4   0 -10 93.5988 13.9389   1
  -5   0 -10 94.0517 15.7780   1
  -5   0  10 98.7434 17.3735   3
   5   0 -10 90.1896 15.5152   2
  -5   0  10 138.039 18.6653   2
   5   0  10 98.9525 15.6515   2
   6   0  10 546.834 41.2883   2
  -6   0 -10 569.703 44.4943   1
  -6   0  10 593.896 48.2315   3
  -7   0  10 133.279 22.5177   3
  -7   0 -10 122.951 20.3015   1
   7   0  10 114.731 16.9915   2
  -8   0  10 81.1513 21.4385   3
  -8   0 -10 98.1628 21.1323   1
   8   0  10 142.814 23.1319   1
  -9   0  10 12.9196 12.3057   3
  -9   0 -10 9.01542 10.1167   1
   9   0  10 13.2366 12.6193   1
   0  -1 -10 188.361 17.6169   1
   0   1  10 145.323 19.9291   2
   0  -1  10 218.971 23.1130   2
   0   1 -10 153.757 16.9706   1
   0  -1 -10 191.471 22.2709   2
   1  -1  10 863.750 55.9397   2
   1   1 -10 745.472 49.6869   1
  -1   1  10 812.630 56.1096   2
  -1   1  10 815.307 49.9364   3
  -1  -1 -10 809.976 50.4101   1
  -1  -1  10 869.502 56.8904   2
   1   1  10 898.610 57.0255   2
   1  -1 -10 817.865 56.9243   2
  -1   1 -10 934.006 52.4485   1
  -2  -1 -10 409.257 30.7553   1
  -2   1  10 444.251 32.0758   3
   2  -1  10 423.600 34.4855   2
   2   1 -10 447.928 31.5170   1
  -2   1  10 421.286 35.2242   2
  -2   1 -10 364.945 30.1924   1
   2   1  10 388.590 33.2724   2
  -2  -1  10 410.272 35.0542   2
   2  -1 -10 359.135 34.2902   2
  -3  -1 -10 190.466 19.7890   1
  -3   1  10 161.599 19.5810   3
   3  -1  10 151.187 19.5345   2
  -3   1  10 189.210 22.3093   2
   3   1 -10 162.518 18.0883   1
  -3   1 -10 194.968 20.0871   1
  -3  -1  10 184.352 21.5558   3
   3   1  10 175.275 20.2633   2
   3  -1 -10 173.593 21.8765   2
  -3  -1  10 149.590 20.4282   2
  -4  -1 -10 206.294 22.3844   1
   4   1 -10 222.928 22.0985   1
  -4   1  10 175.246 22.9522   2
   4   1 -10 213.885 24.3766   2
  -4   1  10 239.508 25.7775   3
   4  -1  10 246.078 24.5145   2
   4   1  10 250.613 24.8727   2
  -4  -1  10 207.075 24.7328   3
   4  -1 -10 251.184 21.7882   1
  -4   1 -10 268.664 24.7740   1
   4  -1 -10 245.752 25.8377   2
  -4  -1  10 209.554 24.0468   2
  -5  -1 -10 471.031 37.1855   1
   5   1 -10 410.558 36.1293   2
  -5   1  10 475.108 38.6701   2
   5  -1  10 431.748 35.3361   2
  -5   1  10 489.128 40.6578   3
   5   1 -10 437.608 34.7782   1
   5  -1 -10 435.159 37.2323   2
  -5  -1  10 431.815 36.7498   2
  -5  -1  10 461.761 40.1299   3
  -5   1 -10 474.633 37.4212   1
   5   1  10 395.136 34.0986   2
  -6   1  10 154.526 23.6616   3
   6  -1  10 159.111 19.5863   2
  -6  -1 -10 146.636 20.8491   1
   6   1 -10 170.902 20.3883   1
  -6   1  10 164.725 21.7817   2
   6   1  10 137.811 18.7528   2
  -6  -1  10 144.625 22.6658   3
  -6   1 -10 149.660 21.0014   1
   6  -1 -10 134.353 19.3232   2
  -7   1  10 550.647 48.5216   3
  -7  -1 -10 525.847 44.0836   1
   7   1 -10 490.227 41.0383   1
   7  -1  10 540.376 41.2808   2
  -7   1 -10 563.450 45.3085   1
  -7  -1  10 581.497 48.8202   3
   7   1  10 518.770 45.5862   1
   7   1  10 528.448 40.2012   2
  -8   1  10 67.8699 19.6712   3
   8   1 -10 57.6841 16.1352   1
   8  -1  10 74.7743 14.1962   2
  -8  -1 -10 57.8727 18.0010   1
  -8  -1  10 72.7966 20.5823   3
  -8   1 -10 63.5054 17.8388   1
   8   1  10 39.8381 15.3050   1
   9  -1  10 1.54288 9.91171   1
  -9  -1 -10 -0.6887 8.37005   1
  -9   1  10 1.70094 9.51382   3
  -9  -1  10 7.20655 10.6867   3
   9   1  10 1.19658 9.47119   1
  -9   1 -10 5.82221 9.42455   1
   0  -2 -10 332.249 30.4136   2
   0   2  10 275.504 28.2084   2
   0  -2  10 288.122 28.7175   2
   0   2 -10 324.859 26.2885   1
   0   2  10 319.572 23.6245   3
  -1   2  10 199.607 23.3285   2
   1  -2  10 235.806 24.2820   2
  -1  -2 -10 214.189 19.5239   1
  -1  -2 -10 188.721 22.6761   2
  -1   2  10 259.373 20.8703   3
   1   2 -10 218.764 21.0462   1
  -1  -2  10 179.740 22.2257   2
   1  -2 -10 210.889 24.2758   2
   1   2  10 179.922 22.3084   2
  -1   2 -10 188.098 19.8625   1
   1  -2 -10 214.579 18.3312   1
  -2   2  10 338.184 26.4110   3
   2  -2  10 281.591 26.8792   2
  -2  -2 -10 293.248 24.2279   1
  -2   2  10 296.394 28.7667   2
   2   2 -10 339.034 26.3608   1
   2  -2 -10 236.420 26.9957   2
   2  -2 -10 234.506 20.4609   1
  -2   2 -10 223.452 22.9038   1
  -2  -2  10 252.064 26.6229   2
   2   2  10 260.547 26.5109   2
   3   2 -10 607.779 43.2860   1
  -3   2  10 641.882 48.2739   2
  -3  -2 -10 620.313 43.2342   1
   3  -2  10 639.498 46.1404   2
  -3   2  10 691.668 46.2355   3
   3  -2 -10 707.325 49.7508   2
   3   2  10 734.936 47.6228   2
  -3  -2  10 676.697 48.4403   2
  -3   2 -10 594.094 43.5742   1
  -4  -2 -10 97.5283 15.0790   1
   4  -2  10 114.392 16.8149   2
  -4   2  10 131.064 19.2049   2
   4   2 -10 119.610 16.1263   1
  -4   2  10 111.829 17.5166   3
   4  -2 -10 108.264 17.4654   2
  -4   2 -10 107.714 16.2578   1
  -4  -2  10 127.280 19.0564   3
  -4  -2  10 125.830 18.6982   2
   4   2  10 99.9217 15.9786   2
  -5   2  10 123.873 19.6964   3
  -5  -2 -10 100.302 16.6253   1
   5   2 -10 110.250 16.9855   1
   5  -2  10 120.956 17.2756   2
   5  -2 -10 121.308 19.0065   2
   5   2  10 130.998 17.6254   2
  -5  -2  10 154.344 22.0917   3
  -5   2 -10 129.866 18.4742   1
   6  -2  10 291.693 28.8729   2
  -6   2  10 240.905 30.4840   3
  -6  -2 -10 316.663 31.1596   1
   6   2 -10 290.390 29.7456   1
   6  -2 -10 331.028 31.1534   2
  -6   2 -10 355.348 32.7245   1
   6   2  10 318.649 28.6079   2
   6   2  10 366.307 33.3439   1
  -6  -2  10 361.528 35.1765   3
   7   2 -10 138.984 20.3117   1
  -7  -2 -10 103.339 19.8250   1
   7  -2  10 133.361 19.7164   2
  -7   2  10 148.524 24.1016   3
  -7  -2  10 167.670 25.5401   3
   7   2  10 148.565 18.9185   2
   7   2  10 130.990 21.8695   1
  -7   2 -10 121.359 20.3744   1
   8   2 -10 220.965 27.0778   1
   8  -2  10 195.863 24.3322   2
  -8   2  10 197.309 29.1650   3
  -8  -2 -10 206.485 27.9095   1
   8   2  10 189.961 27.4224   1
  -8  -2  10 205.802 29.2334   3
  -8   2 -10 203.572 27.2094   1
  -9   2  10 159.456 27.6074   3
  -9  -2 -10 174.629 27.1834   1
   9  -2  10 141.491 25.5108   1
   9   2 -10 106.485 20.5403   1
  -9  -2  10 131.755 25.8351   3
   9   2  10 162.961 26.4051   1
  -9   2 -10 139.802 25.3288   1
   0  -3 -10 119.893 14.2677   1
   0  -3 -10 181.349 21.8945   2
   0  -3  10 177.738 21.4438   2
   0   3 -10 184.968 19.1318   1
   0   3  10 160.714 16.1913   3
   0   3  10 180.317 21.7560   2
   1  -3  10 69.0186 14.0295   2
   1   3 -10 68.5099 12.5917   1
  -1  -3 -10 69.2318 13.9230   2
  -1   3  10 65.7172 14.1955   2
  -1   3  10 74.2802 11.7037   3
  -1   3 -10 105.956 14.4308   1
   1  -3 -10 65.7512 14.3459   2
   1   3  10 64.6487 10.2981   3
  -1  -3  10 85.9310 15.7923   2
   1   3  10 91.8527 15.4204   2
   1  -3 -10 93.6343 11.2135   1
   2   3 -10 694.701 49.4366   1
  -2  -3 -10 730.128 52.8374   2
  -2  -3 -10 768.264 48.7052   1
   2  -3  10 735.808 52.4625   2
  -2   3  10 814.667 50.3054   3
  -2   3  10 743.591 55.0144   2
   2  -3 -10 883.956 57.6764   2
  -2  -3  10 837.410 55.7188   2
  -2   3 -10 823.382 51.1431   1
   2   3  10 870.332 55.1356   2
   3   3 -10 287.994 26.5348   1
  -3  -3 -10 265.884 24.9074   1
   3  -3  10 278.520 27.6489   2
  -3   3  10 254.349 25.8793   3
  -3   3 -10 317.811 27.8295   1
   3  -3 -10 283.959 29.3971   2
   3   3  10 341.891 29.7545   2
  -3  -3  10 345.710 30.8930   2
  -4  -3 -10 657.941 45.0974   1
  -4   3  10 625.068 46.9617   3
   4  -3  10 633.129 45.8646   2
   4   3 -10 629.923 45.1949   1
  -4   3 -10 607.864 44.7425   1
   4  -3 -10 689.970 50.0336   2
   4   3  10 648.021 45.5786   2
  -4  -3  10 616.005 46.9647   2
   5   3 -10 22.8395 9.46617   1
  -5  -3 -10 40.3665 12.3085   1
   5  -3  10 44.8220 13.1616   2
  -5   3  10 32.2321 11.9149   3
  -5  -3  10 34.9470 13.0953   3
   5  -3 -10 16.9575 9.50869   2
  -5   3 -10 31.7193 11.8205   1
   5   3  10 59.7841 12.6824   1
   5   3  10 30.5948 10.6229   2
   6  -3  10 1.53941 5.81816   2
   6   3 -10 14.8531 9.51716   1
  -6   3  10 4.87462 9.27411   3
  -6  -3 -10 6.11645 7.23828   1
   6   3  10 10.4061 8.81397   1
   6   3  10 4.66490 5.92182   2
  -6  -3  10 7.43511 8.74075   3
   6  -3 -10 3.03487 7.25234   2
  -6   3 -10 8.08618 7.56117   1
   7   3 -10 106.469 18.9512   1
  -7   3  10 97.2411 20.4916   3
  -7  -3 -10 94.7358 22.1110   1
   7  -3  10 75.6724 15.4312   2
   7   3  10 88.9449 18.0942   1
   7  -3 -10 79.9611 16.7214   2
  -7  -3  10 77.7182 20.9116   3
  -7   3 -10 94.7996 18.0573   1
   8  -3  10 296.470 29.8424   2
  -8  -3 -10 308.791 35.2350   1
   8   3 -10 300.456 32.7456   1
  -8   3  10 285.987 36.4519   3
  -8   3 -10 261.956 31.4825   1
  -8  -3  10 253.032 33.7751   3
   8   3  10 301.324 34.2970   1
   9  -3  10 37.1758 12.9942   2
  -9  -3 -10 46.3000 18.5046   1
  -9   3  10 30.4140 16.1875   3
   9   3 -10 56.6238 17.3672   1
  -9   3 -10 56.1377 18.8503   1
  -9  -3  10 49.7129 18.6331   3
   9   3  10 68.0187 20.5319   1
   0   4  10 49.0023 14.0008   2
   0   4  10 61.5710 10.6061   3
   0   4 -10 57.7661 11.8075   1
   0  -4  10 66.2925 13.6369   2
   0  -4 -10 59.5838 15.2029   2
   1   4 -10 388.867 31.7140   1
  -1  -4 -10 405.087 28.4874   1
   1  -4  10 374.374 33.3732   2
  -1  -4 -10 427.659 35.5503   2
  -1   4  10 436.253 30.5076   3
  -1  -4  10 382.182 34.1428   2
  -1   4 -10 324.235 29.4304   1
   1   4  10 337.501 26.6508   3
   1   4  10 376.522 33.7756   2
   1  -4 -10 364.109 34.4273   2
   2  -4  10 171.571 21.7408   2
  -2   4  10 171.366 19.4257   3
  -2  -4 -10 153.255 21.1848   2
   2   4 -10 217.793 22.2416   1
  -2   4 -10 200.240 21.3720   1
   2   4  10 181.556 22.0875   2
  -2  -4  10 222.938 24.9023   2
   2  -4 -10 212.905 25.1367   2
   2   4  10 198.387 17.8656   3
  -3   4  10 1012.31 61.3168   3
   3  -4  10 1008.77 63.1212   2
  -3  -4 -10 993.871 62.4476   2
  -3  -4 -10 1012.08 59.4592   1
   3   4 -10 991.263 61.5387   1
   3   4  10 928.975 61.4665   2
  -3   4 -10 868.487 58.9059   1
  -3  -4  10 832.147 60.6910   2
   3  -4 -10 921.720 64.6688   2
  -4   4  10 212.207 25.5613   3
  -4  -4 -10 236.414 24.9797   1
   4  -4  10 217.322 25.4920   2
   4   4 -10 254.999 26.4967   1
   4  -4 -10 289.303 30.0440   2
   4   4  10 360.847 29.7231   2
  -4   4 -10 301.665 27.6146   1
   4   4  10 282.639 27.0381   1
   5  -4  10 203.645 24.3657   2
  -5  -4 -10 183.907 23.2744   1
  -5   4  10 160.972 23.1190   3
   5   4 -10 154.034 22.4464   1
   5  -4 -10 183.563 24.5423   2
  -5   4 -10 262.210 26.0708   1
   5   4  10 225.109 23.3506   2
   5   4  10 230.048 24.8253   1
   6   4 -10 18.2009 10.3475   1
   6  -4  10 17.8828 9.88374   2
  -6  -4 -10 23.6659 11.3335   1
  -6   4  10 22.8128 11.6759   3
  -6   4 -10 15.1704 9.63713   1
   6  -4 -10 18.7900 10.7237   2
   6   4  10 34.2439 10.9012   2
   6   4  10 10.3506 8.45074   1
  -6  -4  10 16.1618 10.2526   3
   7   4 -10 113.226 20.8646   1
   7  -4  10 97.3541 17.9094   2
  -7  -4 -10 84.1782 19.5977   1
  -7   4  10 107.381 22.1161   3
  -7   4 -10 170.306 23.2036   1
   7  -4 -10 167.340 23.2003   2
  -7  -4  10 156.353 25.5983   3
   7   4  10 178.168 24.4351   1
   8   4 -10 101.450 19.7988   1
  -8  -4 -10 66.4869 19.2490   1
   8  -4  10 101.277 18.5313   2
  -8   4  10 58.8069 20.2093   3
  -8  -4  10 102.611 22.6889   3
   8   4  10 107.898 22.1451   1
  -8   4 -10 93.5544 19.7622   1
  -9   4  10 295.645 37.9238   3
   9   4 -10 269.779 33.3808   1
   9  -4  10 283.273 30.8589   2
  -9   4 -10 271.527 33.5092   1
   9   4  10 277.659 34.8803   1
  -9  -4  10 276.020 36.4187   3
   0  -5 -10 90.2466 16.7525   2
   0   5 -10 102.672 16.1996   1
   0   5  10 93.1477 13.7356   3
   0  -5  10 131.070 18.6331   2
   1   5 -10 417.187 35.1796   1
   1  -5  10 494.991 38.9220   2
  -1  -5 -10 438.755 38.2780   2
  -1   5  10 476.947 34.1021   3
   1   5  10 419.734 37.4367   2
   1  -5 -10 530.725 42.2636   2
  -1  -5  10 385.937 36.3705   2
  -1   5 -10 415.573 34.7018   1
   1   5  10 487.108 33.0226   3
   2   5 -10 601.702 45.3645   1
  -2  -5 -10 611.895 47.1111   2
   2  -5  10 625.486 47.4233   2
  -2   5  10 627.239 43.9689   3
   2   5  10 645.064 47.5988   2
   2   5  10 653.616 41.3812   3
   2  -5 -10 687.891 51.4880   2
  -2   5 -10 641.015 44.8193   1
  -2  -5  10 689.623 48.9639   2
  -3   5  10 44.3210 13.1194   3
   3   5 -10 59.3508 13.0825   1
   3  -5  10 55.1504 15.0529   2
  -3  -5 -10 51.2311 14.3758   2
   3  -5 -10 42.1795 13.6721   2
   3   5  10 54.1166 13.8738   2
  -3   5 -10 58.9096 14.2697   1
  -3  -5  10 45.9709 13.1637   2
   3   5  10 56.4037 11.4022   3
  -4  -5 -10 371.096 32.0863   2
  -4  -5 -10 333.735 30.7974   1
   4  -5  10 349.836 32.4795   2
  -4   5  10 334.144 31.8121   3
[truncated: 79,775 more chars]
