# Supplementary material for: Crystal structure of chlorido­[diphen­yl(thio­phen-2-yl)phosphine-κP]gold(I)
Source: Acta Crystallogr E Crystallogr Commun. 2022 Sep 26;78(Pt 10):1044–7. doi: 10.1107/S2056989022009227 (PMC9535822; doi:10.1107/S2056989022009227)
Supplement: Supplementary file 2 [file e-78-01044-Isup2.hkl]

data_I                                                                          
_shelx_title ' gvsu217c_a.res in P2(1)2(1)2(1)'                                 
_shelx_refln_list_code          4                                               
_shelx_F_calc_maximum      351.14                                               
_exptl_crystal_F_000       944.00                                               
_reflns_d_resolution_high  0.8098                                               
                                                                                
loop_                                                                           
 _space_group_symop_operation_xyz                                               
 'x, y, z'                                                                      
 '-x+1/2, -y, z+1/2'                                                            
 '-x, y+1/2, -z+1/2'                                                            
 'x+1/2, -y+1/2, -z'                                                            
                                                                                
_cell_length_a    10.0322                                                       
_cell_length_b    12.0784                                                       
_cell_length_c    12.9412                                                       
_cell_angle_alpha  90.000                                                       
_cell_angle_beta   90.000                                                       
_cell_angle_gamma  90.000                                                       
                                                                                
_shelx_F_squared_multiplier     1.000                                           
                                                                                
loop_                                                                           
 _refln_index_h                                                                 
 _refln_index_k                                                                 
 _refln_index_l                                                                 
 _refln_F_squared_calc                                                          
 _refln_F_squared_meas                                                          
 _refln_F_squared_sigma                                                         
 _refln_observed_status                                                         
   2   0   0      18076.56      17301.56       481.39 o                         
   4   0   0      13310.57      13590.50       407.67 o                         
   6   0   0      30817.26      31242.02       898.19 o                         
   8   0   0       3289.13       3126.43       216.94 o                         
  10   0   0       4006.84       4480.61       298.72 o                         
  12   0   0       1981.69       2108.69       215.59 o                         
   1   1   0      38726.69      40007.11       924.75 o                         
   2   1   0        183.90        172.32        16.67 o                         
   3   1   0       6192.90       6378.58       133.32 o                         
   4   1   0      15468.18      15752.26       304.01 o                         
   5   1   0      35844.69      36313.06       720.91 o                         
   6   1   0        100.32         22.31        13.79 o                         
   7   1   0       6231.69       6046.03       188.52 o                         
   8   1   0       1118.35        819.45        87.25 o                         
   9   1   0         24.89          3.13        32.13 o                         
  10   1   0       1826.45       1891.49       132.52 o                         
  11   1   0       2851.38       2901.94       173.63 o                         
  12   1   0         55.92         73.76        52.12 o                         
   0   2   0      13897.94      14644.18       347.77 o                         
   1   2   0      18936.37      19811.69       382.93 o                         
   2   2   0      22612.63      24083.30       467.47 o                         
   3   2   0      26240.81      27236.70       590.80 o                         
   4   2   0      20057.47      21083.90       476.81 o                         
   5   2   0      11822.95      11865.72       243.25 o                         
   6   2   0      18277.77      18559.91       446.34 o                         
   7   2   0       3053.60       2724.81       113.75 o                         
   8   2   0        817.56        780.25        76.74 o                         
   9   2   0      12337.23      12083.47       391.61 o                         
  10   2   0        761.75        704.08        95.31 o                         
  11   2   0        368.48        344.35        74.54 o                         
  12   2   0       1797.88       2164.60       157.97 o                         
   1   3   0       3506.71       3442.87        82.39 o                         
   2   3   0      33104.36      34120.61       658.40 o                         
   3   3   0        131.36        128.23        14.78 o                         
   4   3   0      34127.41      33545.42       732.60 o                         
   5   3   0       3310.41       3158.47       112.82 o                         
   6   3   0        592.77        486.86        42.22 o                         
   7   3   0        723.91        658.75        56.65 o                         
   8   3   0      10734.18      10957.61       309.64 o                         
   9   3   0        321.35        352.28        67.08 o                         
  10   3   0       6885.51       6814.05       274.12 o                         
  11   3   0         93.45         66.80        52.36 o                         
  12   3   0          3.69         29.08        58.33 o                         
   0   4   0        522.46        451.71        58.55 o                         
   1   4   0      11817.22      12100.17       273.84 o                         
   2   4   0        122.29        134.50        16.26 o                         
   3   4   0      48441.73      49932.64       963.18 o                         
   4   4   0        345.63        335.67        17.72 o                         
   5   4   0       8063.78       8284.72       203.97 o                         
   6   4   0        953.08        938.96        62.44 o                         
   7   4   0       5750.89       5384.54       181.19 o                         
   8   4   0       1715.67       1737.21       112.48 o                         
   9   4   0       9377.92       9239.01       324.53 o                         
  10   4   0         93.38         85.09        44.55 o                         
  11   4   0       1233.13       1284.64       145.89 o                         
   1   5   0       8021.47       8530.80       188.33 o                         
   2   5   0      37456.75      38791.77       756.68 o                         
   3   5   0       2882.22       2822.20        91.66 o                         
   4   5   0      19417.93      18864.94       394.50 o                         
   5   5   0       6103.20       6385.76       168.38 o                         
   6   5   0        539.17        492.00        44.64 o                         
   7   5   0       2480.64       2635.66       105.47 o                         
   8   5   0       8079.16       8748.92       304.55 o                         
   9   5   0        200.54        152.40        50.69 o                         
  10   5   0       2914.63       2919.09       203.93 o                         
  11   5   0       1957.07       1985.19       173.79 o                         
   0   6   0      12022.39      11484.72       304.79 o                         
   1   6   0        944.56        825.88        39.17 o                         
   2   6   0       8232.47       7966.71       185.67 o                         
   3   6   0      11825.41      12261.65       271.07 o                         
   4   6   0       2126.60       2177.24        75.99 o                         
   5   6   0        457.89        316.81        41.30 o                         
   6   6   0      15934.42      15933.32       402.07 o                         
   7   6   0       1357.17       1420.32       102.47 o                         
   8   6   0       4556.18       4460.94       199.42 o                         
   9   6   0       2365.78       2349.70       146.67 o                         
  10   6   0        482.59        333.11        86.11 o                         
  11   6   0        395.24        388.29        98.15 o                         
   1   7   0      17716.57      18409.16       356.71 o                         
   2   7   0         83.82         98.83        20.23 o                         
   3   7   0        100.35        128.60        22.09 o                         
   4   7   0          5.58         11.36        20.74 o                         
   5   7   0      10751.83       9787.01       308.18 o                         
   6   7   0        427.71        385.56        60.79 o                         
   7   7   0      15231.45      15391.68       462.86 o                         
   8   7   0        816.28        740.08        92.04 o                         
   9   7   0         40.72         33.96        41.57 o                         
  10   7   0         41.04        -16.44        48.80 o                         
   0   8   0      15902.05      16614.19       505.54 o                         
   1   8   0       1349.82       1297.32        53.51 o                         
   2   8   0       7330.04       7009.19       182.13 o                         
   3   8   0       2945.73       3122.71       117.37 o                         
   4   8   0       5084.43       4776.56       183.38 o                         
   5   8   0         15.81          1.78        23.78 o                         
   6   8   0      12845.11      12752.82       396.09 o                         
   7   8   0        103.76         49.63        37.18 o                         
   8   8   0       2479.62       2187.76       141.11 o                         
   9   8   0        325.52        197.57        63.43 o                         
  10   8   0        640.86        512.80        91.62 o                         
   1   9   0      11475.85      11054.79       262.27 o                         
   2   9   0      10791.90      10820.09       286.64 o                         
   3   9   0          6.01         10.02        19.78 o                         
   4   9   0       4457.96       4510.80       182.88 o                         
   5   9   0       1675.62       1646.00       106.77 o                         
   6   9   0        328.92        241.94        55.22 o                         
   7   9   0       3596.04       3845.64       190.49 o                         
   8   9   0       2083.28       2142.52       145.70 o                         
   9   9   0        131.72         51.57        46.46 o                         
   0  10   0       1147.94        942.35       104.99 o                         
   1  10   0       2055.21       2032.78        96.65 o                         
   2  10   0        275.10        349.24        47.79 o                         
   3  10   0      13269.10      14123.55       368.77 o                         
   4  10   0        300.40        208.08        49.85 o                         
   5  10   0       1759.80       1767.76       114.99 o                         
   6  10   0       1396.76       1373.81       108.56 o                         
   7  10   0       1163.86       1141.54       107.47 o                         
   8  10   0        233.93        190.27        61.82 o                         
   9  10   0       2259.23       2391.81       191.79 o                         
   1  11   0        285.16        256.43        52.44 o                         
   2  11   0      11689.46      12358.31       373.47 o                         
   3  11   0        105.94        101.41        43.98 o                         
   4  11   0       4283.59       4219.23       166.30 o                         
   5  11   0        119.11         79.06        42.18 o                         
   6  11   0          0.40         -7.16        35.00 o                         
   7  11   0         17.69         23.58        44.13 o                         
   8  11   0       3889.59       4405.42       261.42 o                         
   0  12   0       1447.46       1259.38       136.87 o                         
   1  12   0       1875.90       1684.58       110.89 o                         
   2  12   0       1515.61       1845.95       114.64 o                         
   3  12   0       6106.82       5855.08       228.23 o                         
   4  12   0        645.45        666.95        82.39 o                         
   5  12   0        490.68        359.83        69.38 o                         
   6  12   0       1185.38       1107.08        95.89 o                         
   7  12   0       1213.55       1286.07       142.61 o                         
   1  13   0       2298.90       2379.51       139.39 o                         
   2  13   0       2016.07       1986.73       146.16 o                         
   3  13   0        210.15        144.88        51.52 o                         
   4  13   0       3218.90       3181.42       169.06 o                         
   5  13   0       1590.92       1658.65       128.13 o                         
   6  13   0        343.51        226.77        81.80 o                         
   0  14   0       7396.68       7800.24       413.19 o                         
   1  14   0        370.65        430.10        86.72 o                         
   2  14   0       1596.34       1373.10       152.46 o                         
   3  14   0         19.59          2.68        42.17 o                         
   4  14   0        592.39        520.96        86.81 o                         
   1   0   1      41623.18      43229.56       999.66 o                         
   2   0   1         98.08         76.64        11.73 o                         
   3   0   1      41378.57      41936.53       749.71 o                         
   4   0   1        503.06        468.33        26.84 o                         
   5   0   1      14111.41      13760.72       278.56 o                         
   6   0   1          8.11         11.45        13.87 o                         
   7   0   1       5209.12       5169.31       199.06 o                         
   8   0   1         44.23         26.09        30.56 o                         
   9   0   1      19356.32      20291.45       584.01 o                         
  10   0   1          2.00          4.61        35.75 o                         
  11   0   1       1188.91        964.45       109.23 o                         
  12   0   1         10.48          3.98        45.35 o                         
 -12   1   1         61.17          7.75        46.20 o                         
 -11   1   1       1638.43       1822.33       133.84 o                         
 -10   1   1       8291.57       8744.46       322.44 o                         
  -9   1   1        359.39        339.69        66.49 o                         
  -8   1   1       9175.43       8875.03       300.04 o                         
  -7   1   1       2653.50       2471.97       106.57 o                         
  -6   1   1          9.89         23.63        14.97 o                         
  -5   1   1      13331.86      13765.21       300.52 o                         
  -4   1   1      38835.92      39611.61       768.18 o                         
  -3   1   1       2243.46       2318.35        64.65 o                         
  -2   1   1      22993.39      23557.96       641.61 o                         
  -1   1   1       5640.58       5877.20       129.08 o                         
   0   1   1        114.15         82.16        15.64 o                         
   1   1   1       5004.89       5393.44       105.98 o                         
   2   1   1      32720.37      31872.02       746.33 o                         
   3   1   1       2036.87       2068.71        67.92 o                         
   4   1   1      38733.59      39040.40       711.54 o                         
   5   1   1      13447.86      13886.78       279.44 o                         
   6   1   1         17.69         30.01        13.98 o                         
   7   1   1       2815.17       2665.97       109.24 o                         
   8   1   1       8910.31       8710.25       298.72 o                         
   9   1   1        306.14        234.92        73.87 o                         
  10   1   1       8700.76       8928.22       324.67 o                         
  11   1   1       1402.22       1297.01       117.38 o                         
  12   1   1         65.75         32.62        46.02 o                         
 -12   2   1       1349.93       1088.30       121.49 o                         
 -11   2   1        733.12        818.48       104.24 o                         
 -10   2   1       2043.60       1960.99       134.24 o                         
  -9   2   1       7175.58       7335.80       274.21 o                         
  -8   2   1       2466.89       2514.72       137.23 o                         
  -7   2   1       1078.41       1020.35        67.18 o                         
  -6   2   1      16843.99      17065.60       408.05 o                         
  -5   2   1      13746.06      13966.35       343.97 o                         
  -4   2   1       3934.55       4126.97       129.95 o                         
  -3   2   1      30538.64      31767.41       796.86 o                         
  -2   2   1        635.48        584.42        32.93 o                         
  -1   2   1       2371.97       2305.31        99.16 o                         
   0   2   1      48090.20      49494.01       863.55 o                         
   1   2   1       2135.20       1919.17        50.07 o                         
   2   2   1        398.58        384.16        18.17 o                         
   3   2   1      33052.85      34059.79       644.91 o                         
   4   2   1       4726.96       4774.18       117.05 o                         
   5   2   1      14237.77      14343.87       308.42 o                         
   6   2   1      15886.46      16281.66       369.29 o                         
   7   2   1       1051.53       1099.34        63.39 o                         
   8   2   1       2724.45       2668.83       139.87 o                         
   9   2   1       7064.94       7135.17       272.03 o                         
  10   2   1       2014.44       1912.29       219.57 o                         
  11   2   1        720.76        626.52        92.71 o                         
  12   2   1       1438.30       1298.18       124.56 o                         
 -12   3   1          5.47         25.48        48.67 o                         
 -11   3   1       3285.03       3505.39       194.65 o                         
 -10   3   1        640.85        588.90        88.88 o                         
  -9   3   1        295.93        183.99        53.15 o                         
  -8   3   1       2140.32       2132.81       107.28 o                         
  -7   3   1      12611.32      12674.19       328.42 o                         
  -6   3   1       1317.74       1163.24        74.82 o                         
  -5   3   1      28867.79      29599.30       652.99 o                         
  -4   3   1        273.57        316.44        31.10 o                         
  -3   3   1       2024.88       2061.52        62.11 o                         
  -2   3   1        494.13        442.90        29.73 o                         
  -1   3   1      86817.85      87435.49      2009.95 o                         
   0   3   1         55.50         49.56        20.08 o                         
   1   3   1      87106.52      87179.51      1800.53 o                         
   2   3   1        177.95        234.63        19.76 o                         
   3   3   1       1979.25       2038.59        59.29 o                         
   5   3   1      27699.56      28653.93       542.42 o                         
   6   3   1       1491.98       1409.44        74.15 o                         
   7   3   1      11632.91      11757.64       325.76 o                         
   8   3   1       2189.00       2272.29       175.58 o                         
   9   3   1        289.78        243.15        57.44 o                         
  10   3   1        631.32        589.39        88.69 o                         
  11   3   1       3593.59       3937.81       239.30 o                         
  12   3   1         16.71          1.22        55.35 o                         
 -11   4   1         26.11         35.42        44.80 o                         
 -10   4   1       2189.77       2179.79       153.03 o                         
  -9   4   1         63.08         69.12        41.64 o                         
  -8   4   1       2793.71       2654.06       122.14 o                         
  -7   4   1         74.91          7.66        22.55 o                         
  -6   4   1      25189.59      25305.36       579.65 o                         
  -5   4   1         27.62         34.36        19.45 o                         
  -4   4   1      16886.19      16353.34       329.84 o                         
  -3   4   1        623.27        541.72        30.84 o                         
  -2   4   1      12199.92      12498.01       260.74 o                         
  -1   4   1       4007.03       4064.26       108.93 o                         
   0   4   1      60919.11      61980.32      1019.15 o                         
   1   4   1       4141.26       4241.99       151.56 o                         
   2   4   1      12074.99      12407.42       287.21 o                         
   3   4   1       1058.61        964.46        65.49 o                         
   4   4   1      15048.92      14693.46       324.63 o                         
   5   4   1         66.36         97.32        21.55 o                         
   6   4   1      23997.88      24117.62       522.34 o                         
   7   4   1         99.57         88.92        26.25 o                         
   8   4   1       2501.81       2388.60       117.44 o                         
   9   4   1        106.40         66.69        49.14 o                         
  10   4   1       2060.34       2035.67       166.72 o                         
  11   4   1         49.85         22.68        58.16 o                         
 -11   5   1       1978.13       1941.93       173.47 o                         
 -10   5   1       1511.32       1519.44       146.21 o                         
  -9   5   1         60.19         84.19        35.60 o                         
  -8   5   1       2054.12       2056.60       125.15 o                         
  -7   5   1      10083.38      10200.59       335.89 o                         
  -6   5   1       1039.61        979.50        76.82 o                         
  -5   5   1      14901.54      14839.44       371.53 o                         
  -4   5   1      11561.75      12002.32       265.72 o                         
  -3   5   1       1202.59       1218.94        48.64 o                         
  -2   5   1      17890.71      19376.29       402.52 o                         
  -1   5   1      27011.69      28327.86       584.64 o                         
   0   5   1        819.59        803.95        41.61 o                         
   1   5   1      24756.92      25814.42       531.88 o                         
   2   5   1      19072.63      20373.80       444.76 o                         
   3   5   1       1105.02       1130.86        52.82 o                         
   4   5   1      11311.94      11973.97       244.57 o                         
   5   5   1      15622.17      15420.48       337.57 o                         
   6   5   1       1160.00       1097.93        60.54 o                         
   7   5   1      10549.65      10861.43       270.68 o                         
   8   5   1       2060.72       1896.79       106.46 o                         
   9   5   1         73.74         15.81        35.91 o                         
  10   5   1       1504.26       1514.85       150.34 o                         
  11   5   1       1715.52       1690.37       165.21 o                         
 -11   6   1        752.20        660.07       122.96 o                         
 -10   6   1        253.96        145.65        71.21 o                         
  -9   6   1       5139.39       5149.37       224.75 o                         
  -8   6   1         97.79         80.62        42.40 o                         
  -7   6   1       3553.56       3450.66       140.77 o                         
  -6   6   1       3627.41       3394.14       153.87 o                         
  -5   6   1       3298.66       2960.67       135.73 o                         
  -4   6   1       4268.51       4695.99       125.97 o                         
  -3   6   1      29624.31      29682.74       604.71 o                         
  -2   6   1       8074.98       8398.93       194.99 o                         
  -1   6   1      10290.52      10395.37       212.95 o                         
   0   6   1      12711.71      12987.14       256.51 o                         
   1   6   1      10457.16      10428.66       229.93 o                         
   2   6   1       8289.24       8526.09       195.90 o                         
   3   6   1      29979.59      30603.88       606.69 o                         
   4   6   1       4028.91       4315.20       123.23 o                         
   5   6   1       3594.97       3377.36       121.80 o                         
   6   6   1       3428.60       3429.59       132.72 o                         
   7   6   1       3309.53       3427.62       144.40 o                         
   8   6   1         39.21         45.74        35.58 o                         
   9   6   1       4981.15       4967.41       223.62 o                         
  10   6   1        254.56        253.73        82.70 o                         
  11   6   1        724.30        581.80       189.88 o                         
 -10   7   1       2109.55       1853.12       140.04 o                         
  -9   7   1        244.42        222.39        61.89 o                         
  -8   7   1       8737.64       9130.73       322.67 o                         
  -7   7   1        248.40        220.61        54.42 o                         
  -6   7   1         25.97         72.94        32.96 o                         
  -5   7   1         10.55          6.47        24.51 o                         
  -4   7   1      14040.80      14550.84       361.40 o                         
  -3   7   1       1371.49       1392.90        70.63 o                         
  -2   7   1      30563.85      31776.73       632.14 o                         
  -1   7   1        725.32        624.13        34.01 o                         
   0   7   1        228.90        158.20        21.00 o                         
   1   7   1        700.17        651.93        41.48 o                         
   2   7   1      30001.60      31165.24       585.24 o                         
   3   7   1       1372.18       1446.23        83.35 o                         
   4   7   1      14203.14      14551.27       360.07 o                         
   5   7   1         44.15         43.32        22.69 o                         
   6   7   1         26.84         42.15        30.19 o                         
   7   7   1        254.80        199.15        51.37 o                         
   8   7   1       8996.02       8986.57       322.36 o                         
   9   7   1        182.68        124.18        54.85 o                         
  10   7   1       1991.58       1819.63       206.44 o                         
 -10   8   1         79.73         13.11        56.01 o                         
  -9   8   1       3781.21       3923.07       239.05 o                         
  -8   8   1        264.27        194.49        55.46 o                         
  -7   8   1       3571.41       3418.43       175.62 o                         
  -6   8   1        734.48        681.44        75.96 o                         
  -5   8   1       1586.72       1371.65        95.03 o                         
  -4   8   1        161.39        171.51        43.55 o                         
  -3   8   1      30228.89      30492.42       684.84 o                         
  -2   8   1       1783.05       1691.44        80.74 o                         
  -1   8   1       5894.94       5989.29       153.88 o                         
   0   8   1       2607.99       2524.95        78.60 o                         
   1   8   1       5164.90       5175.24       133.59 o                         
   2   8   1       1722.10       1777.76        65.71 o                         
   3   8   1      29236.43      29826.22       616.33 o                         
   4   8   1         88.79         91.17        32.09 o                         
   5   8   1       1843.50       1709.08       102.98 o                         
   6   8   1        997.50        912.56        83.73 o                         
   7   8   1       4118.99       4172.26       188.42 o                         
   8   8   1        253.23        248.00        62.78 o                         
   9   8   1       3580.17       3551.48       224.83 o                         
  10   8   1         96.76         75.24        59.99 o                         
  -9   9   1          5.95          1.09        42.71 o                         
  -8   9   1       3691.62       4002.28       244.27 o                         
  -7   9   1       6119.20       6116.52       250.80 o                         
  -6   9   1        171.68        140.80        46.39 o                         
  -5   9   1       3107.11       3027.86       146.25 o                         
  -4   9   1       4351.01       4233.40       178.62 o                         
  -3   9   1         25.57         38.13        23.38 o                         
  -2   9   1      13958.02      14050.56       357.68 o                         
  -1   9   1       6407.47       6212.71       174.53 o                         
   0   9   1         15.00         35.30        20.70 o                         
   1   9   1       6765.88       6833.89       161.21 o                         
   2   9   1      14157.57      14342.17       326.19 o                         
   3   9   1         28.38         77.37        25.22 o                         
   4   9   1       4556.99       4555.78       180.59 o                         
   5   9   1       2866.00       2292.46       130.53 o                         
   6   9   1        168.82        118.03        44.75 o                         
   7   9   1       6137.06       6053.54       248.56 o                         
   8   9   1       3799.64       3955.78       233.17 o                         
   9   9   1         10.23         13.91        54.40 o                         
  -9  10   1        474.15        463.32        89.83 o                         
  -8  10   1       1262.56       1166.92       118.61 o                         
  -7  10   1       1002.78       1072.50       104.48 o                         
  -6  10   1       6989.37       7502.56       282.79 o                         
  -5  10   1        191.15        169.79        48.68 o                         
  -4  10   1       2242.87       2052.93       122.21 o                         
  -3  10   1       2501.03       2463.25       115.31 o                         
  -2  10   1       3852.43       3981.92       148.80 o                         
  -1  10   1        829.34        741.45        63.01 o                         
   0  10   1       4940.62       4912.46       185.42 o                         
   1  10   1        783.39        588.17        54.12 o                         
   2  10   1       3704.85       3855.73       159.82 o                         
   3  10   1       2917.95       2937.94       120.99 o                         
   4  10   1       2353.85       2317.35       112.25 o                         
   5  10   1        153.80        157.05        47.03 o                         
   6  10   1       7276.21       7481.00       280.97 o                         
   7  10   1        743.83        597.05       107.34 o                         
   8  10   1       1347.00       1210.78       136.02 o                         
   9  10   1        553.56        482.21       109.43 o                         
  -8  11   1         65.29         83.22        56.45 o                         
  -7  11   1       5767.31       6383.14       267.79 o                         
  -6  11   1        244.46        270.64        63.01 o                         
  -5  11   1       4515.27       4821.41       213.16 o                         
  -4  11   1        105.36         71.41        35.28 o                         
  -3  11   1          1.75          0.65        25.62 o                         
  -2  11   1         12.57         18.60        27.56 o                         
  -1  11   1      11706.26      11968.23       366.19 o                         
   0  11   1         23.71         34.85        31.11 o                         
   1  11   1      11638.70      11905.64       323.76 o                         
   2  11   1         13.93         17.79        30.08 o                         
   3  11   1          1.10         29.61        32.65 o                         
   4  11   1        139.18        152.38        47.10 o                         
   5  11   1       4827.71       4915.77       189.24 o                         
   6  11   1        224.29        176.33        66.63 o                         
   7  11   1       5830.56       5833.34       305.84 o                         
   8  11   1         76.78         55.94        61.94 o                         
  -7  12   1         53.85         33.21        49.71 o                         
  -6  12   1       3497.67       3550.76       190.39 o                         
  -5  12   1        587.84        488.71        72.76 o                         
  -4  12   1        892.99        841.60        84.40 o                         
  -3  12   1       2097.90       2058.87       125.19 o                         
  -2  12   1       1369.08       1245.95        96.66 o                         
  -1  12   1         76.07         55.06        35.16 o                         
   0  12   1       5829.46       5791.67       224.34 o                         
   1  12   1         10.12          0.23        30.18 o                         
   2  12   1       1664.42       1496.36       101.70 o                         
   3  12   1       2202.74       2378.46       133.74 o                         
   4  12   1        967.90        995.22        93.78 o                         
   5  12   1        572.09        327.66        81.06 o                         
   6  12   1       3255.04       3554.99       219.35 o                         
   7  12   1         17.68        -13.18        52.26 o                         
  -6  13   1        179.32        133.83        79.79 o                         
  -5  13   1       2294.75       2503.80       153.34 o                         
  -4  13   1       2041.36       2098.59       181.03 o                         
  -3  13   1         53.03         45.99        42.15 o                         
  -2  13   1       2630.85       2568.82       168.84 o                         
  -1  13   1       1163.25       1036.52        93.86 o                         
   0  13   1         21.14        -15.16        31.24 o                         
   1  13   1       1256.35       1169.53        98.63 o                         
   2  13   1       2668.76       2715.16       146.12 o                         
   3  13   1         68.86        126.03        46.80 o                         
   4  13   1       1944.09       1883.15       156.25 o                         
   5  13   1       2336.30       2261.58       232.97 o                         
   6  13   1        166.93        216.78       125.10 o                         
  -4  14   1          5.15         -5.66        41.53 o                         
  -3  14   1       3068.40       3273.66       202.43 o                         
  -2  14   1         32.11        -29.96        46.12 o                         
  -1  14   1       1211.72       1245.82       149.07 o                         
   0  14   1        490.52        434.34        74.82 o                         
   1  14   1       1208.78       1399.63       130.61 o                         
   2  14   1         11.23         -1.29        42.09 o                         
   3  14   1       2962.05       3259.12       205.33 o                         
   4  14   1          9.52         26.50        51.22 o                         
   0   0   2     123296.31     102936.08      3858.21 o                         
   1   0   2       1753.61       1864.33        52.19 o                         
   2   0   2      33222.96      34349.23       723.64 o                         
   3   0   2       2772.21       2411.20        77.86 o                         
   4   0   2      19250.84      20746.02       396.00 o                         
   5   0   2       2059.43       2143.11        69.52 o                         
   6   0   2      37422.82      38311.57       713.29 o                         
   7   0   2        503.73        478.59        48.73 o                         
   8   0   2       2917.11       2780.14       142.12 o                         
   9   0   2        107.89         75.79        40.78 o                         
  10   0   2       2767.17       3101.23       171.00 o                         
  11   0   2         23.56         21.23        45.38 o                         
  12   0   2       3160.21       3231.56       190.21 o                         
 -12   1   2          2.32          2.32        46.39 o                         
 -11   1   2       3065.32       3077.82       254.11 o                         
 -10   1   2       1690.60       1505.72       116.41 o                         
  -9   1   2         10.25         16.51        35.70 o                         
  -8   1   2        603.38        623.80        75.73 o                         
  -7   1   2       7660.50       7713.37       217.78 o                         
  -6   1   2        448.99        418.31        43.77 o                         
  -5   1   2      39197.84      40125.49       715.64 o                         
  -4   1   2      13874.15      13912.82       308.18 o                         
  -3   1   2       1203.68       1281.99        46.23 o                         
  -2   1   2       7237.46       7012.38       172.64 o                         
  -1   1   2      28735.77      29877.73       637.70 o                         
   0   1   2        140.51        131.67        11.36 o                         
   1   1   2      29415.27      30844.20       637.73 o                         
   2   1   2       7280.76       7436.39       135.70 o                         
   3   1   2       1154.83       1199.15        45.48 o                         
   4   1   2      15371.90      15364.15       340.33 o                         
   5   1   2      37721.66      37562.10       713.71 o                         
   6   1   2        657.86        540.95        47.23 o                         
   7   1   2       6992.71       6646.90       192.00 o                         
   8   1   2       1040.85       1105.22        87.57 o                         
   9   1   2         16.86          3.42        34.91 o                         
  10   1   2       1499.90       1217.36       108.05 o                         
  11   1   2       3229.80       3276.81       182.66 o                         
  12   1   2          6.44         16.52        48.55 o                         
 -12   2   2       1060.80       1119.05       118.00 o                         
 -11   2   2        532.39        460.21        83.75 o                         
 -10   2   2       1223.50       1255.53       110.31 o                         
  -9   2   2       7168.39       7440.03       285.00 o                         
  -8   2   2       1908.08       1926.12       103.45 o                         
  -7   2   2       3176.47       2981.17       124.01 o                         
  -6   2   2      14732.66      14796.23       386.65 o                         
  -5   2   2       5111.17       5011.91       144.33 o                         
  -4   2   2      11495.90      11524.14       316.84 o                         
  -3   2   2      31013.01      31732.64       656.58 o                         
  -2   2   2       5253.79       5121.15       130.91 o                         
  -1   2   2      37988.50      40207.97       883.95 o                         
   0   2   2      76650.54      76866.80      1335.38 o                         
   1   2   2      34370.57      36228.14       663.88 o                         
   2   2   2       3909.28       4023.81        86.34 o                         
   3   2   2      28281.18      29205.25       509.39 o                         
   4   2   2      11442.13      11645.24       216.55 o                         
   5   2   2       4859.69       4704.63       121.93 o                         
   6   2   2      16693.89      16732.02       356.46 o                         
   7   2   2       3798.63       3482.08       119.78 o                         
   8   2   2       1484.81       1315.18        87.90 o                         
   9   2   2       7538.93       8391.13       294.38 o                         
  10   2   2       1254.12       1105.13       103.84 o                         
  11   2   2        461.13        387.75        79.26 o                         
  12   2   2       1086.05       1220.71       144.08 o                         
 -12   3   2         25.51         24.51        49.81 o                         
 -11   3   2         72.85         80.08        48.23 o                         
 -10   3   2       6709.78       6973.75       279.32 o                         
  -9   3   2        636.00        525.33        77.36 o                         
  -8   3   2       9059.05       9116.75       265.97 o                         
  -7   3   2        608.57        554.22        54.66 o                         
  -6   3   2        480.91        467.92        46.76 o                         
  -5   3   2        200.46        272.05        42.08 o                         
  -4   3   2      37643.41      38473.79       936.74 o                         
  -3   3   2       4293.08       4564.48       120.96 o                         
  -2   3   2      47532.40      48772.78      1092.78 o                         
  -1   3   2      25016.39      25848.76       575.29 o                         
   0   3   2       2235.90       2599.50        73.82 o                         
   1   3   2      26712.68      27489.46       520.96 o                         
   2   3   2      53017.80      54501.20       919.89 o                         
   3   3   2       3666.39       3919.91        88.02 o                         
   4   3   2      38000.27      38496.54       700.38 o                         
   5   3   2        302.46        308.28        27.88 o                         
   6   3   2        494.62        467.86        45.47 o                         
   7   3   2        720.60        659.84        57.32 o                         
   8   3   2       8582.66       8526.01       263.10 o                         
   9   3   2        477.20        457.22        88.43 o                         
  10   3   2       6926.48       7243.87       333.65 o                         
  11   3   2         38.95         57.01        58.53 o                         
  12   3   2         24.98         26.53        74.71 o                         
 -11   4   2        729.33        769.78       102.02 o                         
 -10   4   2        315.59        290.19        68.64 o                         
  -9   4   2      11901.84      11782.34       352.57 o                         
  -8   4   2       1360.77       1292.93        85.96 o                         
  -7   4   2       4351.68       3886.79       152.66 o                         
  -6   4   2       1222.57       1020.10        75.61 o                         
  -5   4   2       8419.70       8528.09       270.11 o                         
  -4   4   2       3902.94       4098.44       126.11 o                         
  -3   4   2      33159.27      33927.71       744.39 o                         
  -2   4   2       1036.37        953.41        48.89 o                         
  -1   4   2      10096.83      10396.98       239.62 o                         
   0   4   2         41.78         29.68        10.91 o                         
   1   4   2       9786.06       9626.80       211.92 o                         
   2   4   2       1411.78       1383.51        50.58 o                         
   3   4   2      34331.80      34662.04       622.79 o                         
   4   4   2       3285.83       3470.69        87.32 o                         
   5   4   2       8758.97       9109.48       225.22 o                         
   6   4   2       1405.51       1306.45        71.48 o                         
   7   4   2       5004.81       4919.35       162.19 o                         
   8   4   2       1144.97       1063.44        70.94 o                         
   9   4   2      12324.54      12891.86       408.06 o                         
  10   4   2        358.61        371.39       104.30 o                         
  11   4   2        724.77        782.55       160.89 o                         
 -11   5   2       1576.63       1597.17       160.17 o                         
 -10   5   2       3123.96       2951.86       169.84 o                         
  -9   5   2        361.71        302.60        56.16 o                         
  -8   5   2      10301.91      10591.46       310.17 o                         
  -7   5   2       4404.97       4399.94       162.44 o                         
  -6   5   2       1046.01        977.23        77.90 o                         
  -5   5   2       5902.88       6027.40       178.50 o                         
  -4   5   2      17692.56      17375.92       437.25 o                         
  -3   5   2        617.63        536.52        30.48 o                         
  -2   5   2      23044.55      23486.46       464.93 o                         
  -1   5   2      10536.20      11318.29       244.00 o                         
   0   5   2         22.09         -0.40         8.17 o                         
   1   5   2      10948.96      11464.00       244.52 o                         
   2   5   2      22210.49      22626.32       464.64 o                         
   3   5   2        415.64        338.31        28.21 o                         
   4   5   2      20074.23      20305.39       400.95 o                         
   5   5   2       6121.03       6238.96       188.01 o                         
   6   5   2       1234.36       1187.45        69.19 o                         
   7   5   2       4651.22       4559.74       185.89 o                         
   8   5   2      10886.67      10815.47       318.96 o                         
   9   5   2        343.53        308.47        60.23 o                         
  10   5   2       2918.74       3128.51       266.11 o                         
  11   5   2       1622.56       1514.38       194.57 o                         
 -11   6   2        499.14        493.67       106.29 o                         
 -10   6   2        844.85        767.27       121.17 o                         
  -9   6   2       1800.94       1801.95       127.73 o                         
  -8   6   2       3389.32       3280.49       166.90 o                         
  -7   6   2       2746.79       2689.46       140.70 o                         
  -6   6   2      11479.24      11734.70       351.83 o                         
  -5   6   2        634.57        522.07        58.53 o                         
  -4   6   2       2382.11       2210.18        89.09 o                         
  -3   6   2      11440.94      11793.43       330.25 o                         
  -2   6   2       6176.93       6010.87       156.90 o                         
  -1   6   2        465.92        415.83        27.18 o                         
   0   6   2      28872.15      29106.27       537.30 o                         
   2   6   2       5486.43       5668.21       135.19 o                         
   3   6   2      11546.87      11728.00       262.91 o                         
   4   6   2       2080.40       1978.75        73.52 o                         
   5   6   2        821.13        760.62        58.34 o                         
   6   6   2      10555.60      10666.89       340.27 o                         
   7   6   2       2946.21       2652.81       136.92 o                         
   8   6   2       3489.60       3258.92       163.96 o                         
   9   6   2       2005.57       1958.17       154.88 o                         
  10   6   2        832.99        601.99       191.32 o                         
  11   6   2        519.99        519.95       141.87 o                         
 -10   7   2         47.03         36.10        49.16 o                         
  -9   7   2         35.39         65.17        45.58 o                         
  -8   7   2        484.59        498.68        81.05 o                         
  -7   7   2      13395.52      14048.57       432.09 o                         
  -6   7   2          6.29         14.59        28.03 o                         
  -5   7   2       9728.61       9542.47       301.53 o                         
  -4   7   2         13.61         10.70        18.52 o                         
  -3   7   2         98.58         73.70        24.20 o                         
  -2   7   2        834.89        803.93        60.76 o                         
  -1   7   2      23193.61      24367.15       452.14 o                         
   0   7   2       1148.98       1048.45        90.67 o                         
   1   7   2      22387.80      23108.58       488.14 o                         
   2   7   2       1101.16       1200.62        54.32 o                         
   3   7   2        100.50        138.05        26.17 o                         
   4   7   2         50.51         45.00        24.07 o                         
   5   7   2       8968.68       9136.16       294.15 o                         
   6   7   2         50.33         85.33        35.41 o                         
   7   7   2      13015.37      14067.13       506.38 o                         
   8   7   2        440.49        402.00        88.09 o                         
   9   7   2         38.33         26.68        50.24 o                         
  10   7   2         39.02         -5.25        61.22 o                         
 -10   8   2        521.36        456.11        85.36 o                         
  -9   8   2        438.30        409.61        80.55 o                         
  -8   8   2       1852.17       1786.73       130.07 o                         
  -7   8   2        232.79        224.78        57.83 o                         
  -6   8   2      11066.12      11126.42       362.20 o                         
  -5   8   2        179.55        173.19        43.20 o                         
  -4   8   2       5091.68       5149.70       194.74 o                         
  -3   8   2       1211.84       1125.68        68.15 o                         
  -2   8   2       9219.80       9050.52       278.13 o                         
  -1   8   2        303.11        256.75        33.18 o                         
   0   8   2      12129.31      12681.62       286.87 o                         
   1   8   2        497.58        462.28        33.47 o                         
   2   8   2       9281.89       9146.06       221.83 o                         
   3   8   2       1161.68       1218.83        61.13 o                         
   4   8   2       4937.62       5009.16       187.06 o                         
   5   8   2        347.50        294.61        64.44 o                         
   6   8   2      11923.83      11661.63       430.49 o                         
   7   8   2        294.63        188.65        64.81 o                         
   8   8   2       1902.48       2105.88       162.33 o                         
   9   8   2        326.36        210.55        75.40 o                         
  10   8   2        378.71        257.91        80.85 o                         
  -9   9   2         41.16          9.16        48.10 o                         
  -8   9   2       2850.56       3129.20       193.42 o                         
  -7   9   2       3694.96       4198.53       199.10 o                         
  -6   9   2        359.19        304.42        60.62 o                         
  -5   9   2       3780.58       3575.72       166.79 o                         
  -4   9   2       5300.81       5033.80       195.21 o                         
  -3   9   2         15.49         39.66        25.71 o                         
  -2   9   2       8542.43       8707.09       248.21 o                         
  -1   9   2       6298.08       5940.19       184.87 o                         
   0   9   2         77.79        140.42        30.83 o                         
   1   9   2       6260.95       6145.29       165.57 o                         
   2   9   2       9107.99       9109.71       208.57 o                         
   3   9   2         29.05         44.27        25.56 o                         
   4   9   2       4871.22       4509.70       188.81 o                         
   5   9   2       3534.11       3507.06       195.27 o                         
   6   9   2        348.69        313.67        74.97 o                         
   7   9   2       3426.88       3763.79       302.57 o                         
   8   9   2       2552.27       2749.08       198.23 o                         
   9   9   2         49.17         -1.25        54.10 o                         
  -9  10   2       2204.12       2481.52       167.41 o                         
  -8  10   2        164.00        201.31        63.05 o                         
  -7  10   2       1523.36       1552.99       123.53 o                         
  -6  10   2       1778.52       1587.91       170.05 o                         
  -5  10   2       1292.92       1323.59       103.61 o                         
  -4  10   2        365.92        328.22        70.88 o                         
  -3  10   2      14212.08      14505.48       345.98 o                         
  -2  10   2        575.89        507.89        68.49 o                         
  -1  10   2       1143.84       1074.19        71.15 o                         
   0  10   2       1578.84       1503.27        80.93 o                         
   1  10   2       1550.87       1478.13        78.65 o                         
   2  10   2        610.65        574.79        58.23 o                         
   3  10   2      13931.30      14599.40       494.50 o                         
   4  10   2        590.23        507.46        68.21 o                         
   5  10   2       1248.86       1158.34       103.36 o                         
   6  10   2       1480.40       1418.29       135.23 o                         
   7  10   2       1458.46       1472.70       140.97 o                         
   8  10   2        236.79        252.90        81.58 o                         
   9  10   2       2044.76       2256.51       193.47 o                         
  -8  11   2       2905.40       3162.45       189.45 o                         
  -7  11   2         34.87         54.26        45.09 o                         
  -6  11   2         44.54         22.54        39.95 o                         
  -5  11   2         40.13         26.88        38.08 o                         
  -4  11   2       5912.92       5994.68       206.58 o                         
  -3  11   2         62.92         62.25        31.59 o                         
  -2  11   2      12040.91      12682.98       306.89 o                         
  -1  11   2        580.44        503.50        60.56 o                         
   0  11   2          1.30         10.23        27.33 o                         
   1  11   2        549.83        481.80        56.86 o                         
   2  11   2      10809.31      11653.05       366.99 o                         
   3  11   2        107.51        158.52        45.08 o                         
   4  11   2       5399.46       5310.89       259.01 o                         
   5  11   2         27.71        -15.95        36.84 o                         
   6  11   2         48.34         19.07        36.91 o                         
   7  11   2         22.06         43.98        50.24 o                         
   8  11   2       2879.65       3046.71       220.81 o                         
  -7  12   2        785.98        861.41       109.20 o                         
  -6  12   2       1137.10       1141.09       112.18 o                         
  -5  12   2        908.85        700.27        82.08 o                         
  -4  12   2        734.13        773.88        80.02 o                         
  -3  12   2       5344.67       5574.81       200.85 o                         
  -2  12   2       1484.73       1526.25       107.85 o                         
  -1  12   2       2756.04       2729.42       145.04 o                         
   0  12   2        687.94        791.94        80.98 o                         
   1  12   2       3151.10       3182.27       152.87 o                         
   2  12   2       1558.09       1470.65       101.26 o                         
   3  12   2       5822.49       5950.27       303.86 o                         
   4  12   2        840.48        857.54       104.80 o                         
   5  12   2        715.38        517.83        94.85 o                         
   6  12   2       1099.99       1027.60       139.04 o                         
   7  12   2        673.90        544.76       106.18 o                         
  -5  13   2       1639.45       1842.36       131.97 o                         
  -4  13   2       1491.23       1691.70       123.57 o                         
  -3  13   2        138.61        121.32        45.84 o                         
  -2  13   2       2282.02       2140.43       154.94 o                         
  -1  13   2       2489.43       2707.41       149.55 o                         
   0  13   2         14.86         16.32        37.28 o                         
   1  13   2       2545.29       2807.41       152.80 o                         
   2  13   2       2226.53       2195.19       142.20 o                         
   3  13   2        171.53        221.70        72.21 o                         
   4  13   2       1571.14       1708.21       148.14 o                         
   5  13   2       1811.65       1687.31       152.28 o                         
  -3  14   2         48.60         43.91        51.62 o                         
  -2  14   2       1093.17       1228.09       129.05 o                         
  -1  14   2        428.29        367.68        72.13 o                         
   0  14   2       5748.34       5733.43       239.88 o                         
   1  14   2        356.19        383.92       106.07 o                         
   2  14   2        987.79       1198.95       164.66 o                         
   3  14   2         45.15         51.15        55.12 o                         
   1   0   3      18098.66      18132.16       354.86 o                         
   2   0   3         18.69         34.44        10.41 o                         
   3   0   3      45840.23      47310.04       913.66 o                         
   4   0   3         50.47         62.68        16.30 o                         
   5   0   3      21384.77      21614.30       453.13 o                         
   6   0   3       3266.15       3274.86        98.67 o                         
   7   0   3       4536.79       4844.12       149.09 o                         
   8   0   3        637.24        537.92        73.72 o                         
   9   0   3      17089.07      18385.42       539.63 o                         
  10   0   3         24.88         30.29        37.84 o                         
  11   0   3       1681.40       1737.25       152.32 o                         
  12   0   3        153.82         57.85        53.90 o                         
 -12   1   3         84.47         60.77        53.14 o                         
 -11   1   3       1047.56        910.64       109.47 o                         
 -10   1   3       5925.26       5993.71       251.29 o                         
  -9   1   3        613.19        437.00        72.81 o                         
  -8   1   3       7903.52       7878.09       278.33 o                         
  -7   1   3       1676.94       1581.67        82.85 o                         
  -6   1   3         33.66         56.03        19.89 o                         
  -5   1   3       6465.50       5809.00       137.44 o                         
  -4   1   3      30967.61      31692.56       698.30 o                         
  -3   1   3        663.44        647.01        37.10 o                         
  -2   1   3      16115.95      15774.51       359.73 o                         
  -1   1   3      24532.02      24775.01       510.41 o                         
   0   1   3       5765.22       6026.33       132.72 o                         
   1   1   3      22740.79      22977.12       463.30 o                         
   2   1   3      16361.51      16443.78       301.69 o                         
   3   1   3        588.47        560.45        30.40 o                         
   4   1   3      30818.46      32059.55       635.70 o                         
   5   1   3       5763.64       5235.31       144.30 o                         
   6   1   3         76.84         89.07        21.00 o                         
   7   1   3       1437.09       1482.10        87.62 o                         
   8   1   3       7868.48       7943.69       248.97 o                         
   9   1   3        596.66        582.00        81.60 o                         
  10   1   3       6061.03       6044.22       252.87 o                         
  11   1   3        817.06        640.85        94.66 o                         
  12   1   3         65.03         -5.90        58.76 o                         
 -12   2   3       1488.42       1345.92       127.20 o                         
 -11   2   3        664.91        657.28        96.71 o                         
 -10   2   3       1859.13       1544.31       119.69 o                         
  -9   2   3       7774.56       7955.86       288.35 o                         
  -8   2   3       2552.50       2507.51       116.46 o                         
  -7   2   3       3063.21       2999.78       123.60 o                         
  -6   2   3      15193.30      15620.01       384.64 o                         
  -5   2   3       4325.16       4354.58       159.30 o                         
  -4   2   3       8621.06       8917.39       229.46 o                         
  -3   2   3      24156.88      23840.94       452.39 o                         
  -2   2   3       5877.33       5347.69       143.16 o                         
  -1   2   3       8516.71       9029.96       217.23 o                         
   0   2   3      64892.17      65966.98      1245.69 o                         
   1   2   3       8117.92       8526.46       180.04 o                         
   2   2   3       4602.00       4360.80        94.11 o                         
   3   2   3      21336.82      21125.53       385.15 o                         
   4   2   3       8741.19       8802.26       174.31 o                         
   5   2   3       5364.48       5485.21       117.94 o                         
   6   2   3      15491.12      15395.81       345.66 o                         
   7   2   3       3587.37       3403.98       147.39 o                         
   8   2   3       2665.00       2682.70       168.02 o                         
   9   2   3       7348.36       7518.74       253.05 o                         
  10   2   3       1597.41       1380.28       114.66 o                         
  11   2   3        766.73        658.99       147.04 o                         
  12   2   3       1446.33       1094.32       185.39 o                         
 -11   3   3       4004.54       4230.54       212.13 o                         
 -10   3   3        197.73        230.20        63.62 o                         
  -9   3   3        219.24        241.57        57.28 o                         
  -8   3   3       1113.01        960.42        72.26 o                         
  -7   3   3       8901.85       8978.36       247.73 o                         
  -6   3   3        856.77        933.93        97.53 o                         
  -5   3   3      32076.55      33018.59       804.13 o                         
  -4   3   3       2518.90       2090.30       186.50 o                         
  -3   3   3       2100.84       2201.79        71.22 o                         
  -2   3   3       2371.62       2425.84        80.23 o                         
  -1   3   3      39239.30      40383.79       740.57 o                         
   0   3   3        733.30        616.81        33.13 o                         
   1   3   3      35489.13      36284.24       675.78 o                         
   2   3   3       2274.64       2339.14        59.18 o                         
   3   3   3       1995.45       2032.00        55.62 o                         
   4   3   3       1694.34       1536.10        48.51 o                         
   5   3   3      30455.82      31558.39       554.93 o                         
   6   3   3       1105.83       1078.99        59.65 o                         
   7   3   3       7890.75       7538.29       237.83 o                         
   8   3   3       1084.66       1131.70       128.43 o                         
   9   3   3        186.00        216.21        67.61 o                         
  10   3   3        266.90        398.84       118.50 o                         
  11   3   3       3915.52       3732.54       308.47 o                         
 -11   4   3         32.33         52.64        46.31 o                         
 -10   4   3       2342.87       2475.22       151.76 o                         
  -9   4   3        261.55        230.20        48.61 o                         
  -8   4   3       3395.03       3334.95       139.84 o                         
  -7   4   3         32.39         20.63        23.73 o                         
  -6   4   3      24549.57      24559.38       641.23 o                         
  -5   4   3       2071.86       2169.49       106.56 o                         
  -4   4   3       9136.00       9156.44       220.16 o                         
  -3   4   3        334.38        252.41        30.03 o                         
  -2   4   3      10296.73      10275.39       267.99 o                         
  -1   4   3       8603.71       9398.47       233.41 o                         
   0   4   3      47143.50      48843.40       938.51 o                         
   1   4   3       8844.58       9748.77       207.26 o                         
   2   4   3       8990.31       9256.02       193.87 o                         
   3   4   3        151.56        100.22        20.50 o                         
   4   4   3       7464.06       7659.36       161.98 o                         
   5   4   3       2283.82       2330.88        75.34 o                         
   6   4   3      23640.66      23970.34       516.84 o                         
   7   4   3        128.04        104.03        28.82 o                         
   8   4   3       3117.28       2980.50       154.32 o                         
   9   4   3        218.72        160.80        64.59 o                         
  10   4   3       1920.71       1782.22       162.70 o                         
  11   4   3         99.03        149.03        90.22 o                         
 -11   5   3       1571.88       1553.46       132.97 o                         
 -10   5   3       1266.57       1272.98       115.57 o                         
  -9   5   3        175.69        173.20        51.38 o                         
  -8   5   3       1704.39       1517.69        95.75 o                         
  -7   5   3      12576.60      12413.24       384.14 o                         
  -6   5   3       1344.17       1098.12        83.72 o                         
  -5   5   3       8620.47       8067.90       228.57 o                         
  -4   5   3       7415.59       7189.26       194.97 o                         
  -3   5   3       2940.04       2992.51       125.87 o                         
  -2   5   3      11629.97      12158.08       330.31 o                         
  -1   5   3      22239.64      22361.24       501.71 o                         
   0   5   3       2402.86       2459.65        67.20 o                         
   1   5   3      22292.38      22342.63       451.09 o                         
   2   5   3      11390.88      12129.74       243.80 o                         
   3   5   3       2725.85       2688.89        84.45 o                         
   4   5   3       6689.69       6668.32       170.32 o                         
   5   5   3       9466.71       8961.33       240.68 o                         
   6   5   3       1771.07       1720.38        87.82 o                         
   7   5   3      12395.13      12607.96       343.90 o                         
   8   5   3       2066.88       1802.21       105.88 o                         
   9   5   3        109.41         71.07        61.27 o                         
  10   5   3       1259.21       1374.88       141.59 o                         
  11   5   3       1465.64       1587.47       362.97 o                         
 -11   6   3        656.51        610.82       119.20 o                         
 -10   6   3        247.24        274.09        80.70 o                         
  -9   6   3       4161.93       4332.25       197.32 o                         
  -8   6   3        242.22        220.55        49.41 o                         
  -7   6   3       2379.09       2445.52       130.96 o                         
  -6   6   3       4640.19       4392.71       176.12 o                         
  -5   6   3       4137.16       3715.50       162.01 o                         
  -4   6   3       4989.31       4799.38       151.53 o                         
  -3   6   3      33271.26      33420.60       746.15 o                         
  -2   6   3       5388.54       5145.55       179.50 o                         
  -1   6   3      11234.13      11452.73       254.35 o                         
   0   6   3       9054.45       9314.82       193.80 o                         
   1   6   3      11765.03      11794.94       239.57 o                         
   2   6   3       5696.58       5763.14       133.10 o                         
   3   6   3      33631.64      33919.43       674.82 o                         
   4   6   3       4792.65       4648.15       133.42 o                         
   5   6   3       4900.38       4556.12       149.48 o                         
   6   6   3       3703.92       3646.53       145.16 o                         
   7   6   3       2020.91       1805.56       103.49 o                         
   8   6   3        172.09         99.19        45.71 o                         
   9   6   3       3953.03       4062.75       199.96 o                         
  10   6   3        233.66        139.87        84.84 o                         
  11   6   3        719.81        664.51       155.73 o                         
 -10   7   3       2555.39       2844.62       173.02 o                         
  -9   7   3        155.10        204.94        60.97 o                         
  -8   7   3       8282.96       8800.19       280.63 o                         
  -7   7   3        322.14        318.55        63.42 o                         
  -6   7   3         14.04          9.90        26.90 o                         
  -5   7   3        394.49        301.85        52.79 o                         
  -4   7   3      10941.60      10974.02       287.55 o                         
  -3   7   3       1719.45       1697.79       155.94 o                         
  -2   7   3      25033.50      24735.27       669.74 o                         
  -1   7   3       2808.22       2635.65       110.90 o                         
   0   7   3        157.75        126.45        20.91 o                         
   1   7   3       2734.83       2707.77        80.45 o                         
   2   7   3      26868.08      27389.72       503.08 o                         
   3   7   3       1571.94       1618.29        88.90 o                         
   4   7   3      10653.85      10595.71       283.40 o                         
   5   7   3        232.99        184.50        37.71 o                         
   6   7   3         16.14          2.10        23.97 o                         
   7   7   3        271.09        254.56        56.37 o                         
   8   7   3       8134.24       8672.04       373.36 o                         
   9   7   3        125.51        191.55        68.08 o                         
  10   7   3       2676.86       2800.01       265.53 o                         
 -10   8   3         49.35         17.82        47.13 o                         
  -9   8   3       3088.69       3006.52       177.07 o                         
  -8   8   3        763.43        506.03        82.25 o                         
  -7   8   3       2373.39       2169.19       139.86 o                         
  -6   8   3       1654.59       1518.65       108.94 o                         
  -5   8   3       3136.52       2769.05       140.83 o                         
  -4   8   3        159.38        150.27        34.77 o                         
  -3   8   3      25695.90      27314.25       632.50 o                         
  -2   8   3       1324.28       1158.01        78.34 o                         
  -1   8   3       3505.39       3351.41       116.05 o                         
   0   8   3       1959.77       1974.23        86.25 o                         
   1   8   3       2805.90       2629.85        95.59 o                         
   2   8   3       1375.18       1337.76        56.89 o                         
   3   8   3      25937.57      27376.19       526.63 o                         
   4   8   3        158.28        143.81        29.52 o                         
   5   8   3       2981.63       2876.11       121.27 o                         
   6   8   3       2016.43       2076.13       147.35 o                         
   7   8   3       2775.32       2903.32       184.98 o                         
   8   8   3        646.41        415.12        94.30 o                         
   9   8   3       3258.37       3515.99       357.23 o                         
  10   8   3         62.61         33.49        83.96 o                         
  -9   9   3         46.25         47.94        49.07 o                         
  -8   9   3       3521.23       3828.19       199.21 o                         
  -7   9   3       4258.39       4559.35       210.67 o                         
  -6   9   3        203.99        199.37        54.82 o                         
  -5   9   3       2829.26       2711.73       140.98 o                         
  -4   9   3       3948.21       4019.67       177.37 o                         
  -3   9   3        377.63        365.85        63.65 o                         
  -2   9   3       9060.54       9318.21       235.37 o                         
  -1   9   3       6669.03       6469.31       207.73 o                         
   0   9   3        555.46        597.92        46.95 o                         
   1   9   3       8083.00       8061.00       241.03 o                         
   2   9   3       8848.07       9067.99       227.30 o                         
   3   9   3        469.23        564.38        46.67 o                         
   4   9   3       4454.29       4482.69       158.64 o                         
   5   9   3       2463.96       2143.60       129.92 o                         
   6   9   3        220.99        334.15        75.78 o                         
   7   9   3       4204.86       4242.30       240.78 o                         
   8   9   3       3667.99       4008.42       240.61 o                         
   9   9   3         83.09        112.05        67.52 o                         
  -8  10   3        805.31        795.75       107.62 o                         
  -7  10   3        719.88        760.57        97.81 o                         
  -6  10   3       5427.07       5204.82       229.70 o                         
  -5  10   3         98.12        182.22        52.36 o                         
  -4  10   3       2365.44       2487.39       137.23 o                         
  -3  10   3       1319.17       1268.06        84.10 o                         
  -2  10   3       5269.51       5145.68       160.74 o                         
  -1  10   3       1416.22       1396.36        80.32 o                         
   0  10   3       7438.30       7227.45       216.39 o                         
   1  10   3       1288.76       1338.95        78.37 o                         
   2  10   3       5325.36       5314.85       235.62 o                         
   3  10   3       1777.25       1652.95        97.43 o                         
   4  10   3       2503.41       2544.45       157.56 o                         
   5  10   3         98.07        139.66        47.50 o                         
   6  10   3       5828.66       5674.03       237.57 o                         
   7  10   3        609.26        602.63       108.75 o                         
   8  10   3        753.51        819.66       128.86 o                         
  -8  11   3        120.72         99.51        59.61 o                         
  -7  11   3       3955.65       4404.78       219.46 o                         
  -6  11   3        744.86        972.41       112.18 o                         
  -5  11   3       4794.39       5262.98       228.89 o                         
  -4  11   3         19.23         -5.78        32.36 o                         
  -3  11   3        137.86        127.73        38.36 o                         
  -2  11   3         51.87         38.58        29.96 o                         
  -1  11   3       9089.59       8980.28       262.92 o                         
   0  11   3        138.50        144.88        36.46 o                         
   1  11   3       8509.65       8845.96       295.87 o                         
   2  11   3         26.76         55.02        38.28 o                         
   3  11   3        135.92        151.17        52.83 o                         
   4  11   3         51.41         -4.36        37.82 o                         
   5  11   3       5173.13       5238.73       258.97 o                         
   6  11   3        699.37        756.78       107.50 o                         
   7  11   3       4325.42       4487.41       222.60 o                         
   8  11   3        143.85         74.30        65.89 o                         
  -6  12   3       3623.75       3820.26       202.45 o                         
  -5  12   3        489.43        417.25        79.13 o                         
  -4  12   3        955.67        944.70        83.35 o                         
  -3  12   3       1410.38       1307.20        92.02 o                         
  -2  12   3        854.56        759.38        76.15 o                         
  -1  12   3         42.93         44.41        39.54 o                         
   0  12   3       4938.52       5030.19       205.77 o                         
   1  12   3        101.02        126.80        43.03 o                         
   2  12   3        885.90        878.71        99.84 o                         
   3  12   3       1379.18       1254.01       119.93 o                         
   4  12   3        887.21       1062.68       117.68 o                         
   5  12   3        464.17        386.38        85.04 o                         
   6  12   3       3396.12       3773.86       229.70 o                         
  -5  13   3       1509.27       1518.42       112.81 o                         
  -4  13   3       1559.49       1605.94       109.57 o                         
  -3  13   3         49.79         56.57        51.50 o                         
  -2  13   3       2855.19       2762.41       171.60 o                         
  -1  13   3       1890.45       1606.17       135.01 o                         
   0  13   3          3.05         37.69        38.89 o                         
   1  13   3       1836.88       1767.64       182.75 o                         
   2  13   3       2494.47       2344.69       165.58 o                         
   3  13   3         98.94         69.88        53.63 o                         
   4  13   3       1678.92       1568.37       145.22 o                         
   5  13   3       1531.43       1474.22       142.98 o                         
  -3  14   3       3382.57       3890.53       525.21 o                         
  -2  14   3         24.02         32.91        49.33 o                         
  -1  14   3        961.60        850.51       124.75 o                         
   0  14   3        330.67        299.34        84.98 o                         
   1  14   3        851.64        740.69       146.34 o                         
   2  14   3          1.28          1.76        62.53 o                         
   3  14   3       3315.15       3503.36       216.78 o                         
   0   0   4      81227.17      78512.47      1818.18 o                         
   1   0   4       2871.61       3019.73        73.43 o                         
   2   0   4       7005.11       7366.69       181.14 o                         
   3   0   4       3440.69       3579.60        98.34 o                         
   4   0   4      14540.91      15704.31       334.99 o                         
   5   0   4       2086.75       2027.62        70.12 o                         
   6   0   4      25943.35      26852.10       562.21 o                         
   7   0   4       1359.05       1375.22        79.49 o                         
   8   0   4       4030.72       4105.85       162.46 o                         
   9   0   4        304.43        270.01        59.01 o                         
  10   0   4       2660.73       2639.17       154.83 o                         
  11   0   4         95.39        105.44        64.07 o                         
 -11   1   4       2980.92       3072.82       193.48 o                         
 -10   1   4       1390.43       1234.60       107.69 o                         
  -9   1   4          1.42         18.93        32.30 o                         
  -8   1   4       2756.64       2661.42       128.20 o                         
  -7   1   4       8032.97       8158.58       217.34 o                         
  -6   1   4        262.25        261.50        36.98 o                         
  -5   1   4      23596.33      24828.54       543.59 o                         
  -4   1   4       4827.26       4441.77       144.08 o                         
  -3   1   4       1191.76       1344.64        51.46 o                         
  -2   1   4      11084.80      11348.00       216.85 o                         
  -1   1   4      47768.75      47781.92       874.27 o                         
   0   1   4      12636.16      13168.89       296.21 o                         
   1   1   4      50912.20      51261.09       878.48 o                         
   2   1   4       9929.38      10518.14       211.93 o                         
   3   1   4       1166.27       1331.07        46.02 o                         
   4   1   4       5599.44       5481.66       126.45 o                         
   5   1   4      21617.69      22534.62       488.30 o                         
   6   1   4        300.82        257.54        33.84 o                         
   7   1   4       7824.14       7858.95       242.46 o                         
   8   1   4       3304.99       3384.34       159.86 o                         
   9   1   4         19.94         33.08        36.61 o                         
  10   1   4       1146.66       1068.86       114.21 o                         
  11   1   4       3196.15       3556.65       226.87 o                         
 -11   2   4        209.58        148.94        58.26 o                         
 -10   2   4        777.08        797.36       113.75 o                         
  -9   2   4       7001.21       6947.65       271.25 o                         
  -8   2   4       1924.93       1733.17        94.66 o                         
  -7   2   4       2560.03       2363.31       109.94 o                         
  -6   2   4      10717.62      10933.31       303.81 o                         
  -5   2   4       6460.05       6687.53       197.33 o                         
  -4   2   4       7384.08       7106.69       173.95 o                         
  -3   2   4      14664.01      14566.52       428.11 o                         
  -2   2   4       6583.92       6100.08       155.59 o                         
  -1   2   4      18765.11      19881.59       544.56 o                         
   0   2   4      47061.12      49021.07       937.02 o                         
   1   2   4      17574.20      18489.73       379.15 o                         
   2   2   4       5974.04       5587.99       127.42 o                         
   3   2   4      17669.85      17780.06       301.59 o                         
   4   2   4       7295.56       7052.36       147.58 o                         
   5   2   4       6847.92       7075.86       150.71 o                         
   6   2   4      11742.24      12033.11       253.73 o                         
   7   2   4       3368.33       3098.98       121.80 o                         
   8   2   4       1484.37       1424.14       107.69 o                         
   9   2   4       7757.13       8025.04       342.48 o                         
  10   2   4        796.35        811.95       132.45 o                         
  11   2   4        152.32        194.50        98.24 o                         
 -11   3   4        116.39         65.69        50.20 o                         
 -10   3   4       5966.31       6038.20       255.56 o                         
  -9   3   4        508.33        443.27        72.47 o                         
  -8   3   4       6441.57       6595.15       219.38 o                         
  -7   3   4        739.22        668.75        57.58 o                         
  -6   3   4        262.13        187.92        40.50 o                         
  -5   3   4       2376.73       2227.33        96.65 o                         
  -4   3   4      41951.87      43414.70       972.89 o                         
  -3   3   4        808.07        715.13        45.26 o                         
  -2   3   4      27227.52      26646.83       604.22 o                         
  -1   3   4       4140.69       4012.96       125.28 o                         
   0   3   4        180.72        114.60        15.27 o                         
   1   3   4       5086.35       5270.05       104.10 o                         
   2   3   4      28641.24      28304.57       472.02 o                         
   3   3   4        809.25        774.47        32.16 o                         
   4   3   4      45006.41      45799.46       761.61 o                         
   5   3   4       2573.81       2431.50        70.22 o                         
   6   3   4        276.68        248.01        35.09 o                         
   7   3   4        705.99        544.92        50.60 o                         
   8   3   4       6803.78       7054.02       258.70 o                         
   9   3   4        367.25        159.08        63.31 o                         
  10   3   4       5964.59       6276.32       313.06 o                         
  11   3   4        159.71         67.25        70.49 o                         
 -11   4   4       1146.71       1011.46       109.29 o                         
 -10   4   4        320.36        254.46        63.64 o                         
  -9   4   4       8561.53       9030.48       284.90 o                         
  -8   4   4        881.19        922.77        75.39 o                         
  -7   4   4       4666.32       4433.66       189.78 o                         
  -6   4   4         94.32         58.95        29.46 o                         
  -5   4   4       5443.70       5271.90       206.63 o                         
  -4   4   4       1998.04       1751.79       120.80 o                         
  -3   4   4      35074.26      36042.34       879.61 o                         
  -2   4   4        922.06       1018.32        54.45 o                         
  -1   4   4       6372.32       6238.23       137.61 o                         
   0   4   4      11318.33      11593.69       227.44 o                         
   1   4   4       6538.51       6441.40       125.01 o                         
   2   4   4       1176.37       1354.04        44.93 o                         
   3   4   4      34918.69      35898.50       711.70 o                         
   4   4   4       1295.98       1255.64        51.24 o                         
   5   4   4       7450.98       7309.66       176.24 o                         
   6   4   4         46.72         12.71        21.81 o                         
   7   4   4       5508.90       5306.44       179.78 o                         
   8   4   4        856.80        905.42       115.88 o                         
   9   4   4       8317.60       9493.33       394.43 o                         
  10   4   4        397.83        447.54       103.02 o                         
  11   4   4       1110.69       1045.71       183.95 o                         
 -11   5   4        967.83        956.71       160.15 o                         
 -10   5   4       2511.17       2595.58       159.08 o                         
  -9   5   4        812.14        899.76        80.51 o                         
  -8   5   4       6766.27       7149.94       240.87 o                         
  -7   5   4       3360.36       3332.86       158.79 o                         
  -6   5   4        846.17        715.35        69.02 o                         
  -5   5   4      10100.13       9544.96       259.25 o                         
  -4   5   4      12924.11      12889.34       317.95 o                         
  -3   5   4        364.64        406.57        42.82 o                         
  -2   5   4      22319.26      22776.74       532.12 o                         
  -1   5   4       6227.25       6554.36       208.90 o                         
   0   5   4       1223.16       1273.86        50.18 o                         
   1   5   4       6888.66       7000.28       150.55 o                         
   2   5   4      23366.06      24109.17       443.86 o                         
   3   5   4        280.67        299.25        26.20 o                         
   4   5   4      12373.46      12450.55       261.03 o                         
   5   5   4      10145.95       9783.99       240.53 o                         
   6   5   4       1025.70        909.94        68.71 o                         
   7   5   4       3323.67       3373.12       161.15 o                         
   8   5   4       7525.22       8017.74       284.84 o                         
   9   5   4        707.91        773.74       117.12 o                         
  10   5   4       2603.00       2706.90       199.37 o                         
  11   5   4        986.34        870.62       138.56 o                         
 -10   6   4        795.20        872.19       106.67 o                         
  -9   6   4       1306.44       1125.14        93.19 o                         
  -8   6   4       1895.50       2088.54       129.66 o                         
  -7   6   4       1271.61       1274.97        98.97 o                         
  -6   6   4      11004.64      11136.23       351.67 o                         
  -5   6   4        760.07        798.16        59.97 o                         
  -4   6   4       6140.47       5760.69       170.86 o                         
  -3   6   4       9672.89       9637.15       298.51 o                         
  -2   6   4       7723.80       7558.16       205.84 o                         
   0   6   4      14892.35      15636.92       306.14 o                         
   1   6   4       1227.32       1115.81        45.86 o                         
   2   6   4       7328.92       7224.67       174.27 o                         
   3   6   4      10484.44      10502.49       220.54 o                         
   4   6   4       4945.67       4952.67       162.18 o                         
   5   6   4        852.92        806.01        70.07 o                         
   6   6   4      11147.98      11196.82       352.78 o                         
   7   6   4       1173.59       1155.41        95.77 o                         
   8   6   4       1614.25       1519.35       127.85 o                         
   9   6   4       1539.61       1699.25       124.61 o                         
  10   6   4        650.42        599.67       149.39 o                         
 -10   7   4         76.58         16.13        43.81 o                         
  -9   7   4         42.52         35.24        38.75 o                         
  -8   7   4        976.98        964.92       100.67 o                         
  -7   7   4      10208.99      10890.63       354.77 o                         
  -6   7   4        963.23        931.40        83.66 o                         
  -5   7   4       9091.53       8884.00       293.30 o                         
  -4   7   4         93.10         95.11        28.47 o                         
  -3   7   4        370.61        335.70        50.02 o                         
  -2   7   4       1016.47        847.06        68.89 o                         
  -1   7   4      18159.67      18095.40       493.58 o                         
   0   7   4       2668.73       2914.80       163.74 o                         
   1   7   4      18334.04      18698.21       363.19 o                         
   2   7   4        953.24        837.84        43.41 o                         
   3   7   4        361.97        335.09        32.38 o                         
   4   7   4         81.84         34.81        24.53 o                         
   5   7   4       8706.76       8793.17       290.46 o                         
   6   7   4       1182.34       1296.03        93.70 o                         
   7   7   4       9725.26      10042.05       346.74 o                         
   8   7   4       1060.89        974.29        98.55 o                         
   9   7   4         49.26          6.23        48.77 o                         
  10   7   4         47.77         86.79        83.40 o                         
  -9   8   4        277.21        240.45        67.01 o                         
  -8   8   4       1501.13       1572.21       124.21 o                         
  -7   8   4        108.86        102.19        46.23 o                         
  -6   8   4       9643.78       9792.60       325.17 o                         
  -5   8   4        262.64        213.65        49.14 o                         
  -4   8   4       2850.45       2868.65       126.07 o                         
  -3   8   4       2394.73       2235.86       112.04 o                         
  -2   8   4       6747.30       6918.36       210.55 o                         
  -1   8   4        241.16        287.60        47.01 o                         
   0   8   4      13477.11      13341.56       302.33 o                         
   1   8   4        445.31        450.89        38.54 o                         
   2   8   4       6879.84       7167.04       182.92 o                         
   3   8   4       1787.01       1644.35        69.36 o                         
   4   8   4       2871.89       2885.96       120.61 o                         
   5   8   4        227.42        162.96        38.64 o                         
   6   8   4       9731.41       9157.56       318.02 o                         
   7   8   4        130.22        137.49        61.32 o                         
   8   8   4       1923.60       1708.51       165.28 o                         
   9   8   4        173.89        176.44        70.90 o                         
  -9   9   4        161.87        140.96        63.13 o                         
  -8   9   4       2239.57       2590.68       161.27 o                         
  -7   9   4       4427.98       4518.33       212.55 o                         
  -6   9   4        496.05        514.94        78.63 o                         
  -5   9   4       3429.38       3531.09       167.47 o                         
  -4   9   4       3269.76       2989.24       144.75 o                         
  -3   9   4        807.01        753.62        73.56 o                         
  -2   9   4       9195.71       9214.48       271.94 o                         
  -1   9   4       7145.95       7218.07       244.01 o                         
   0   9   4         79.48        124.48        27.09 o                         
   1   9   4       5486.39       5385.66       164.35 o                         
   2   9   4       9985.24      10165.92       243.42 o                         
   3   9   4        650.69        655.57       120.09 o                         
   4   9   4       2830.09       2538.00       118.28 o                         
   5   9   4       3223.64       3346.99       165.36 o                         
   6   9   4        409.67        408.92        88.93 o                         
   7   9   4       4383.10       4496.93       251.67 o                         
   8   9   4       1902.75       2289.23       185.14 o                         
   9   9   4        153.50        113.61        70.35 o                         
  -8  10   4         67.28         22.09        46.13 o                         
  -7  10   4       1250.53       1229.37       114.69 o                         
  -6  10   4       1202.05       1134.22       103.70 o                         
  -5  10   4        871.74        757.64        90.67 o                         
  -4  10   4        434.02        408.44        80.98 o                         
  -3  10   4      10042.28      10575.59       338.55 o                         
  -2  10   4       1050.91        932.73        70.52 o                         
  -1  10   4       2348.01       1980.30       102.76 o                         
   0  10   4       4296.87       3929.57       167.98 o                         
   1  10   4       2240.27       2025.32        86.26 o                         
   2  10   4       1077.43        940.88        75.50 o                         
   3  10   4      10058.45      10327.56       328.80 o                         
   4  10   4        544.94        575.67        81.83 o                         
   5  10   4        718.40        612.82        94.97 o                         
   6  10   4        887.90        858.23       101.81 o                         
   7  10   4       1215.78        994.74       109.24 o                         
   8  10   4        134.65         62.16        60.60 o                         
  -7  11   4        392.53        303.42        75.25 o                         
  -6  11   4         39.40         31.99        45.46 o                         
  -5  11   4        160.84        159.35        55.66 o                         
  -4  11   4       5312.07       5730.46       242.81 o                         
  -3  11   4        157.73        122.26        38.32 o                         
  -2  11   4       8280.11       8431.41       253.56 o                         
  -1  11   4        216.42        161.14        49.68 o                         
   0  11   4         62.12         94.32        39.02 o                         
   1  11   4        173.73        135.12        37.39 o                         
   2  11   4       7626.43       7743.63       321.12 o                         
   3  11   4        208.92        125.75        60.74 o                         
   4  11   4       5338.63       5712.45       288.73 o                         
   5  11   4        112.65        105.79        56.43 o                         
   6  11   4         46.06         27.84        48.17 o                         
   7  11   4        330.89        219.33        75.18 o                         
  -6  12   4        721.92        837.82       109.50 o                         
  -5  12   4       1372.78       1502.93       123.96 o                         
  -4  12   4        453.29        402.17        63.79 o                         
  -3  12   4       4755.24       4899.36       210.37 o                         
  -2  12   4        646.86        633.60        71.17 o                         
  -1  12   4       1463.64       1298.66        88.57 o                         
   0  12   4       1353.42       1068.06       117.05 o                         
   1  12   4       1730.35       1754.48       139.09 o                         
   2  12   4        613.08        700.41       109.66 o                         
   3  12   4       4686.69       4893.66       245.68 o                         
   4  12   4        440.53        399.35        84.89 o                         
   5  12   4       1181.65       1339.31       133.49 o                         
   6  12   4        750.61        802.39       117.15 o                         
  -5  13   4       1127.38       1164.78       102.12 o                         
  -4  13   4       1219.54       1248.10        98.24 o                         
  -3  13   4        214.44        220.03        59.19 o                         
  -2  13   4       1222.78       1374.76       127.34 o                         
  -1  13   4       3210.19       2998.98       195.71 o                         
   0  13   4        812.78        723.14       110.97 o                         
   1  13   4       3190.41       3470.98       281.96 o                         
   2  13   4       1235.51       1350.13       167.31 o                         
   3  13   4        232.10        191.42        90.71 o                         
   4  13   4       1257.90       1216.50       131.89 o                         
   5  13   4       1348.24       1530.02       148.83 o                         
  -2  14   4        923.63        972.84       253.30 o                         
  -1  14   4        327.61        338.57        89.73 o                         
   0  14   4       3078.19       3156.50       209.92 o                         
   1  14   4        261.29        255.32        98.14 o                         
   2  14   4       1088.57       1074.65       167.60 o                         
   1   0   5      15959.38      15875.35       302.83 o                         
   2   0   5        219.95        152.10        14.45 o                         
   3   0   5      46523.49      47143.01       918.55 o                         
   4   0   5        888.68        933.96        46.12 o                         
   5   0   5       9926.66       9881.30       233.93 o                         
   6   0   5        782.72        861.15        48.54 o                         
   7   0   5       3202.36       3055.98       112.73 o                         
   8   0   5       1724.28       1707.04       116.49 o                         
   9   0   5      10544.22      11031.34       375.66 o                         
  10   0   5        720.91        708.46       110.37 o                         
  11   0   5        771.09        675.49       111.74 o                         
 -11   1   5        959.08        964.30       127.01 o                         
 -10   1   5       4099.84       4355.91       224.39 o                         
  -9   1   5        589.19        580.13        79.98 o                         
  -8   1   5       7160.68       7027.77       229.24 o                         
  -7   1   5       1539.70       1375.04        83.03 o                         
  -6   1   5        362.79        283.90        56.37 o                         
  -5   1   5       4552.07       4313.99       123.17 o                         
  -4   1   5      25225.87      25306.89       500.60 o                         
  -3   1   5       2011.58       2075.18        67.07 o                         
  -2   1   5      26428.41      26550.30       466.40 o                         
  -1   1   5      10528.44      10095.82       214.48 o                         
   0   1   5         87.00         93.20        15.88 o                         
   1   1   5       8179.63       7965.46       180.25 o                         
   2   1   5      27453.46      28140.74       505.42 o                         
   3   1   5       1570.67       1531.12        73.90 o                         
   4   1   5      23094.12      23291.67       458.00 o                         
   5   1   5       3994.11       3828.61       108.65 o                         
   6   1   5        251.43        215.09        31.60 o                         
   7   1   5       1213.10       1264.87        75.78 o                         
   8   1   5       6166.80       6212.58       215.53 o                         
   9   1   5        560.61        502.64        78.95 o                         
  10   1   5       4453.56       4541.76       217.83 o                         
  11   1   5        752.44        866.42       208.39 o                         
 -11   2   5        523.61        532.35       105.35 o                         
 -10   2   5       1930.18       1974.53       135.43 o                         
  -9   2   5       4937.79       5306.90       222.82 o                         
  -8   2   5       3160.32       2999.02       131.56 o                         
  -7   2   5       3220.62       3282.94       122.95 o                         
  -6   2   5      16075.65      15530.75       395.99 o                         
  -5   2   5       3339.93       3301.95       123.23 o                         
  -4   2   5       3944.26       3846.75       146.84 o                         
  -3   2   5      13109.79      12849.59       316.58 o                         
  -2   2   5       1725.54       1707.40        73.11 o                         
  -1   2   5       9493.79       9890.63       275.55 o                         
   0   2   5      28831.78      29481.67       579.24 o                         
   1   2   5      10027.46      10284.18       206.33 o                         
   2   2   5       2364.33       2482.26        71.33 o                         
   3   2   5      13354.62      13354.47       261.41 o                         
   4   2   5       3958.24       3945.29        96.22 o                         
   5   2   5       3608.94       3694.60        95.28 o                         
   6   2   5      15253.84      15480.82       323.42 o                         
   7   2   5       3364.73       3475.80       122.31 o                         
   8   2   5       3293.26       3234.63       323.42 o                         
   9   2   5       4703.07       5034.28       267.52 o                         
  10   2   5       1711.52       1741.67       161.75 o                         
  11   2   5        637.85        720.48       161.03 o                         
 -11   3   5       2970.98       2923.25       177.42 o                         
 -10   3   5        223.73        200.68        61.88 o                         
  -9   3   5        192.51        153.79        51.06 o                         
  -8   3   5       1485.50       1428.42        89.27 o                         
  -7   3   5      11426.12      10963.23       328.68 o                         
  -6   3   5        974.72        989.56        68.84 o                         
  -5   3   5      24127.59      23856.51       533.89 o                         
  -4   3   5       2265.46       2065.56        86.41 o                         
  -3   3   5        614.72        595.25        38.05 o                         
  -2   3   5       2004.99       1872.95        73.88 o                         
  -1   3   5      25271.25      25541.79       563.73 o                         
   0   3   5         54.33         62.46        13.41 o                         
   1   3   5      25168.31      25471.18       508.63 o                         
   2   3   5       2142.14       1955.87        64.31 o                         
   3   3   5        602.98        600.88        25.88 o                         
   4   3   5       2157.56       1995.14        60.74 o                         
   5   3   5      21707.68      21802.62       407.28 o                         
   6   3   5       1409.45       1394.84        74.81 o                         
   7   3   5       9788.21       9474.99       325.43 o                         
   8   3   5       1302.82       1322.60       133.31 o                         
   9   3   5        160.25        127.12        59.91 o                         
  10   3   5        240.77        245.39        80.65 o                         
  11   3   5       3229.12       3599.02       278.18 o                         
 -11   4   5        138.42        107.70        56.26 o                         
 -10   4   5       1734.08       2021.59       139.93 o                         
  -9   4   5        294.00        300.32        55.96 o                         
  -8   4   5       1689.00       1713.38       101.00 o                         
  -7   4   5       1718.57       1610.20       104.23 o                         
  -6   4   5      13928.66      14381.72       415.15 o                         
  -5   4   5        916.78        885.39        68.72 o                         
  -4   4   5       7765.86       7692.67       188.39 o                         
  -3   4   5        225.10        288.07        31.51 o                         
  -2   4   5      16732.21      16816.11       381.45 o                         
  -1   4   5       8991.79       9847.28       252.42 o                         
   0   4   5      46517.03      47804.00       926.90 o                         
   1   4   5       9591.91      10297.38       205.33 o                         
   2   4   5      14781.21      15561.92       336.32 o                         
   3   4   5        373.16        463.45        27.39 o                         
   4   4   5       6943.46       6756.17       163.42 o                         
   5   4   5        909.72        805.38        56.73 o                         
   6   4   5      13626.90      14120.03       420.73 o                         
   7   4   5       1657.87       1495.96       104.55 o                         
   8   4   5       1803.55       1787.23       120.15 o                         
   9   4   5        268.04        317.49        83.77 o                         
  10   4   5       1282.76       1137.63       208.82 o                         
  11   4   5        166.20        155.17        78.00 o                         
 -11   5   5       1715.10       1394.19       175.12 o                         
 -10   5   5       1231.45       1044.97       111.43 o                         
  -9   5   5         59.43         30.78        32.58 o                         
  -8   5   5       1228.78       1181.90       100.81 o                         
  -7   5   5       6800.79       6844.61       247.41 o                         
  -6   5   5         20.88         39.03        30.49 o                         
  -5   5   5      10064.62       9989.95       259.38 o                         
  -4   5   5       7715.34       7718.05       213.71 o                         
  -3   5   5       3587.15       3679.76       130.59 o                         
  -2   5   5       5540.96       5429.67       201.35 o                         
  -1   5   5      24521.79      24493.21       542.85 o                         
   0   5   5       2854.00       3040.66        89.75 o                         
   1   5   5      24306.57      23880.60       452.06 o                         
   2   5   5       6927.71       6707.70       146.71 o                         
   3   5   5       3581.65       3804.17       101.52 o                         
   4   5   5       7063.28       7281.87       190.55 o                         
   5   5   5       8811.09       8571.64       253.77 o                         
   6   5   5         60.73         78.45        35.99 o                         
   7   5   5       6131.83       6273.03       246.77 o                         
   8   5   5       1426.05       1430.55       109.23 o                         
   9   5   5         11.31        -12.30        50.02 o                         
  10   5   5       1343.01       1461.33       150.42 o                         
  11   5   5       1742.11       1551.45       164.42 o                         
 -10   6   5        345.88        278.11        61.36 o                         
  -9   6   5       3952.77       4171.52       177.37 o                         
  -8   6   5        666.19        546.91        80.18 o                         
  -7   6   5       1234.29       1155.00       140.83 o                         
  -6   6   5       4097.97       3804.58       168.59 o                         
  -5   6   5       6113.58       5974.52       195.79 o                         
  -4   6   5       3374.83       3400.10       124.50 o                         
  -3   6   5      18851.05      18526.69       498.63 o                         
  -2   6   5       6171.70       5838.39       172.92 o                         
  -1   6   5       3991.62       4132.31       175.72 o                         
   0   6   5       4569.57       4611.51       124.80 o                         
   1   6   5       4168.34       4029.41       104.77 o                         
   2   6   5       5451.16       5481.04       136.25 o                         
   3   6   5      18733.04      18462.85       401.34 o                         
   4   6   5       3032.27       3098.16       123.61 o                         
   5   6   5       7486.60       7365.98       243.06 o                         
   6   6   5       3934.14       3678.29       170.35 o                         
   7   6   5       1812.84       1865.24       117.54 o                         
   8   6   5        593.63        467.57        77.80 o                         
   9   6   5       3413.82       3643.22       242.26 o                         
  10   6   5        212.87        117.26        72.30 o                         
 -10   7   5       2940.54       2960.00       162.46 o                         
  -9   7   5        429.94        486.23        73.27 o                         
  -8   7   5       6921.96       7120.33       278.45 o                         
  -7   7   5        814.51        844.08        89.64 o                         
  -6   7   5         32.00         15.78        31.01 o                         
  -5   7   5        142.04        128.12        41.22 o                         
  -4   7   5       8486.86       8687.85       252.83 o                         
  -3   7   5       1207.72       1059.18        74.27 o                         
  -2   7   5      15862.30      16011.08       403.12 o                         
  -1   7   5       3540.67       3793.41       150.92 o                         
   0   7   5        674.25        646.61        45.78 o                         
   1   7   5       3101.73       3639.99       150.03 o                         
   2   7   5      16367.61      16844.57       400.86 o                         
   3   7   5        846.22        826.48        75.15 o                         
   4   7   5       9198.73       9194.34       257.45 o                         
   5   7   5        162.59        158.13        38.23 o                         
   6   7   5         38.55         56.51        36.15 o                         
   7   7   5        887.43        937.34        89.85 o                         
   8   7   5       7095.39       7097.12       305.27 o                         
   9   7   5        395.62        351.53        75.92 o                         
  10   7   5       2727.17       2765.31       272.34 o                         
  -9   8   5       3390.53       3533.89       197.55 o                         
  -8   8   5        399.36        360.65        76.12 o                         
  -7   8   5       1885.24       1796.18       127.12 o                         
  -6   8   5       1353.44        996.46        96.40 o                         
  -5   8   5       2454.24       2427.05       133.55 o                         
  -4   8   5       2039.57       1931.67        98.48 o                         
  -3   8   5      16706.77      16560.81       480.27 o                         
  -2   8   5        600.59        583.75        62.86 o                         
  -1   8   5       3510.54       3224.81       120.11 o                         
   0   8   5        866.71        852.88        51.13 o                         
   1   8   5       3068.97       2997.25       102.02 o                         
   2   8   5        427.71        463.65        72.24 o                         
   3   8   5      17430.21      17761.84       424.78 o                         
   4   8   5       1943.26       1711.02        92.94 o                         
   5   8   5       2244.61       2233.75       112.77 o                         
   6   8   5       1805.29       1676.15       112.06 o                         
   7   8   5       2144.55       1979.93       130.94 o                         
   8   8   5        232.98        153.94        66.25 o                         
   9   8   5       3760.74       4292.16       254.02 o                         
  -9   9   5        183.89        234.25        70.87 o                         
  -8   9   5       2278.75       2405.45       157.43 o                         
  -7   9   5       3202.86       3289.66       180.70 o                         
  -6   9   5        176.06        144.25        49.54 o                         
  -5   9   5       2327.56       2077.31       128.73 o                         
  -4   9   5       3608.14       3624.44       168.29 o                         
  -3   9   5       1307.89       1123.78       105.27 o                         
  -2   9   5       7313.13       6657.53       273.06 o                         
  -1   9   5       5803.91       5717.64       185.94 o                         
   0   9   5        808.52        880.19        62.12 o                         
   1   9   5       5895.26       6044.52       188.51 o                         
   2   9   5       6624.72       6276.66       222.07 o                         
   3   9   5       1460.39       1579.39       128.49 o                         
   4   9   5       3723.84       3638.10       160.52 o                         
   5   9   5       2209.38       2100.17       113.29 o                         
   6   9   5        275.62        256.79        60.57 o                         
   7   9   5       3491.32       3819.59       191.33 o                         
   8   9   5       2149.20       2324.80       186.70 o                         
   9   9   5        224.42        204.01        85.18 o                         
  -8  10   5        801.31        806.48       111.64 o                         
  -7  10   5        538.29        510.89        86.81 o                         
  -6  10   5       4374.34       4796.05       223.42 o                         
  -5  10   5        750.49        764.34        92.55 o                         
  -4  10   5       1451.67       1461.91       107.96 o                         
  -3  10   5       1682.28       1700.71       105.22 o                         
  -2  10   5       3816.10       3383.89       163.63 o                         
  -1  10   5       1148.39       1062.71        78.90 o                         
   0  10   5       8906.90       8935.68       297.83 o                         
   1  10   5       1084.48       1012.38        83.45 o                         
   2  10   5       4085.93       3701.17       161.22 o                         
   3  10   5       1976.71       1688.36       106.04 o                         
   4  10   5       1725.31       1873.27       113.05 o                         
   5  10   5        654.98        630.03        99.42 o                         
   6  10   5       4657.99       5117.46       257.38 o                         
   7  10   5        427.69        393.03        88.37 o                         
   8  10   5        662.43        589.73        95.49 o                         
  -7  11   5       3435.46       3724.06       206.31 o                         
  -6  11   5        828.95        799.53       101.36 o                         
  -5  11   5       3632.42       3864.07       195.74 o                         
  -4  11   5         12.41        -11.77        33.87 o                         
  -3  11   5         77.04         85.42        41.87 o                         
  -2  11   5         79.22         45.13        31.49 o                         
  -1  11   5       5342.91       5478.65       224.02 o                         
   0  11   5        506.90        558.83        88.49 o                         
   1  11   5       6027.85       5890.51       225.83 o                         
   2  11   5        100.80         69.62        54.06 o                         
   3  11   5         70.81         27.99        40.93 o                         
   4  11   5         41.56         39.61        47.14 o                         
   5  11   5       4174.13       4286.62       229.95 o                         
   6  11   5        738.16        790.04       115.18 o                         
   7  11   5       3766.54       3823.85       234.81 o                         
  -6  12   5       3456.99       3565.07       197.36 o                         
  -5  12   5        253.83        256.04        69.82 o                         
  -4  12   5       1355.23       1249.90       100.50 o                         
  -3  12   5       1606.77       1547.55       115.36 o                         
  -2  12   5        624.82        618.98        82.96 o                         
  -1  12   5        144.04         70.25        43.93 o                         
   0  12   5       3875.54       4191.40       192.12 o                         
   1  12   5        194.98        216.71        69.14 o                         
   2  12   5        831.39        952.84       146.55 o                         
   3  12   5       1405.62       1345.76       164.69 o                         
   4  12   5       1565.33       1602.82       178.51 o                         
   5  12   5        166.12        203.25        69.44 o                         
   6  12   5       3169.17       3350.70       217.98 o                         
  -4  13   5       1558.75       1490.92       147.18 o                         
  -3  13   5         54.48         42.26        54.64 o                         
  -2  13   5       2166.02       2244.89       163.74 o                         
  -1  13   5       1978.14       1718.73       150.98 o                         
   0  13   5          5.98          9.82        48.56 o                         
   1  13   5       1834.33       1750.29       185.78 o                         
   2  13   5       1994.97       1828.16       239.30 o                         
   3  13   5        111.59         83.28        77.10 o                         
   4  13   5       1528.69       1430.82       181.36 o                         
  -1  14   5        677.33        818.87       122.19 o                         
   0  14   5        457.26        401.68       100.29 o                         
   1  14   5        727.38        696.10       142.80 o                         
   0   0   6      48316.65      49305.02      1170.71 o                         
   1   0   6       2493.55       2412.74        69.19 o                         
   2   0   6       6033.47       5643.93       131.06 o                         
   3   0   6       2076.38       1983.35        58.33 o                         
   4   0   6       4771.64       4532.32       126.77 o                         
   5   0   6       2548.31       2515.96        89.04 o                         
   6   0   6      22776.88      23317.37       497.54 o                         
   7   0   6       1594.83       1555.12        77.54 o                         
   8   0   6       3250.85       3527.44       174.91 o                         
   9   0   6        466.08        479.51        78.89 o                         
  10   0   6       1516.04       1513.84       125.34 o                         
  11   0   6         81.04         25.48        71.96 o                         
 -11   1   6       2637.31       2639.35       198.76 o                         
 -10   1   6       1502.89       1460.84       143.50 o                         
  -9   1   6          2.29         -0.23        37.88 o                         
  -8   1   6        597.57        564.02        57.15 o                         
  -7   1   6       7218.83       7561.37       211.53 o                         
  -6   1   6       1148.82       1144.16        71.59 o                         
  -5   1   6      18434.35      18574.06       397.85 o                         
  -4   1   6       8140.43       8566.35       208.96 o                         
  -3   1   6       1622.04       1617.45        53.65 o                         
  -2   1   6       7991.26       7991.03       170.89 o                         
  -1   1   6      21686.59      21726.38       416.95 o                         
   0   1   6       5529.02       5494.59       138.15 o                         
   1   1   6      22605.86      22728.76       455.96 o                         
   2   1   6       6662.77       6445.28       156.51 o                         
   3   1   6       1695.42       1776.35        54.88 o                         
   4   1   6       8504.23       8722.32       192.20 o                         
   5   1   6      17852.94      17992.43       367.22 o                         
   6   1   6       1644.15       1785.71        70.43 o                         
   7   1   6       7455.84       7726.42       265.05 o                         
   8   1   6        884.57       1005.44       113.45 o                         
   9   1   6         23.28          6.29        45.36 o                         
  10   1   6       1184.55       1507.73       152.74 o                         
  11   1   6       2727.63       2834.15       266.81 o                         
 -11   2   6        522.21        398.53        98.24 o                         
 -10   2   6        757.52        701.59       116.80 o                         
  -9   2   6       4158.87       4222.56       206.78 o                         
  -8   2   6       2310.56       2391.18       121.37 o                         
  -7   2   6       1044.78        941.39        85.29 o                         
  -6   2   6       5348.34       5180.02       208.54 o                         
  -5   2   6       6360.44       6064.88       170.73 o                         
  -4   2   6       2896.61       2927.11       107.14 o                         
  -3   2   6      18507.52      18869.13       466.68 o                         
  -2   2   6      11491.17      11930.93       288.39 o                         
  -1   2   6       8415.62       8625.48       241.36 o                         
   0   2   6      18563.17      18299.97       377.22 o                         
   1   2   6       7797.64       7976.31       176.29 o                         
   2   2   6      11223.92      11547.05       240.65 o                         
   3   2   6      21613.81      22059.14       432.94 o                         
   4   2   6       2848.43       2993.11        84.94 o                         
   5   2   6       6925.87       6707.34       162.79 o                         
   6   2   6       6219.53       6251.01       172.34 o                         
   7   2   6       1529.08       1364.64        83.89 o                         
   8   2   6       2045.59       2076.35       171.87 o                         
   9   2   6       4638.13       4756.72       255.75 o                         
  10   2   6        761.46        714.13       123.34 o                         
  11   2   6        467.95        348.24        96.07 o                         
 -11   3   6        398.71        401.75       102.57 o                         
 -10   3   6       3379.26       3770.85       235.89 o                         
  -9   3   6        592.43        421.29        73.07 o                         
  -8   3   6       5675.76       5592.12       200.97 o                         
  -7   3   6       2034.25       1906.67       121.17 o                         
  -6   3   6         14.31         21.88        23.24 o                         
  -5   3   6        552.65        656.16        64.70 o                         
  -4   3   6      18754.14      18516.11       514.83 o                         
  -3   3   6       3026.73       3054.59       108.16 o                         
  -2   3   6      22387.24      22855.29       593.59 o                         
  -1   3   6        432.02        398.93        35.45 o                         
   0   3   6       7273.49       7196.61       168.24 o                         
   1   3   6        869.46        811.10        39.33 o                         
   2   3   6      23183.82      23596.96       443.89 o                         
   3   3   6       2545.64       2742.84        93.95 o                         
   4   3   6      19716.36      19743.75       420.15 o                         
   5   3   6        670.54        733.82        44.37 o                         
   6   3   6         24.34         69.29        27.19 o                         
   7   3   6       2211.68       2024.79       122.58 o                         
   8   3   6       6217.23       6306.50       289.01 o                         
   9   3   6        581.45        472.58        95.00 o                         
  10   3   6       3450.36       3701.38       239.76 o                         
  11   3   6        446.92        500.09       168.68 o                         
 -10   4   6        232.96        178.71        61.96 o                         
  -9   4   6       6995.71       7034.60       267.36 o                         
  -8   4   6        899.20        776.90        84.92 o                         
  -7   4   6       4459.32       4590.62       238.61 o                         
  -6   4   6        511.08        413.67        70.40 o                         
  -5   4   6       3035.82       3056.07       128.10 o                         
  -4   4   6       1550.04       1325.17        72.34 o                         
  -3   4   6      25300.64      25313.36       532.63 o                         
  -2   4   6       2108.12       2307.58       102.29 o                         
  -1   4   6      13782.96      13959.76       324.52 o                         
   0   4   6       1607.83       1356.88        52.08 o                         
   1   4   6      12207.36      12695.28       281.95 o                         
   2   4   6       1844.31       1949.32        81.11 o                         
   3   4   6      25479.03      25994.59       494.19 o                         
   4   4   6       1426.78       1250.56        57.64 o                         
   5   4   6       4047.50       4242.89       142.16 o                         
   6   4   6        344.03        239.62        51.75 o                         
   7   4   6       5149.36       5167.53       210.18 o                         
   8   4   6       1015.98        936.02        93.65 o                         
   9   4   6       6925.30       7085.35       337.49 o                         
  10   4   6        282.52        242.34        82.44 o                         
 -10   5   6       1627.93       1755.90       136.25 o                         
  -9   5   6        762.84        810.42        83.85 o                         
  -8   5   6       5885.38       6150.32       247.82 o                         
  -7   5   6       3210.83       3057.35       166.35 o                         
  -6   5   6        689.89        578.81        71.10 o                         
  -5   5   6       4696.08       4429.87       152.20 o                         
  -4   5   6       7347.68       7533.09       222.73 o                         
  -3   5   6        228.13        269.15        36.55 o                         
  -2   5   6      16549.55      16896.83       423.39 o                         
  -1   5   6       2854.99       2901.27       110.69 o                         
   0   5   6         17.11         21.71        12.78 o                         
   1   5   6       3419.88       3440.77        88.30 o                         
   2   5   6      18316.79      18539.21       420.77 o                         
   3   5   6        223.65        208.91        35.15 o                         
   4   5   6       7442.28       7649.92       183.59 o                         
   5   5   6       4336.43       4209.05       153.41 o                         
   6   5   6        797.99        855.02        91.02 o                         
   7   5   6       3179.01       2938.39       156.24 o                         
   8   5   6       6251.08       6549.74       259.38 o                         
   9   5   6        803.23        830.21       121.73 o                         
  10   5   6       1806.74       2004.36       176.79 o                         
 -10   6   6       1139.29       1319.45       107.40 o                         
  -9   6   6       1362.15       1482.36       107.53 o                         
  -8   6   6       2453.54       2473.13       144.29 o                         
  -7   6   6        988.13        944.80        88.39 o                         
  -6   6   6      10139.23      10467.89       350.16 o                         
  -5   6   6       1127.28       1083.77        71.96 o                         
  -4   6   6       5924.13       6032.78       206.60 o                         
  -3   6   6       6940.67       6680.33       207.67 o                         
  -2   6   6       3322.33       3189.88       132.88 o                         
  -1   6   6        884.27        853.85        67.08 o                         
   0   6   6      18704.81      19058.67       447.12 o                         
   1   6   6       1130.88       1232.56        62.49 o                         
   2   6   6       2745.56       2569.31       103.04 o                         
   3   6   6       7432.96       7497.67       190.66 o                         
   4   6   6       4893.51       5013.11       156.97 o                         
   5   6   6       1892.50       1603.30       112.23 o                         
   6   6   6      11157.31      11753.37       364.98 o                         
   7   6   6        967.09       1007.16        92.57 o                         
   8   6   6       2149.16       1839.92       130.74 o                         
   9   6   6       1319.75       1449.33       146.83 o                         
  10   6   6        907.13       1076.76       149.46 o                         
  -9   7   6         27.76         15.51        39.13 o                         
  -8   7   6       1062.42       1168.63       107.04 o                         
  -7   7   6       4599.78       5086.57       217.60 o                         
  -6   7   6       1836.03       1893.88       140.11 o                         
  -5   7   6       6442.83       6630.51       246.79 o                         
  -4   7   6        410.26        312.33        63.57 o                         
  -3   7   6        257.87        227.21        39.40 o                         
  -2   7   6        196.79        224.22        45.17 o                         
  -1   7   6      19781.44      19120.97       608.53 o                         
   0   7   6       4239.92       4402.98       143.92 o                         
   1   7   6      20121.85      19886.49       468.74 o                         
   2   7   6         51.32         74.03        28.89 o                         
   3   7   6        256.80        234.50        35.44 o                         
   4   7   6        625.42        483.30        55.46 o                         
   5   7   6       6394.08       6976.38       221.40 o                         
   6   7   6       1947.27       1880.55       106.49 o                         
   7   7   6       4379.74       4697.75       213.56 o                         
   8   7   6       1248.23       1327.07       170.31 o                         
   9   7   6         35.17         21.14        45.23 o                         
  -9   8   6        704.97        717.40       102.15 o                         
  -8   8   6        612.10        471.20        82.28 o                         
  -7   8   6         60.79         58.92        44.94 o                         
  -6   8   6       7629.93       7881.81       284.18 o                         
  -5   8   6       1616.01       1491.73       106.11 o                         
  -4   8   6       4492.82       4033.75       174.10 o                         
  -3   8   6       2537.83       2473.19       109.89 o                         
  -2   8   6       4478.63       4120.71       177.94 o                         
  -1   8   6        494.44        401.74        49.45 o                         
   0   8   6      13736.25      13929.82       407.85 o                         
   1   8   6        808.70        735.75        69.10 o                         
   2   8   6       5010.88       4890.08       176.58 o                         
   3   8   6       1864.62       1686.77        91.82 o                         
   4   8   6       4324.55       3797.17       164.53 o                         
   5   8   6       1428.61       1338.78        88.90 o                         
   6   8   6       7062.33       7215.80       244.60 o                         
   7   8   6         83.67         63.80        37.39 o                         
   8   8   6        812.65        721.51        97.81 o                         
   9   8   6        544.81        324.71        91.59 o                         
  -8   9   6       1484.76       1457.73       126.88 o                         
  -7   9   6       2598.28       3134.39       173.45 o                         
  -6   9   6        463.56        474.51        77.98 o                         
  -5   9   6       4181.34       3732.46       181.09 o                         
  -4   9   6       3503.87       3263.89       159.19 o                         
  -3   9   6        629.32        557.31        63.46 o                         
  -2   9   6       3005.46       2783.62       143.22 o                         
  -1   9   6       5776.65       6053.00       221.31 o                         
   0   9   6         25.97         46.64        32.08 o                         
   1   9   6       4822.56       5293.44       209.06 o                         
   2   9   6       3033.81       2917.23       162.34 o                         
   3   9   6        527.19        540.70        64.47 o                         
   4   9   6       3161.18       2998.75       147.71 o                         
   5   9   6       4031.79       3899.52       176.06 o                         
   6   9   6        433.52        404.55        67.90 o                         
   7   9   6       2372.53       2490.80       159.24 o                         
   8   9   6       1257.80       1368.56       123.84 o                         
  -7  10   6       1173.55       1125.46       170.18 o                         
  -6  10   6       1030.71        917.98       102.40 o                         
  -5  10   6       1155.49       1190.21       104.77 o                         
  -4  10   6       1061.93       1090.16       110.64 o                         
  -3  10   6       7924.31       8336.16       296.03 o                         
  -2  10   6       1005.88        946.21        88.66 o                         
  -1  10   6        696.66        753.66        94.44 o                         
   0  10   6       1310.82       1219.09        97.05 o                         
   1  10   6        791.41        749.86        80.01 o                         
   2  10   6        933.71        966.38       101.93 o                         
   3  10   6       7649.40       8303.05       334.25 o                         
   4  10   6       1161.07       1318.87       132.86 o                         
   5  10   6        995.98        848.78        90.41 o                         
   6  10   6        776.09        678.74       102.56 o                         
   7  10   6       1075.41        924.54       125.90 o                         
  -6  11   6         26.99         17.68        48.14 o                         
  -5  11   6          9.59         31.69        44.89 o                         
  -4  11   6       3938.94       4094.24       197.27 o                         
  -3  11   6        359.37        383.78        77.59 o                         
  -2  11   6       5281.83       5555.16       228.56 o                         
  -1  11   6        622.46        603.57        78.82 o                         
   0  11   6        256.11        181.70        59.08 o                         
   1  11   6        699.50        678.88        80.85 o                         
   2  11   6       5316.30       5477.30       296.63 o                         
   3  11   6        472.16        394.67       124.24 o                         
   4  11   6       4011.70       4195.77       286.85 o                         
   5  11   6         16.60         -6.06        80.65 o                         
   6  11   6         37.76         30.62        52.69 o                         
  -5  12   6       1374.90       1237.13       116.74 o                         
  -4  12   6        332.27        402.81        94.15 o                         
  -3  12   6       3853.06       4198.76       237.01 o                         
  -2  12   6       1352.02       1418.42       114.59 o                         
  -1  12   6       1601.09       1423.93       115.56 o                         
   0  12   6        916.62        867.48       103.43 o                         
   1  12   6       1438.40       1388.76       110.19 o                         
   2  12   6       1304.57        998.24       154.44 o                         
   3  12   6       3843.04       4137.45       295.22 o                         
   4  12   6        378.88        349.82       105.09 o                         
   5  12   6       1054.67       1042.60       170.87 o                         
  -3  13   6        305.02        350.21        86.95 o                         
  -2  13   6       1475.47       1405.46       134.72 o                         
  -1  13   6       1913.04       1744.71       130.28 o                         
   0  13   6        644.61        590.30       108.80 o                         
   1  13   6       1835.12       1452.25       183.15 o                         
   2  13   6       1375.26       1403.70       173.08 o                         
   3  13   6        340.73        310.34       108.31 o                         
   1   0   7      12913.90      13353.49       269.93 o                         
   2   0   7       1619.00       1766.61        60.75 o                         
   3   0   7      23368.62      21683.06       454.69 o                         
   4   0   7        184.70        215.98        26.46 o                         
   5   0   7       5342.48       5368.81       179.02 o                         
   6   0   7       1116.66       1030.83        69.17 o                         
   7   0   7       3646.55       3206.84       165.66 o                         
   8   0   7       3024.46       3091.50       164.65 o                         
   9   0   7       6660.03       6834.59       278.10 o                         
  10   0   7        398.17        493.11       104.00 o                         
  11   0   7        283.82        185.84        98.66 o                         
 -11   1   7        829.98        876.31       134.47 o                         
 -10   1   7       3025.30       3074.47       187.15 o                         
  -9   1   7       1006.13        973.68       102.09 o                         
  -8   1   7       6017.26       5983.66       213.67 o                         
  -7   1   7        497.09        420.76        63.79 o                         
  -6   1   7        744.77        714.26        56.65 o                         
  -5   1   7       5139.16       5038.39       144.02 o                         
  -4   1   7      18740.80      18380.52       385.09 o                         
  -3   1   7       3354.02       3353.91       112.24 o                         
  -2   1   7      21625.75      21658.79       453.80 o                         
  -1   1   7       6147.89       5933.69       131.67 o                         
   0   1   7         54.66         47.27        14.10 o                         
   1   1   7       4879.15       4742.70       138.23 o                         
   2   1   7      22227.80      22245.68       426.43 o                         
   3   1   7       2609.12       2414.93        80.68 o                         
   4   1   7      16843.70      16834.88       380.66 o                         
   5   1   7       4565.63       4624.62       144.18 o                         
   6   1   7        533.21        470.66        49.64 o                         
   7   1   7        441.40        427.25        61.43 o                         
   8   1   7       6104.68       6348.72       296.96 o                         
   9   1   7        876.65        884.35       124.84 o                         
  10   1   7       3253.78       3828.02       236.89 o                         
  11   1   7        708.09        631.32       123.68 o                         
 -11   2   7        355.88        516.51       143.37 o                         
 -10   2   7       1329.32       1289.84       140.98 o                         
  -9   2   7       2097.45       2208.42       147.16 o                         
  -8   2   7       1822.13       1829.73       112.29 o                         
  -7   2   7       2570.17       2552.45       118.69 o                         
  -6   2   7       9367.14       9510.52       264.79 o                         
  -5   2   7        776.29        762.14        57.38 o                         
  -4   2   7       4347.60       4142.14       135.43 o                         
  -3   2   7      14561.05      14856.45       347.33 o                         
  -2   2   7       3756.84       3702.82       129.87 o                         
  -1   2   7       7442.61       7459.79       241.72 o                         
   0   2   7      17554.99      17932.00       351.08 o                         
   1   2   7       8672.74       8670.60       184.66 o                         
   2   2   7       2930.00       2887.79        89.34 o                         
   3   2   7      13740.03      13696.19       313.80 o                         
   4   2   7       4059.84       3916.64       112.29 o                         
   5   2   7       1329.43       1174.36        57.68 o                         
   6   2   7       8766.50       9030.12       239.50 o                         
   7   2   7       2868.88       2827.86       176.36 o                         
   8   2   7       1850.37       1942.83       151.43 o                         
   9   2   7       1764.58       1551.94       150.64 o                         
  10   2   7       1232.78       1375.52       154.69 o                         
  11   2   7        388.98        430.58       104.74 o                         
 -10   3   7        186.06        250.30        80.96 o                         
  -9   3   7        285.34        250.85        61.36 o                         
  -8   3   7       1235.55       1172.40       100.63 o                         
  -7   3   7       9714.26       9952.54       332.47 o                         
  -6   3   7        899.92        838.67        78.12 o                         
  -5   3   7      13285.93      12928.84       375.97 o                         
  -4   3   7       2410.87       2419.73       115.92 o                         
  -3   3   7        127.92         88.12        25.36 o                         
  -2   3   7       4758.09       4800.33       150.84 o                         
  -1   3   7      21983.16      21645.64       487.78 o                         
   0   3   7       2472.67       2570.84        80.38 o                         
   1   3   7      20561.14      20758.47       407.67 o                         
   2   3   7       4467.94       4359.00       153.14 o                         
   3   3   7        135.14        144.21        28.12 o                         
   4   3   7       2248.26       2201.33        81.41 o                         
   5   3   7      12604.49      12047.23       297.67 o                         
   6   3   7       1057.23        893.13        68.06 o                         
   7   3   7       9025.21       9522.78       328.42 o                         
   8   3   7        945.66        805.63       114.33 o                         
   9   3   7        269.67        417.85        97.62 o                         
  10   3   7        236.54        204.96        78.31 o                         
 -10   4   7       1377.10       1247.36       138.00 o                         
  -9   4   7        392.91        369.76        63.61 o                         
  -8   4   7       1601.13       1555.47       111.66 o                         
  -7   4   7        967.46        868.34        73.66 o                         
  -6   4   7      10495.75      10549.84       309.18 o                         
  -5   4   7       3224.74       3198.24       129.70 o                         
  -4   4   7       5252.89       5136.38       146.14 o                         
  -3   4   7        283.55        274.47        34.35 o                         
  -2   4   7       6742.65       6291.93       202.46 o                         
  -1   4   7       2813.60       2788.80       102.91 o                         
   0   4   7      28229.55      28993.86       649.56 o                         
   1   4   7       2528.26       2565.16        96.42 o                         
   2   4   7       5665.68       5449.97       155.44 o                         
   3   4   7        377.88        456.94        38.67 o                         
   4   4   7       4315.84       4331.25       129.03 o                         
   5   4   7       3442.88       3365.63       118.86 o                         
   6   4   7      11602.22      11905.87       364.38 o                         
   7   4   7       1046.95        960.46        90.81 o                         
   8   4   7       1349.13       1262.50       129.83 o                         
   9   4   7        354.72        273.79        84.95 o                         
  10   4   7        897.52        819.15       130.73 o                         
 -10   5   7       1354.57       1276.38       150.07 o                         
  -9   5   7        109.77         79.43        47.65 o                         
  -8   5   7       1072.64       1073.64        97.93 o                         
  -7   5   7       6080.87       5866.43       228.34 o                         
  -6   5   7       1434.00       1470.51        99.21 o                         
  -5   5   7       7763.36       7365.58       224.76 o                         
  -4   5   7       5927.74       5669.19       164.47 o                         
  -3   5   7       3076.25       2994.15       117.93 o                         
  -2   5   7       3053.47       2902.60       117.02 o                         
  -1   5   7      12372.88      12201.11       322.97 o                         
   0   5   7       1609.02       1506.70        86.50 o                         
   1   5   7      13347.69      13565.33       327.72 o                         
   2   5   7       3615.64       3413.20       106.91 o                         
   3   5   7       3088.48       3192.19       100.87 o                         
   4   5   7       5592.93       5455.18       149.21 o                         
   5   5   7       6866.52       6850.29       197.87 o                         
   6   5   7       1001.24        880.07        87.56 o                         
   7   5   7       5475.97       5226.65       227.75 o                         
   8   5   7       1188.02       1154.37       106.98 o                         
   9   5   7         84.03         41.27        56.62 o                         
  10   5   7       1328.75       1375.43       156.74 o                         
  -9   6   7       3525.04       3443.64       185.00 o                         
  -8   6   7        651.07        621.36        87.19 o                         
  -7   6   7        800.33        672.93        90.71 o                         
  -6   6   7       4118.81       3992.67       174.71 o                         
  -5   6   7       3315.14       3093.94       153.60 o                         
  -4   6   7       2004.29       1994.68        97.05 o                         
  -3   6   7       9495.23       9281.37       250.76 o                         
  -2   6   7       2703.77       2844.44       132.84 o                         
  -1   6   7       4053.48       3821.89       143.61 o                         
   0   6   7       1639.35       1580.02        92.39 o                         
   1   6   7       3712.13       3585.58       150.22 o                         
   2   6   7       2646.08       2980.25       127.06 o                         
   3   6   7       8317.33       8170.42       218.73 o                         
   4   6   7       2085.59       1956.79        88.74 o                         
   5   6   7       3862.34       3858.56       135.54 o                         
   6   6   7       3274.53       3107.59       143.07 o                         
   7   6   7       1038.39       1076.60        97.96 o                         
   8   6   7        793.80        642.27        94.17 o                         
   9   6   7       3134.85       3374.19       228.07 o                         
  -9   7   7        326.71        344.45       105.60 o                         
  -8   7   7       3592.06       3749.61       194.26 o                         
  -7   7   7        294.27        301.67        63.30 o                         
  -6   7   7         39.49         14.80        33.28 o                         
  -5   7   7        389.62        331.32        53.77 o                         
  -4   7   7       8443.52       8752.54       253.42 o                         
  -3   7   7       2563.30       2759.77       138.01 o                         
  -2   7   7      12190.80      12775.65       389.24 o                         
  -1   7   7       3253.99       3261.47       144.67 o                         
   0   7   7        883.34        855.89        72.97 o                         
   1   7   7       2858.79       2826.80       134.23 o                         
   2   7   7      13098.59      13457.16       448.60 o                         
   3   7   7       2655.24       2860.22       167.95 o                         
   4   7   7       7775.89       8131.06       225.61 o                         
   5   7   7        449.80        428.42        59.10 o                         
   6   7   7         33.02         32.54        33.72 o                         
   7   7   7        310.68        242.30        54.01 o                         
   8   7   7       3480.16       3729.72       197.26 o                         
   9   7   7        275.48        237.49        66.97 o                         
  -8   8   7        286.74        250.91        67.75 o                         
  -7   8   7       1488.84       1510.14       122.72 o                         
  -6   8   7        861.03        870.22        92.54 o                         
  -5   8   7       1496.45       1394.30       104.91 o                         
  -4   8   7        863.70        967.57       107.58 o                         
  -3   8   7      10310.19      10244.61       343.11 o                         
  -2   8   7       1324.90       1262.22        94.55 o                         
  -1   8   7       2397.26       2399.70       127.38 o                         
   0   8   7        188.29        190.92        45.03 o                         
   1   8   7       2393.50       2160.39       119.47 o                         
   2   8   7       1671.94       1690.77       120.10 o                         
   3   8   7      11365.30      11624.51       400.70 o                         
   4   8   7        890.44        895.05        95.24 o                         
   5   8   7       1517.08       1481.36       105.14 o                         
   6   8   7       1177.69       1145.74        88.45 o                         
   7   8   7       1552.09       1463.54       104.20 o                         
   8   8   7        194.53        142.84        66.59 o                         
  -8   9   7       1364.04       1464.55       131.97 o                         
  -7   9   7       2019.29       1975.83       143.36 o                         
  -6   9   7        438.86        467.80        80.60 o                         
  -5   9   7       2168.96       2154.92       136.97 o                         
  -4   9   7       2835.77       2757.46       152.07 o                         
  -3   9   7        496.14        480.06        71.97 o                         
  -2   9   7       3452.83       3400.67       162.50 o                         
  -1   9   7       4166.30       4135.83       189.03 o                         
   0   9   7       1148.03       1202.26       106.46 o                         
   1   9   7       5147.97       5061.87       198.28 o                         
   2   9   7       3119.65       3169.43       180.17 o                         
   3   9   7        471.03        445.71        76.93 o                         
   4   9   7       3539.49       3302.50       182.72 o                         
   5   9   7       2280.74       2427.24       137.13 o                         
   6   9   7        572.20        573.97        82.52 o                         
   7   9   7       2194.97       2071.22       138.43 o                         
   8   9   7       1541.62       1643.74       134.44 o                         
  -7  10   7        611.21        431.90        84.49 o                         
  -6  10   7       3254.35       3613.59       191.90 o                         
  -5  10   7        813.88        923.18       134.75 o                         
  -4  10   7       1347.59       1253.75       127.05 o                         
  -3  10   7       1111.98       1023.45        95.50 o                         
  -2  10   7       2655.17       2454.57       142.69 o                         
  -1  10   7        402.31        378.64        66.37 o                         
   0  10   7       7401.54       7163.88       266.24 o                         
   1  10   7        306.91        353.13        64.56 o                         
   2  10   7       2565.12       2392.27       262.69 o                         
   3  10   7       1337.57       1500.00       124.55 o                         
   4  10   7       1372.64       1418.92       123.11 o                         
   5  10   7        798.53        799.96       132.07 o                         
   6  10   7       3287.00       3538.99       231.99 o                         
   7  10   7        593.12        508.00        99.45 o                         
  -6  11   7        548.84        481.52        87.40 o                         
  -5  11   7       2384.08       2489.10       157.30 o                         
  -4  11   7        126.58        117.74        62.17 o                         
  -3  11   7        130.69         61.46        45.37 o                         
  -2  11   7         82.33         74.51        47.99 o                         
  -1  11   7       5171.54       5198.87       221.84 o                         
   0  11   7       1112.79       1119.44        98.91 o                         
   1  11   7       4578.15       4764.36       212.45 o                         
   2  11   7        148.79        161.43        61.67 o                         
   3  11   7        119.27        113.84        55.19 o                         
   4  11   7         77.82         55.34        51.21 o                         
   5  11   7       2487.82       2495.61       226.32 o                         
   6  11   7        584.91        641.82       141.13 o                         
  -4  12   7       1350.60       1551.55       242.32 o                         
  -3  12   7       1403.50       1440.89       138.25 o                         
  -2  12   7        725.09        677.92       111.26 o                         
  -1  12   7        466.74        490.52        79.20 o                         
   0  12   7       4429.59       4932.01       223.14 o                         
   1  12   7        378.84        359.51        84.30 o                         
   2  12   7        865.05        826.52       112.19 o                         
   3  12   7       1257.66       1413.04       179.49 o                         
   4  12   7       1393.68       1267.89       170.02 o                         
  -2  13   7       1473.71       1679.64       155.65 o                         
  -1  13   7       1218.70       1131.72       114.09 o                         
   0  13   7         13.11          9.09        44.38 o                         
   1  13   7       1149.57        948.92       168.42 o                         
   2  13   7       1317.03       1625.40       194.61 o                         
   0   0   8      22289.38      22766.58       584.41 o                         
   1   0   8      10167.91      10185.16       220.12 o                         
   2   0   8       4084.22       3716.55       123.19 o                         
   3   0   8       1751.89       1673.03        75.69 o                         
   4   0   8       1827.10       1648.50        77.55 o                         
   5   0   8        729.62        668.66        58.14 o                         
   6   0   8      11241.70      11298.45       286.18 o                         
   7   0   8       1077.47       1043.48        79.65 o                         
   8   0   8       3321.76       3432.22       177.43 o                         
   9   0   8        360.28        249.83        79.85 o                         
  10   0   8       1103.04       1150.75       143.67 o                         
 -10   1   8        750.05        578.18        95.50 o                         
  -9   1   8         53.29         52.93        49.95 o                         
  -8   1   8        671.61        634.38        75.54 o                         
  -7   1   8       7469.40       8040.91       281.82 o                         
  -6   1   8       1073.26        993.31        84.13 o                         
  -5   1   8       9660.26       9544.64       274.63 o                         
  -4   1   8       5027.18       5051.89       153.49 o                         
  -3   1   8        492.45        399.93        42.37 o                         
  -2   1   8       5914.72       5688.74       200.52 o                         
  -1   1   8      12911.82      12818.11       310.01 o                         
   0   1   8       4068.57       3937.01       107.47 o                         
   1   1   8      15009.63      15040.25       316.13 o                         
   2   1   8       5648.86       5582.74       154.66 o                         
   3   1   8        489.07        537.41        43.74 o                         
   4   1   8       5724.48       5801.31       162.77 o                         
   5   1   8       9859.76      10054.96       252.46 o                         
   6   1   8       1322.99       1417.38        78.75 o                         
   7   1   8       7459.08       7612.62       276.61 o                         
   8   1   8        900.08        747.71       110.64 o                         
   9   1   8        104.79        156.07        70.25 o                         
  10   1   8        567.95        419.64       107.47 o                         
 -10   2   8        496.88        514.14       109.05 o                         
  -9   2   8       3308.97       3356.58       189.94 o                         
  -8   2   8       3123.11       3277.56       169.54 o                         
  -7   2   8       1400.65       1409.75       106.80 o                         
  -6   2   8       4271.14       4490.69       197.49 o                         
  -5   2   8       4569.43       4492.85       156.02 o                         
  -4   2   8       1422.08       1420.76        72.78 o                         
  -3   2   8       9563.78       9535.04       295.89 o                         
  -2   2   8       6329.01       6311.05       208.76 o                         
  -1   2   8       5768.35       5480.01       157.31 o                         
   0   2   8       8861.58       8653.24       237.41 o                         
   1   2   8       6008.09       5912.41       143.55 o                         
   2   2   8       6341.19       6324.18       155.19 o                         
   3   2   8      10096.38      10125.16       222.67 o                         
   4   2   8       1280.37       1237.87        65.08 o                         
   5   2   8       4946.40       4808.23       148.03 o                         
   6   2   8       5503.73       5666.57       187.50 o                         
   7   2   8       1472.51       1313.85       124.91 o                         
   8   2   8       2639.86       2841.77       194.74 o                         
   9   2   8       3412.98       3501.54       227.35 o                         
  10   2   8        535.37        485.54       111.01 o                         
 -10   3   8       2185.95       2396.50       192.94 o                         
  -9   3   8        550.67        488.72        85.77 o                         
  -8   3   8       5218.27       5117.72       227.36 o                         
  -7   3   8       1534.14       1664.74       117.38 o                         
  -6   3   8        268.68        371.05        51.64 o                         
  -5   3   8        851.65        779.03        59.55 o                         
  -4   3   8      10580.82      10533.07       281.57 o                         
  -3   3   8       2997.11       3097.16       131.24 o                         
  -2   3   8      13509.73      13201.30       352.21 o                         
  -1   3   8        387.56        416.27        44.46 o                         
   0   3   8       1593.90       1566.68        69.20 o                         
   1   3   8        548.65        556.20        40.26 o                         
   2   3   8      14785.64      15008.51       299.05 o                         
   3   3   8       3392.49       3546.80       103.53 o                         
   4   3   8      10457.88      10393.39       258.45 o                         
   5   3   8        574.04        528.47        49.03 o                         
   6   3   8        243.30        273.98        48.16 o                         
   7   3   8       1546.93       1399.06       109.43 o                         
   8   3   8       5197.68       5233.61       272.04 o                         
   9   3   8        597.92        821.79       139.96 o                         
  10   3   8       2193.95       2654.63       256.67 o                         
 -10   4   8        443.39        333.93        94.47 o                         
  -9   4   8       3829.33       4363.72       215.44 o                         
  -8   4   8        328.81        430.17        90.16 o                         
  -7   4   8       2869.51       3121.25       172.07 o                         
  -6   4   8        269.17        266.24        57.19 o                         
  -5   4   8       2462.71       2523.48       137.46 o                         
  -4   4   8       4548.87       4595.94       165.73 o                         
  -3   4   8      21469.38      21381.43       503.30 o                         
  -2   4   8       3378.88       3314.56       142.35 o                         
  -1   4   8       4986.30       4838.74       176.87 o                         
   0   4   8       1642.73       1619.31        76.78 o                         
   1   4   8       4255.96       4175.00       165.48 o                         
   2   4   8       3619.23       3424.82       113.82 o                         
   3   4   8      20238.98      20515.58       453.80 o                         
   4   4   8       4841.67       4814.53       137.83 o                         
   5   4   8       3051.97       2913.40       111.33 o                         
   6   4   8        250.08        180.33        48.89 o                         
   7   4   8       3809.83       4237.28       270.99 o                         
   8   4   8        384.25        318.29        81.15 o                         
   9   4   8       3882.99       4617.53       364.48 o                         
  10   4   8        424.60        376.15        95.15 o                         
  -9   5   8        492.77        469.08        98.28 o                         
  -8   5   8       2117.70       2506.96       153.21 o                         
  -7   5   8       1083.54       1103.55        95.90 o                         
  -6   5   8        691.90        720.23        71.67 o                         
  -5   5   8       3085.76       2847.93       126.22 o                         
  -4   5   8       6695.88       6550.89       195.24 o                         
  -3   5   8        689.78        622.28        63.34 o                         
  -2   5   8       9229.52       9056.93       265.81 o                         
  -1   5   8       5363.33       5580.65       216.55 o                         
   0   5   8        527.14        459.69        54.19 o                         
   1   5   8       5788.28       5671.87       202.00 o                         
   2   5   8      10811.87      10437.23       253.67 o                         
   3   5   8        610.68        564.62        48.35 o                         
   4   5   8       7799.83       7728.46       188.45 o                         
   5   5   8       3022.27       2866.69       113.66 o                         
   6   5   8        516.77        641.39        68.70 o                         
   7   5   8       1074.88        883.16        96.44 o                         
   8   5   8       2356.35       2610.46       171.48 o                         
   9   5   8        558.75        487.95       102.31 o                         
  -9   6   8        988.76       1051.86       137.03 o                         
  -8   6   8        798.96        808.53        98.69 o                         
  -7   6   8       1302.94       1347.71       108.12 o                         
  -6   6   8       6946.95       6909.56       262.34 o                         
  -5   6   8        925.20        895.11        77.41 o                         
  -4   6   8       4082.94       4095.65       152.75 o                         
  -3   6   8       3707.85       3552.79       145.54 o                         
  -2   6   8       3571.34       3474.20       137.86 o                         
  -1   6   8       1674.40       1564.01        96.26 o                         
   0   6   8      13932.78      14100.68       411.68 o                         
   1   6   8       1304.36       1306.13        88.38 o                         
   2   6   8       3133.96       3095.85       142.70 o                         
   3   6   8       4395.24       4277.13       140.87 o                         
   4   6   8       4000.91       3934.41       136.94 o                         
   5   6   8       1008.27        927.15        65.79 o                         
   6   6   8       7300.38       7196.93       237.49 o                         
   7   6   8       1358.10       1451.23       100.76 o                         
   8   6   8        840.05        841.44       104.95 o                         
   9   6   8       1055.73        890.79       139.49 o                         
  -9   7   8        129.98         54.95        92.08 o                         
  -8   7   8        674.43        766.30        94.23 o                         
  -7   7   8       3033.73       3410.81       177.07 o                         
  -6   7   8       1785.48       1660.27       118.49 o                         
  -5   7   8       6107.23       6255.41       236.05 o                         
  -4   7   8        317.76        267.69        47.51 o                         
  -3   7   8        243.19        176.20        45.24 o                         
  -2   7   8       1120.63       1007.72        82.90 o                         
  -1   7   8      11403.39      11452.30       359.62 o                         
   0   7   8       1070.62       1156.16       173.13 o                         
   1   7   8      11518.66      11862.05       360.77 o                         
   2   7   8        746.15        683.04        82.18 o                         
   3   7   8        252.94        216.05        47.99 o                         
   4   7   8        251.77        188.85        46.97 o                         
   5   7   8       5461.80       5559.86       201.62 o                         
   6   7   8       1923.94       1771.95       107.75 o                         
   7   7   8       2881.73       2947.12       149.37 o                         
   8   7   8        673.67        686.50        87.82 o                         
   9   7   8        140.44         77.61        63.95 o                         
  -8   8   8        689.70        647.06        98.05 o                         
  -7   8   8        131.66        124.22        53.18 o                         
  -6   8   8       5528.32       5857.11       241.35 o                         
  -5   8   8       1760.17       1662.95       117.77 o                         
  -4   8   8       2827.72       2739.56       146.53 o                         
  -3   8   8       1294.17       1106.36        93.43 o                         
  -2   8   8       2289.58       2337.75       129.19 o                         
  -1   8   8        538.45        540.64        74.19 o                         
   0   8   8      10202.66      10778.66       347.66 o                         
   1   8   8        441.92        514.32        84.05 o                         
   2   8   8       1955.48       1912.83       116.74 o                         
   3   8   8       1161.68       1043.26       100.58 o                         
   4   8   8       2519.06       2461.52       136.80 o                         
   5   8   8       1670.33       1591.60       130.56 o                         
   6   8   8       5364.83       5515.55       232.89 o                         
   7   8   8        193.27        200.12        54.29 o                         
   8   8   8        793.34        758.78       112.14 o                         
  -7   9   8       1778.65       1747.37       134.80 o                         
  -6   9   8        317.55        272.92        66.07 o                         
  -5   9   8       2593.37       2851.18       159.76 o                         
  -4   9   8       1833.34       1687.19       119.13 o                         
  -3   9   8        246.97        241.40        57.34 o                         
  -2   9   8       2318.71       2427.16       140.58 o                         
  -1   9   8       4886.88       4921.53       205.76 o                         
   0   9   8       3182.20       3230.08       162.26 o                         
   1   9   8       4426.18       4514.77       198.50 o                         
   2   9   8       2304.61       2238.75       130.90 o                         
   3   9   8        228.72        227.38        64.77 o                         
   4   9   8       1392.23       1348.70       157.20 o                         
   5   9   8       2520.97       2680.38       176.13 o                         
   6   9   8        265.05        218.83        77.54 o                         
   7   9   8       1771.49       1623.41       143.61 o                         
  -6  10   8        562.58        535.25        89.45 o                         
  -5  10   8       1012.53       1087.70       107.97 o                         
  -4  10   8       2042.94       2302.44       173.91 o                         
  -3  10   8       4478.80       4759.06       215.12 o                         
  -2  10   8        684.93        683.37        90.04 o                         
  -1  10   8       1745.83       1716.86       120.90 o                         
   0  10   8        821.54        754.65        88.13 o                         
   1  10   8       2055.37       1896.56       124.57 o                         
   2  10   8        712.07        682.47        94.84 o                         
   3  10   8       4422.68       4841.26       244.36 o                         
   4  10   8       2138.39       2244.27       160.59 o                         
   5  10   8        912.19       1027.70       118.78 o                         
   6  10   8        501.62        502.37        95.54 o                         
  -5  11   8        107.59         97.19        67.01 o                         
  -4  11   8       2573.02       2803.48       201.03 o                         
  -3  11   8        418.47        482.24        79.65 o                         
  -2  11   8       3822.27       4067.03       194.98 o                         
  -1  11   8        627.17        684.28        90.15 o                         
   0  11   8        494.38        351.44        70.57 o                         
   1  11   8        736.56        762.48        91.92 o                         
   2  11   8       3298.29       3129.34       198.56 o                         
   3  11   8        451.20        433.35        85.49 o                         
   4  11   8       2626.88       2994.74       194.12 o                         
   5  11   8         74.77         64.10        58.34 o                         
  -3  12   8       2702.40       2851.93       203.17 o                         
  -2  12   8        781.02        795.57       103.07 o                         
  -1  12   8        665.31        760.15       100.10 o                         
   0  12   8        457.36        479.23        96.76 o                         
   1  12   8        768.71        956.98       115.71 o                         
   2  12   8        743.48        761.91       112.52 o                         
   3  12   8       2871.59       3220.34       201.88 o                         
   1   0   9       7643.73       7249.38       195.66 o                         
   2   0   9       3953.99       4016.66       130.11 o                         
   3   0   9      17267.38      17540.31       396.71 o                         
   4   0   9        632.55        645.86        54.09 o                         
   5   0   9       2878.29       2728.95       122.62 o                         
   6   0   9         30.13         81.22        45.21 o                         
   7   0   9       2354.26       2128.03       230.02 o                         
   8   0   9       1674.09       1750.92       153.88 o                         
   9   0   9       3819.78       4291.35       256.22 o                         
  10   0   9        277.60        270.71        92.63 o                         
 -10   1   9       1244.00       1317.20       158.43 o                         
  -9   1   9        805.38        735.78       105.98 o                         
  -8   1   9       3792.77       4424.74       182.34 o                         
  -7   1   9       1340.41       1303.48       102.40 o                         
  -6   1   9       1247.27       1055.52        87.60 o                         
  -5   1   9       2141.80       2086.95        96.38 o                         
  -4   1   9       9570.62       9540.72       245.65 o                         
  -3   1   9       4892.21       4612.72       149.92 o                         
  -2   1   9      17558.70      17373.91       420.94 o                         
  -1   1   9       2675.92       2714.39        95.74 o                         
   0   1   9        380.04        252.09        33.59 o                         
   1   1   9       1928.23       1966.16        86.67 o                         
   2   1   9      17475.89      16854.99       426.71 o                         
   3   1   9       5321.28       5348.98       175.09 o                         
   4   1   9       9208.75       9003.59       240.06 o                         
   5   1   9       2002.40       2050.94       102.39 o                         
   6   1   9       1166.60       1119.29       110.61 o                         
   7   1   9       1281.35       1157.38        99.16 o                         
   8   1   9       3924.11       3946.34       236.59 o                         
   9   1   9        832.30        808.08       128.05 o                         
  10   1   9       1470.77       1634.19       163.23 o                         
 -10   2   9        616.74        656.23       104.26 o                         
  -9   2   9       1217.44       1463.89       145.37 o                         
  -8   2   9       1550.41       1556.92       118.26 o                         
  -7   2   9       2595.50       2749.50       154.47 o                         
  -6   2   9       6455.57       6269.23       233.40 o                         
  -5   2   9        440.79        421.82        63.99 o                         
  -4   2   9       2906.40       2940.26       140.56 o                         
  -3   2   9       8823.55       8437.83       266.72 o                         
  -2   2   9       3701.04       3713.10       119.28 o                         
  -1   2   9       5143.27       5113.97       151.90 o                         
   0   2   9      11919.77      11297.91       300.23 o                         
   1   2   9       5285.14       5213.72       149.14 o                         
   2   2   9       2957.34       2877.55       109.05 o                         
   3   2   9       8663.55       8103.81       217.28 o                         
   4   2   9       2788.38       2776.33       107.87 o                         
   5   2   9        521.80        389.69        54.06 o                         
   6   2   9       5754.24       5409.07       197.40 o                         
   7   2   9       2840.75       2933.55       159.50 o                         
   8   2   9       1514.52       1375.54       138.21 o                         
   9   2   9        855.95        904.25       129.10 o                         
  10   2   9        638.92        554.78       120.82 o                         
  -9   3   9        495.01        441.53        74.34 o                         
  -8   3   9        715.68        625.08        90.29 o                         
  -7   3   9       4934.46       5074.10       218.60 o                         
  -6   3   9       2029.21       1935.25       119.56 o                         
  -5   3   9       7722.90       7791.62       262.06 o                         
  -4   3   9       2481.56       2352.89       137.78 o                         
  -3   3   9        540.17        505.10        53.35 o                         
  -2   3   9       4308.69       4135.05       146.34 o                         
  -1   3   9      10393.41      10154.98       327.41 o                         
   0   3   9       2367.46       2221.78        88.24 o                         
   1   3   9      11588.00      11711.67       269.72 o                         
   2   3   9       4411.52       4268.17       148.38 o                         
   3   3   9        460.68        472.17        47.28 o                         
   4   3   9       2484.99       2350.47       126.41 o                         
   5   3   9       6781.31       6494.03       222.00 o                         
   6   3   9       1376.85       1237.51        87.95 o                         
   7   3   9       4809.83       4677.61       215.41 o                         
   8   3   9        557.76        397.91       101.32 o                         
   9   3   9        511.35        492.58       104.58 o                         
  -9   4   9        147.55        161.21        67.25 o                         
  -8   4   9       1448.61       1486.53       132.04 o                         
  -7   4   9        754.69        837.83       118.91 o                         
  -6   4   9       7973.47       8484.28       301.97 o                         
  -5   4   9       2590.56       2556.13       118.29 o                         
  -4   4   9       2770.86       2666.38       166.66 o                         
  -3   4   9        367.32        361.75        49.92 o                         
  -2   4   9       4166.95       4044.15       161.62 o                         
  -1   4   9       2465.43       2478.06       105.69 o                         
   0   4   9      13164.04      13965.69       403.27 o                         
   1   4   9       2355.33       2442.47       108.64 o                         
   2   4   9       3569.63       3394.57       134.97 o                         
   3   4   9        452.66        325.19        47.07 o                         
   4   4   9       2166.62       2048.10        87.07 o                         
   5   4   9       2416.89       2329.64       117.60 o                         
   6   4   9       8194.98       8260.62       313.25 o                         
   7   4   9        653.75        614.24        87.65 o                         
   8   4   9       1329.79       1484.06       265.59 o                         
   9   4   9        122.24        106.00        70.03 o                         
  -9   5   9        142.14         95.10        66.21 o                         
  -8   5   9        926.70        892.23       123.01 o                         
  -7   5   9       3405.11       3741.07       190.42 o                         
  -6   5   9        774.97        857.43        78.77 o                         
  -5   5   9       5187.26       5019.88       181.92 o                         
  -4   5   9       2688.36       2701.95       155.95 o                         
  -3   5   9       1548.21       1558.69       101.21 o                         
  -2   5   9       1109.98       1014.44        71.59 o                         
  -1   5   9       8507.48       8632.13       355.91 o                         
   0   5   9       5266.52       5316.60       200.40 o                         
   1   5   9       7885.63       8087.11       272.01 o                         
   2   5   9       1634.16       1484.46        84.07 o                         
   3   5   9       1582.46       1485.21        91.98 o                         
   4   5   9       2555.12       2489.17       105.38 o                         
   5   5   9       5039.91       4780.26       162.15 o                         
   6   5   9        749.57        789.79        89.40 o                         
   7   5   9       3346.65       3326.55       181.55 o                         
   8   5   9        894.48        933.84       108.81 o                         
   9   5   9        135.85        121.10        69.18 o                         
  -8   6   9        957.38        900.73       127.30 o                         
  -7   6   9        630.77        508.36        84.33 o                         
  -6   6   9       1766.42       1746.31       118.60 o                         
  -5   6   9       2231.65       2362.83       110.53 o                         
  -4   6   9        868.17        843.47        80.50 o                         
  -3   6   9       6232.20       6329.94       211.75 o                         
  -2   6   9       2140.99       2179.48       123.83 o                         
  -1   6   9       2512.07       2331.80       123.56 o                         
   0   6   9       3737.59       3530.03       159.70 o                         
   1   6   9       2033.17       1973.82       115.76 o                         
   2   6   9       2369.37       2244.81       130.15 o                         
   3   6   9       5966.02       6402.77       233.28 o                         
   4   6   9        707.13        685.08        69.31 o                         
   5   6   9       2536.24       2723.55       125.25 o                         
   6   6   9       1572.10       1550.61       120.37 o                         
   7   6   9        818.69        707.10        96.11 o                         
   8   6   9        965.34        808.14       106.12 o                         
  -8   7   9       2141.73       2336.88       190.70 o                         
  -7   7   9        159.63        184.83        59.74 o                         
  -6   7   9        139.53        129.33        51.76 o                         
  -5   7   9        991.15        875.46        77.37 o                         
  -4   7   9       6020.78       5965.37       248.34 o                         
  -3   7   9       2651.59       2602.63       141.60 o                         
  -2   7   9       5654.75       5555.44       223.06 o                         
  -1   7   9       1359.23       1256.15        93.96 o                         
   0   7   9         20.78         56.91        34.50 o                         
   1   7   9       1296.87       1151.18        90.36 o                         
   2   7   9       5955.64       5978.25       224.71 o                         
   3   7   9       2693.78       2635.39       138.84 o                         
   4   7   9       5728.05       5770.36       225.32 o                         
   5   7   9       1122.81        897.87        97.33 o                         
   6   7   9        119.52         39.51        42.91 o                         
   7   7   9        176.58        185.17        71.40 o                         
   8   7   9       2240.68       2111.89       155.45 o                         
  -7   8   9        677.44        682.61        94.65 o                         
  -6   8   9        679.66        575.17        89.21 o                         
  -5   8   9       1511.32       1360.56       205.64 o                         
  -4   8   9       1450.26       1584.86       116.43 o                         
  -3   8   9       5249.17       5524.83       225.47 o                         
  -2   8   9       1155.47       1086.88        93.00 o                         
  -1   8   9       1654.49       1580.76       112.10 o                         
   0   8   9       1168.15        992.07        91.00 o                         
   1   8   9       1956.19       1735.81       113.86 o                         
   2   8   9        925.29        841.02        83.41 o                         
   3   8   9       5181.45       5116.72       248.58 o                         
   4   8   9       1398.54       1447.97       168.94 o                         
   5   8   9       1856.16       1805.52       140.87 o                         
   6   8   9       1009.06        969.13       109.19 o                         
   7   8   9        712.24        777.86       114.12 o                         
  -6   9   9        544.53        443.94        80.22 o                         
  -5   9   9       1287.47       1357.60       139.20 o                         
  -4   9   9       1629.06       1710.65       126.40 o                         
  -3   9   9        424.88        429.64        73.07 o                         
  -2   9   9       1675.80       1640.47       118.03 o                         
  -1   9   9       3395.15       3432.97       175.70 o                         
   0   9   9       1181.68       1333.56       107.34 o                         
   1   9   9       3873.05       4145.05       206.70 o                         
   2   9   9       1674.67       1612.03       114.32 o                         
   3   9   9        515.28        467.92        86.06 o                         
   4   9   9       1825.80       2066.17       150.92 o                         
   5   9   9       1387.47       1334.01       129.92 o                         
   6   9   9        652.39        677.73       101.41 o                         
  -5  10   9       1622.46       1738.79       159.92 o                         
  -4  10   9       1308.65       1393.64       141.38 o                         
  -3  10   9        712.89        717.61        93.82 o                         
  -2  10   9       1010.30       1049.55       105.10 o                         
  -1  10   9        560.35        529.60        83.59 o                         
   0  10   9       5957.78       6017.23       249.82 o                         
   1  10   9        331.85        342.03        70.69 o                         
   2  10   9       1113.63       1193.65       121.24 o                         
   3  10   9        947.76        977.39       111.46 o                         
   4  10   9       1364.07       1416.30       134.53 o                         
   5  10   9       1537.04       1507.46       141.11 o                         
  -4  11   9         85.28         60.44        56.97 o                         
  -3  11   9         32.56         35.87        46.36 o                         
  -2  11   9         56.55         50.75        46.45 o                         
  -1  11   9       2592.34       2815.46       164.47 o                         
   0  11   9       1124.56       1231.63       112.67 o                         
   1  11   9       2323.81       2465.12       163.62 o                         
   2  11   9         49.89         52.57        55.50 o                         
   3  11   9         28.32         29.64        52.89 o                         
   4  11   9         89.15         88.74        62.07 o                         
  -2  12   9        610.80        673.80        96.34 o                         
  -1  12   9        864.02        846.92       122.51 o                         
   0  12   9       2780.19       2738.08       169.83 o                         
   1  12   9        905.50        800.32       117.44 o                         
   2  12   9        808.66        919.94       121.06 o                         
   0   0  10       5385.73       5004.37       264.22 o                         
   1   0  10       4022.30       4024.77       148.70 o                         
   2   0  10       4660.32       4748.25       151.45 o                         
   3   0  10        168.69        195.26        36.87 o                         
   4   0  10        977.71       1065.41        70.11 o                         
   5   0  10       1123.96       1140.25        80.42 o                         
   6   0  10       6035.44       6206.24       279.93 o                         
   7   0  10       1084.46       1336.28       123.15 o                         
   8   0  10       1119.23       1218.64       193.29 o                         
   9   0  10        100.04        125.89        72.55 o                         
  -9   1  10         62.72          8.46        57.95 o                         
  -8   1  10        642.46        724.03        90.77 o                         
  -7   1  10       5471.58       5742.39       237.16 o                         
  -6   1  10       1727.97       1745.51       103.15 o                         
  -5   1  10       4948.54       4933.24       164.79 o                         
  -4   1  10       2521.90       2385.03       105.10 o                         
  -3   1  10       1800.09       1869.07        96.34 o                         
  -2   1  10       4590.20       4695.54       159.57 o                         
  -1   1  10       8750.00       8828.31       254.79 o                         
   0   1  10       2110.13       1959.72       131.31 o                         
   1   1  10      10121.39       9656.99       304.19 o                         
   2   1  10       4415.42       4155.10       180.38 o                         
   3   1  10       2049.98       1931.69       101.60 o                         
   4   1  10       2869.10       2632.78       108.04 o                         
   5   1  10       4873.19       4795.00       180.57 o                         
   6   1  10       1635.51       1542.18       110.67 o                         
   7   1  10       5717.62       5971.18       243.76 o                         
   8   1  10        751.49        634.90       110.46 o                         
   9   1  10        106.06         50.74        61.86 o                         
  -9   2  10       1340.88       1577.88       135.72 o                         
  -8   2  10       1806.16       2242.36       147.07 o                         
  -7   2  10       1478.65       1436.90       113.46 o                         
  -6   2  10       3069.62       3138.05       163.95 o                         
  -5   2  10       1336.54       1241.62        95.73 o                         
  -4   2  10       1377.56       1249.96        81.96 o                         
  -3   2  10       7113.76       6989.21       221.27 o                         
  -2   2  10       3635.45       3402.35       128.97 o                         
  -1   2  10       2503.53       2429.48        97.07 o                         
   0   2  10       3293.82       3389.59       132.52 o                         
   1   2  10       2234.03       2148.65       102.99 o                         
   2   2  10       2785.81       2624.01       118.43 o                         
   3   2  10       7595.93       7405.27       270.25 o                         
   4   2  10       1355.63       1237.83        84.77 o                         
   5   2  10       1496.64       1458.21       104.27 o                         
   6   2  10       3667.71       3768.91       156.10 o                         
   7   2  10       1522.92       1552.99       116.23 o                         
   8   2  10       1895.78       2181.68       175.97 o                         
   9   2  10       1455.23       1590.92       162.94 o                         
  -9   3  10        546.65        461.21        86.40 o                         
  -8   3  10       3015.54       3256.83       181.65 o                         
  -7   3  10        989.10       1013.47       102.22 o                         
  -6   3  10         68.85         66.73        40.90 o                         
  -5   3  10        419.66        376.40        62.45 o                         
  -4   3  10       6983.15       6956.15       249.85 o                         
  -3   3  10       2817.05       2967.30       142.97 o                         
  -2   3  10       8149.66       8192.53       228.79 o                         
  -1   3  10        815.56        762.53        64.33 o                         
   0   3  10       1776.17       1793.46        93.82 o                         
   1   3  10       1012.64        933.80        61.81 o                         
   2   3  10       9467.25       9311.10       298.97 o                         
   3   3  10       3207.15       3531.15       160.55 o                         
   4   3  10       7069.34       6986.79       255.00 o                         
   5   3  10        395.79        392.94        58.44 o                         
   6   3  10        106.48         70.52        36.20 o                         
   7   3  10       1025.37        940.78        99.75 o                         
   8   3  10       2833.84       2979.68       208.77 o                         
   9   3  10        637.96        633.01       121.58 o                         
  -9   4  10       2891.07       3082.60       212.41 o                         
  -8   4  10        952.20        951.04       122.04 o                         
  -7   4  10       1334.79       1100.56       108.85 o                         
  -6   4  10        243.69        223.57        58.62 o                         
  -5   4  10       2100.97       1929.68       127.06 o                         
  -4   4  10       2603.45       2523.12       139.85 o                         
  -3   4  10      10803.27      10961.93       300.52 o                         
  -2   4  10       2110.58       1969.11       129.65 o                         
  -1   4  10       4498.11       4453.78       154.58 o                         
   0   4  10        740.99        651.11        62.15 o                         
   1   4  10       3968.87       3870.31       152.30 o                         
   2   4  10       2105.40       2208.70       106.22 o                         
   3   4  10       9685.57       9696.61       334.84 o                         
   4   4  10       3028.90       3386.93       169.56 o                         
   5   4  10       2446.20       2483.93       134.53 o                         
   6   4  10        182.82        202.04        48.17 o                         
   7   4  10       1940.50       1841.79       131.30 o                         
   8   4  10       1174.47       1103.79       135.00 o                         
   9   4  10       2589.07       3002.54       219.87 o                         
  -8   5  10       1774.95       1965.61       167.16 o                         
  -7   5  10       1154.28       1100.05       112.26 o                         
  -6   5  10        295.27        252.98        65.41 o                         
  -5   5  10       1978.03       2121.31       134.11 o                         
  -4   5  10       3605.59       3762.98       155.29 o                         
  -3   5  10        429.67        579.26        75.52 o                         
  -2   5  10       6587.73       6735.51       250.62 o                         
  -1   5  10       5069.80       5003.83       199.02 o                         
   0   5  10       1202.54       1135.08        87.55 o                         
   1   5  10       5091.16       4919.81       269.87 o                         
   2   5  10       7111.43       7228.35       226.83 o                         
   3   5  10        616.25        572.85        64.21 o                         
   4   5  10       3562.28       3698.26       173.19 o                         
   5   5  10       1880.42       2001.11       126.55 o                         
   6   5  10        312.69        341.88        78.33 o                         
   7   5  10       1234.90       1126.78       128.22 o                         
   8   5  10       1701.48       1943.23       170.30 o                         
  -8   6  10        354.55        183.19        81.08 o                         
  -7   6  10       1086.20       1155.43       132.07 o                         
  -6   6  10       3029.15       3341.85       213.36 o                         
  -5   6  10       1208.97       1173.74       105.81 o                         
  -4   6  10       2658.41       2666.62       147.70 o                         
  -3   6  10       2234.16       2090.21       146.03 o                         
  -2   6  10       1887.10       1874.66       117.15 o                         
  -1   6  10       2305.37       2251.48       127.57 o                         
   0   6  10      10006.03      10123.56       332.13 o                         
   1   6  10       2221.90       2096.89       122.37 o                         
   2   6  10       1832.26       1693.05        98.71 o                         
   3   6  10       2253.65       2066.47       108.72 o                         
   4   6  10       2487.74       2526.81       139.05 o                         
   5   6  10       1060.17       1162.81       115.88 o                         
   6   6  10       3612.17       3664.65       213.87 o                         
   7   6  10        996.67        937.16       127.41 o                         
   8   6  10        308.50        282.81        84.32 o                         
  -7   7  10       2283.49       2290.84       186.57 o                         
  -6   7  10       1758.20       1765.41       133.78 o                         
  -5   7  10       4851.80       5446.50       233.46 o                         
  -4   7  10        251.00        185.56        56.22 o                         
  -3   7  10        115.99         46.19        39.79 o                         
  -2   7  10        485.06        510.77        74.13 o                         
  -1   7  10       4618.97       4917.24       211.06 o                         
   0   7  10       2253.80       2498.55       139.78 o                         
   1   7  10       5019.91       5312.21       213.83 o                         
   2   7  10        405.35        403.75        60.07 o                         
   3   7  10        137.07         81.50        40.86 o                         
   4   7  10        362.16        257.82        58.81 o                         
   5   7  10       4737.44       5177.22       328.33 o                         
   6   7  10       1480.73       1341.23       164.65 o                         
   7   7  10       2186.86       2118.74       389.56 o                         
  -6   8  10       3079.60       3406.41       274.04 o                         
  -5   8  10       1250.48       1611.69       150.44 o                         
  -4   8  10       1562.88       1506.26       118.70 o                         
  -3   8  10        470.36        380.20        71.67 o                         
  -2   8  10       1905.83       1902.56       127.22 o                         
  -1   8  10        700.73        651.71        82.13 o                         
   0   8  10       6515.84       6942.15       265.48 o                         
   1   8  10        775.62        757.34        86.18 o                         
   2   8  10       1767.56       1771.41       120.24 o                         
   3   8  10        307.41        248.32        59.87 o                         
   4   8  10       1491.27       1483.29       113.78 o                         
   5   8  10       1318.78       1426.76       131.25 o                         
   6   8  10       3093.84       3269.69       261.07 o                         
   7   8  10        283.49        395.71       117.07 o                         
  -6   9  10        409.70        448.71       101.31 o                         
  -5   9  10       2155.04       2284.86       181.61 o                         
  -4   9  10       1625.62       1703.15       127.82 o                         
  -3   9  10        274.76        246.48        64.87 o                         
  -2   9  10       1283.21       1293.65       109.52 o                         
  -1   9  10       3637.52       3496.24       179.98 o                         
   0   9  10       1824.21       2037.60       135.14 o                         
   1   9  10       3444.91       3271.14       174.22 o                         
   2   9  10       1317.08       1328.25       112.93 o                         
   3   9  10        320.86        164.76        52.79 o                         
   4   9  10       1351.33       1438.72       136.59 o                         
   5   9  10       2060.49       2239.12       167.76 o                         
   6   9  10        406.69        329.97       109.22 o                         
  -4  10  10       1607.59       1796.21       160.58 o                         
  -3  10  10       3118.75       3016.02       176.41 o                         
  -2  10  10        623.04        759.44        96.56 o                         
  -1  10  10        588.63        679.79        97.61 o                         
   0  10  10       1577.48       1641.18       128.61 o                         
   1  10  10        811.29        809.85        94.30 o                         
   2  10  10        634.49        566.54        99.38 o                         
   3  10  10       3223.44       3529.41       250.92 o                         
   4  10  10       1653.35       1688.32       147.93 o                         
  -3  11  10       1003.88       1057.27       114.37 o                         
  -2  11  10       1584.43       1645.90       235.03 o                         
  -1  11  10        509.43        464.97        86.18 o                         
   0  11  10        164.16        170.94        60.34 o                         
   1  11  10        490.31        525.72       104.50 o                         
   2  11  10       1276.73       1312.87       137.54 o                         
   3  11  10        766.18        635.29       113.03 o                         
   1   0  11       1150.55        979.53        78.51 o                         
   2   0  11       2655.67       2682.09       122.68 o                         
   3   0  11      13424.09      13703.87       371.19 o                         
   4   0  11       1074.96       1080.82        81.75 o                         
   5   0  11        387.70        363.98        59.11 o                         
   6   0  11        146.97        125.11        48.23 o                         
   7   0  11       1970.78       2206.66       209.59 o                         
   8   0  11       1791.27       2148.42       155.72 o                         
  -8   1  11       2277.51       2628.73       190.16 o                         
  -7   1  11       1387.85       1638.80       120.98 o                         
  -6   1  11        282.65        232.25        51.62 o                         
  -5   1  11       1337.83       1287.83        89.32 o                         
  -4   1  11       5760.68       5566.59       194.86 o                         
  -3   1  11       2862.39       2858.53       129.95 o                         
  -2   1  11       9786.43       9520.08       312.01 o                         
  -1   1  11        931.93       1002.16        80.97 o                         
   0   1  11        342.30        339.59        49.28 o                         
   1   1  11        768.15        709.95        70.52 o                         
   2   1  11       9568.27       9810.56       325.11 o                         
   3   1  11       3324.52       3548.82       162.63 o                         
   4   1  11       5359.68       5213.70       217.19 o                         
   5   1  11       1276.14       1186.11        87.98 o                         
   6   1  11        193.88        169.84        53.28 o                         
   7   1  11       1321.31       1473.36       118.76 o                         
   8   1  11       2180.09       2372.35       188.54 o                         
  -8   2  11        916.96        837.04       108.83 o                         
  -7   2  11       1579.38       1536.61       123.30 o                         
  -6   2  11       3416.42       3532.26       158.34 o                         
  -5   2  11        757.12        689.11        72.19 o                         
  -4   2  11       1831.17       1738.64       102.23 o                         
  -3   2  11       3723.32       3752.84       146.26 o                         
  -2   2  11       3999.20       3950.81       150.13 o                         
  -1   2  11       6795.65       6896.03       220.15 o                         
   0   2  11       6593.50       6549.59       273.08 o                         
   1   2  11       6711.98       6590.93       255.22 o                         
   2   2  11       3633.89       3337.64       166.83 o                         
   3   2  11       3016.81       2747.25       152.32 o                         
   4   2  11       1818.45       1721.60       117.41 o                         
   5   2  11        912.23        952.38        89.57 o                         
   6   2  11       3405.51       3418.43       229.93 o                         
   7   2  11       1665.66       1715.82       149.36 o                         
   8   2  11        965.00        984.70       143.92 o                         
  -8   3  11        310.07        211.62        67.02 o                         
  -7   3  11       2460.70       2695.33       162.63 o                         
  -6   3  11       1589.55       1593.44       118.04 o                         
  -5   3  11       3265.71       3200.77       164.37 o                         
  -4   3  11       1831.78       1759.10       104.04 o                         
  -3   3  11        413.00        361.91        55.54 o                         
  -2   3  11       3209.50       3193.25       124.22 o                         
  -1   3  11       6679.44       6829.18       228.15 o                         
   0   3  11       1749.94       1923.22       103.55 o                         
   1   3  11       7680.42       7724.90       271.41 o                         
   2   3  11       2944.18       2962.91       156.11 o                         
   3   3  11        396.22        379.21        68.65 o                         
   4   3  11       1777.03       1814.27       119.46 o                         
   5   3  11       3210.97       3285.27       191.29 o                         
   6   3  11       1318.43       1366.79       107.79 o                         
   7   3  11       2507.37       2772.19       308.30 o                         
   8   3  11        264.10        250.46        80.08 o                         
  -8   4  11       1457.24       1536.49       134.92 o                         
  -7   4  11       1253.86       1248.53       116.27 o                         
  -6   4  11       4818.00       5010.14       302.87 o                         
  -5   4  11       2191.67       2076.45       132.93 o                         
  -4   4  11       1671.30       1685.21       114.48 o                         
  -3   4  11        289.56        262.39        49.72 o                         
  -2   4  11       2072.26       2113.77       112.44 o                         
  -1   4  11       1745.78       1723.82       115.78 o                         
   0   4  11       7708.33       7766.39       245.39 o                         
   1   4  11       1591.42       1567.06       112.77 o                         
   2   4  11       1917.81       1899.53       123.50 o                         
   3   4  11        193.52        191.17        52.17 o                         
   4   4  11       1399.97       1257.04        90.39 o                         
   5   4  11       1800.04       1850.37       126.05 o                         
   6   4  11       5608.56       6134.25       240.76 o                         
   7   4  11       1123.67       1174.44       131.95 o                         
   8   4  11       1242.54       1279.00       223.08 o                         
  -7   5  11       1935.60       1797.36       139.06 o                         
  -6   5  11       1329.18       1382.35       135.49 o                         
  -5   5  11       3310.25       3550.22       180.02 o                         
  -4   5  11        748.26        803.55        86.87 o                         
  -3   5  11       1821.44       1702.56       117.18 o                         
  -2   5  11        884.18        837.99        82.81 o                         
  -1   5  11       3077.84       3206.39       160.72 o                         
   0   5  11       1730.74       1779.48       103.23 o                         
   1   5  11       3279.99       3545.29       149.20 o                         
   2   5  11        909.02        836.23        87.35 o                         
   3   5  11       1856.25       1827.54       123.79 o                         
   4   5  11        651.92        662.17        98.61 o                         
   5   5  11       3028.93       3143.30       167.96 o                         
   6   5  11       1137.17       1078.32       120.13 o                         
   7   5  11       1924.89       1882.78       159.38 o                         
  -7   6  11        227.72        161.09        73.36 o                         
  -6   6  11       1229.45       1375.99       140.27 o                         
  -5   6  11       2090.48       2174.65       169.37 o                         
  -4   6  11        944.46        912.98        95.69 o                         
  -3   6  11       3546.30       3621.62       176.54 o                         
  -2   6  11       1842.12       1722.43       119.36 o                         
  -1   6  11       1094.29       1169.69        96.68 o                         
   0   6  11       2452.21       2626.19       144.48 o                         
   1   6  11       1132.46       1106.41        85.98 o                         
   2   6  11       1786.33       1800.05       105.84 o                         
   3   6  11       3444.97       3509.11       178.05 o                         
   4   6  11       1130.63       1114.51       119.03 o                         
   5   6  11       2287.51       2509.52       252.07 o                         
   6   6  11       1054.35       1311.23       162.38 o                         
   7   6  11        371.14        380.05        93.74 o                         
  -6   7  11         69.62         59.16        63.49 o                         
  -5   7  11        529.17        589.59       111.63 o                         
  -4   7  11       4059.08       4270.11       311.34 o                         
  -3   7  11       1076.14       1160.92       104.05 o                         
  -2   7  11       2660.80       2561.84       151.74 o                         
  -1   7  11       1218.29       1361.56       107.26 o                         
   0   7  11        440.71        363.40        68.87 o                         
   1   7  11       1138.48       1258.92        94.06 o                         
   2   7  11       3127.25       2842.60       137.71 o                         
   3   7  11       1268.97       1135.73       103.21 o                         
   4   7  11       3939.56       4019.07       230.40 o                         
   5   7  11        535.58        691.41       164.00 o                         
   6   7  11         54.50         11.90        70.88 o                         
  -6   8  11        205.85        233.54        83.69 o                         
  -5   8  11       1134.02       1296.44       137.60 o                         
  -4   8  11       1088.21       1361.77       118.08 o                         
  -3   8  11       3077.34       3141.83       174.84 o                         
  -2   8  11        968.57        959.23        99.38 o                         
  -1   8  11       1087.06       1141.93       105.62 o                         
   0   8  11       1099.01        877.14        96.09 o                         
   1   8  11        965.83        941.76       100.61 o                         
   2   8  11        823.03        823.21        82.83 o                         
   3   8  11       3187.39       3313.84       172.89 o                         
   4   8  11       1100.89       1213.80       128.94 o                         
   5   8  11       1096.77       1116.36       167.43 o                         
   6   8  11        287.49        190.40        90.34 o                         
  -4   9  11       1057.12       1162.33       114.23 o                         
  -3   9  11        299.79        302.80        72.31 o                         
  -2   9  11       1070.90       1213.61       110.97 o                         
  -1   9  11       1362.38       1346.17       118.60 o                         
   0   9  11       1087.22        979.79       102.38 o                         
   1   9  11       1579.56       1618.00       126.54 o                         
   2   9  11        876.21        798.17        98.64 o                         
   3   9  11        353.70        319.29        88.22 o                         
   4   9  11       1191.50       1399.08       134.86 o                         
  -3  10  11        326.37        189.06        68.29 o                         
  -2  10  11        443.25        368.63        81.32 o                         
  -1  10  11        864.39        956.36       111.38 o                         
   0  10  11       2944.52       3000.68       211.19 o                         
   1  10  11        915.60        789.82       107.12 o                         
   2  10  11        458.72        435.61        93.47 o                         
   3  10  11        410.16        395.46        78.15 o                         
   0   0  12       4481.00       4830.09       279.53 o                         
   1   0  12       1193.10       1404.64        98.99 o                         
   2   0  12       2037.80       2000.63       119.88 o                         
   3   0  12        330.91        257.29        50.46 o                         
   4   0  12        944.18        794.77        75.37 o                         
   5   0  12        657.22        781.64       111.61 o                         
   6   0  12       3468.18       3968.13       265.42 o                         
   7   0  12       1849.42       1963.16       161.00 o                         
   8   0  12        709.20        645.90        98.87 o                         
  -8   1  12        748.01        688.10       116.48 o                         
  -7   1  12       3689.84       3767.31       224.41 o                         
  -6   1  12       1783.73       1835.85       112.88 o                         
  -5   1  12       2236.11       2155.91       119.30 o                         
  -4   1  12        919.08        893.30        87.79 o                         
  -3   1  12        676.68        608.96        76.62 o                         
  -2   1  12       2971.56       3049.42       150.22 o                         
  -1   1  12       5320.59       5087.43       205.00 o                         
   0   1  12       2645.76       2580.50       136.59 o                         
   1   1  12       5236.47       4924.87       188.72 o                         
   2   1  12       2732.78       2617.40       151.09 o                         
   3   1  12        768.63        592.02        79.24 o                         
   4   1  12        929.69        957.11        94.06 o                         
   5   1  12       2239.95       2210.47       137.24 o                         
   6   1  12       1374.76       1487.09       167.55 o                         
   7   1  12       3604.55       3455.07       222.01 o                         
   8   1  12        709.56        901.75       137.69 o                         
  -8   2  12       1192.83       1388.53       227.84 o                         
  -7   2  12        546.63        543.11        87.10 o                         
  -6   2  12       1778.75       1710.22       113.10 o                         
  -5   2  12       1139.70       1169.07        92.33 o                         
  -4   2  12        626.27        649.82        72.78 o                         
  -3   2  12       4373.26       4601.17       197.71 o                         
  -2   2  12       2584.25       2685.41       140.60 o                         
  -1   2  12       1426.50       1306.23       105.26 o                         
   0   2  12        745.71        673.87        83.39 o                         
   1   2  12       1477.95       1479.24       110.15 o                         
   2   2  12       2165.13       2275.15       139.96 o                         
   3   2  12       4220.44       4363.96       201.41 o                         
   4   2  12        603.14        622.77        86.03 o                         
   5   2  12       1159.72       1046.09       107.20 o                         
   6   2  12       1947.66       1907.56       148.73 o                         
   7   2  12        574.78        644.82       106.87 o                         
   8   2  12       1245.31       1477.86       189.18 o                         
  -7   3  12        518.24        498.13        73.93 o                         
  -6   3  12         78.80         79.73        43.23 o                         
  -5   3  12        651.17        772.74        82.55 o                         
  -4   3  12       2826.29       2690.90       135.85 o                         
  -3   3  12       3551.57       3499.91       155.51 o                         
  -2   3  12       4751.66       4711.45       205.43 o                         
  -1   3  12        494.76        580.64        79.95 o                         
   0   3  12        296.93        272.56        61.95 o                         
   1   3  12        588.08        549.94       103.21 o                         
   2   3  12       5094.56       5349.29       223.66 o                         
   3   3  12       4123.36       4326.06       195.63 o                         
   4   3  12       2867.02       2841.99       158.39 o                         
   5   3  12        583.15        613.51       101.10 o                         
   6   3  12        115.79         65.70        45.52 o                         
   7   3  12        496.25        385.62       109.47 o                         
  -7   4  12        806.43        703.55       103.11 o                         
  -6   4  12        131.75        164.16        59.94 o                         
  -5   4  12        993.98        789.69        98.14 o                         
  -4   4  12       1566.79       1648.97       107.90 o                         
  -3   4  12       6225.82       6598.93       232.41 o                         
  -2   4  12       1490.36       1484.19        99.58 o                         
  -1   4  12       1532.46       1563.49       115.94 o                         
   0   4  12         97.88        117.97        55.51 o                         
   1   4  12       1614.09       1428.57       111.69 o                         
   2   4  12       1482.42       1508.20       116.75 o                         
   3   4  12       6021.09       6249.48       306.76 o                         
   4   4  12       1978.21       1997.02       130.99 o                         
   5   4  12       1238.59       1199.26       105.62 o                         
   6   4  12        113.04         98.95        48.46 o                         
   7   4  12        903.89       1003.50       124.76 o                         
  -7   5  12        563.70        560.72        93.52 o                         
  -6   5  12        616.79        437.90        82.65 o                         
  -5   5  12       1025.19        918.32       104.64 o                         
  -4   5  12       3286.38       3554.78       207.84 o                         
  -3   5  12        744.48        806.10       118.52 o                         
  -2   5  12       2936.75       3131.07       151.12 o                         
  -1   5  12       2568.74       2499.95       130.04 o                         
   0   5  12        321.62        242.80        62.65 o                         
   1   5  12       2559.35       2503.80       157.87 o                         
   2   5  12       3337.98       3641.56       182.37 o                         
   3   5  12        897.10        916.72        95.50 o                         
   4   5  12       2839.27       2849.85       191.89 o                         
   5   5  12        959.73        764.32       115.79 o                         
   6   5  12        500.59        495.01       119.22 o                         
   7   5  12        580.87        605.58       110.39 o                         
  -6   6  12       1591.82       1759.10       163.65 o                         
  -5   6  12       1125.35       1283.62       134.85 o                         
  -4   6  12       1847.61       1867.70       132.73 o                         
  -3   6  12        981.53        902.87        96.82 o                         
  -2   6  12       1655.96       1704.49       122.93 o                         
  -1   6  12       2564.43       2460.50       131.69 o                         
   0   6  12       4710.87       4953.03       196.18 o                         
   1   6  12       2309.73       2068.23       142.63 o                         
   2   6  12       1561.72       1528.12       122.30 o                         
   3   6  12        915.57        921.02       102.70 o                         
   4   6  12       1658.80       1895.94       155.47 o                         
   5   6  12       1072.51       1257.52       131.77 o                         
   6   6  12       1882.77       2229.33       216.06 o                         
  -5   7  12       3116.63       3343.43       324.46 o                         
  -4   7  12        201.69        126.85        56.80 o                         
  -3   7  12         11.96         29.11        42.08 o                         
  -2   7  12        278.26        225.35        62.71 o                         
  -1   7  12       2858.82       3116.23       171.72 o                         
   0   7  12       3035.01       3171.01       155.06 o                         
   1   7  12       3293.34       3372.67       161.83 o                         
   2   7  12        178.09        167.06        60.89 o                         
   3   7  12         18.87         -8.43        49.24 o                         
   4   7  12        236.01        229.94        74.39 o                         
   5   7  12       3066.55       3442.45       270.18 o                         
  -4   8  12        954.06        867.00       110.20 o                         
  -3   8  12        256.01        256.29        68.20 o                         
  -2   8  12        706.05        652.75        94.12 o                         
  -1   8  12        957.77       1038.87       104.96 o                         
   0   8  12       5514.71       5578.00       245.66 o                         
   1   8  12        945.73       1011.22        95.85 o                         
   2   8  12        618.12        473.52        86.01 o                         
   3   8  12        168.57         32.37        65.81 o                         
   4   8  12       1077.38       1035.25       127.51 o                         
  -3   9  12        324.84        270.62        73.46 o                         
  -2   9  12        398.93        424.67        83.76 o                         
  -1   9  12       2014.02       2166.53       149.79 o                         
   0   9  12        616.65        775.95       103.64 o                         
   1   9  12       1862.52       1945.24       141.97 o                         
   2   9  12        450.79        319.61        72.18 o                         
   3   9  12        287.02        201.97        79.56 o                         
   1   0  13       1866.69       1640.12       112.89 o                         
   2   0  13       3746.65       3892.14       181.68 o                         
   3   0  13       4787.00       5144.84       217.86 o                         
   4   0  13       1410.63       1489.69       134.00 o                         
   5   0  13        237.60        207.11        69.03 o                         
   6   0  13          4.22         25.47        58.64 o                         
   7   0  13        773.74        715.11       141.37 o                         
  -7   1  13       1150.00       1257.48       233.03 o                         
  -6   1  13        167.45        139.62        65.25 o                         
  -5   1  13        424.31        345.68        79.81 o                         
  -4   1  13       2535.08       2554.51       147.27 o                         
  -3   1  13       2822.58       2912.68       156.99 o                         
  -2   1  13       5960.67       6131.54       245.14 o                         
  -1   1  13        846.26        715.01        82.69 o                         
   0   1  13         22.70         53.39        37.79 o                         
   1   1  13        971.31        941.40        87.86 o                         
   2   1  13       6411.32       6522.98       260.46 o                         
   3   1  13       3003.16       3122.67       198.36 o                         
   4   1  13       2510.99       2580.67       155.26 o                         
   5   1  13        396.85        327.38        67.35 o                         
   6   1  13        165.34        160.97        82.14 o                         
   7   1  13       1050.52       1232.70       158.98 o                         
  -7   2  13       1054.17       1029.95       171.79 o                         
  -6   2  13       1319.22       1258.30       105.22 o                         
  -5   2  13        939.61        958.41        93.85 o                         
  -4   2  13        818.61        884.69       131.27 o                         
  -3   2  13       2269.05       2284.25       140.30 o                         
  -2   2  13       2098.12       2164.81       135.88 o                         
  -1   2  13       1508.34       1498.30       110.65 o                         
   0   2  13       2321.26       2158.50       139.71 o                         
   1   2  13       1675.37       1507.43       128.59 o                         
   2   2  13       1875.14       1838.81       133.59 o                         
   3   2  13       2315.01       2519.45       152.54 o                         
   4   2  13        902.46        935.87        99.18 o                         
   5   2  13        847.61        944.20       113.63 o                         
   6   2  13       1510.29       1554.96       140.46 o                         
   7   2  13       1106.65       1284.00       177.56 o                         
  -6   3  13       1705.43       1995.09       127.29 o                         
  -5   3  13       1908.62       2067.32       126.91 o                         
  -4   3  13       1187.23       1126.41       101.77 o                         
  -3   3  13        262.07        208.51        58.45 o                         
  -2   3  13        956.39       1096.81       117.03 o                         
  -1   3  13       3709.81       3972.93       196.16 o                         
   0   3  13       1321.67       1415.08       113.27 o                         
   1   3  13       4017.71       4071.36       316.09 o                         
   2   3  13        790.92        773.32        96.78 o                         
   3   3  13        298.79        309.35        67.37 o                         
   4   3  13       1252.17       1218.35       112.72 o                         
   5   3  13       1775.51       1836.51       156.21 o                         
   6   3  13       1405.73       1524.19       125.02 o                         
  -6   4  13       2810.24       2944.36       162.27 o                         
  -5   4  13        840.26        746.20        91.19 o                         
  -4   4  13        895.33        865.21        99.60 o                         
  -3   4  13        173.87        167.37        64.01 o                         
  -2   4  13       1442.38       1338.21       113.36 o                         
  -1   4  13       2559.95       2618.12       181.13 o                         
   0   4  13       3858.53       3938.05       196.51 o                         
   1   4  13       2056.83       1993.27       141.31 o                         
   2   4  13       1316.50       1234.86       112.53 o                         
   3   4  13        186.20        199.81        63.07 o                         
   4   4  13        793.57        616.32       105.84 o                         
   5   4  13        673.63        641.46       108.94 o                         
   6   4  13       3196.06       3456.83       184.81 o                         
  -5   5  13       1833.74       1799.35       161.09 o                         
  -4   5  13        817.40        766.48       101.63 o                         
  -3   5  13        727.97        745.47       100.76 o                         
  -2   5  13        848.90        769.98       102.26 o                         
  -1   5  13       1487.62       1480.07       123.72 o                         
   0   5  13       2824.49       2984.86       173.28 o                         
   1   5  13       1849.33       1797.57       131.67 o                         
   2   5  13        841.40        904.10       102.89 o                         
   3   5  13        850.95        862.23       105.15 o                         
   4   5  13        744.93        645.12       110.73 o                         
   5   5  13       1708.36       1823.71       156.86 o                         
  -5   6  13       1011.40       1051.40       131.71 o                         
  -4   6  13        814.56        747.18       119.85 o                         
  -3   6  13       1655.24       1922.57       136.72 o                         
  -2   6  13        846.49        895.92        94.24 o                         
  -1   6  13        412.62        527.94        92.03 o                         
   0   6  13       1631.62       1946.78       144.74 o                         
   1   6  13        475.34        466.54        82.50 o                         
   2   6  13        708.98        748.19       103.25 o                         
   3   6  13       1514.98       1522.01       146.80 o                         
   4   6  13        969.73        948.19       122.22 o                         
   5   6  13       1209.51       1287.63       137.70 o                         
  -4   7  13       2349.43       2658.94       168.46 o                         
  -3   7  13        507.52        467.77        85.21 o                         
  -2   7  13       1363.25       1272.47       116.19 o                         
  -1   7  13        571.06        675.00        93.49 o                         
   0   7  13         14.51         33.37        46.78 o                         
   1   7  13        512.42        354.37        77.51 o                         
   2   7  13       1450.42       1495.00       142.35 o                         
   3   7  13        681.44        700.65       120.26 o                         
   4   7  13       2224.80       2532.27       191.53 o                         
  -2   8  13        574.21        759.13       101.61 o                         
  -1   8  13       1045.52       1085.28       112.90 o                         
   0   8  13        372.74        243.06        68.79 o                         
   1   8  13        998.70       1005.27       117.80 o                         
   2   8  13        585.10        396.44        93.15 o                         
   0   0  14       2373.22       2331.94       200.44 o                         
   1   0  14        948.52       1133.57       100.96 o                         
   2   0  14       1457.53       1372.96       110.66 o                         
   3   0  14        107.38         43.63        50.31 o                         
   4   0  14        896.60        947.09       123.62 o                         
   5   0  14       1016.64        943.38       123.90 o                         
  -5   1  14       1197.95       1067.90       144.26 o                         
  -4   1  14        693.79        835.93       129.99 o                         
  -3   1  14        505.16        446.99        75.76 o                         
  -2   1  14       1179.34       1026.36        98.40 o                         
  -1   1  14       1962.69       1908.03       130.92 o                         
   0   1  14       1654.40       1519.94       115.68 o                         
   1   1  14       2478.43       2451.84       170.46 o                         
   2   1  14        913.12        949.43       121.13 o                         
   3   1  14        521.10        435.73        92.88 o                         
   4   1  14        693.57        789.60       104.31 o                         
   5   1  14       1155.48       1220.39       116.70 o                         
  -5   2  14        643.19        541.04        86.76 o                         
  -4   2  14        499.59        456.39        76.98 o                         
  -3   2  14       2856.12       2829.30       166.44 o                         
  -2   2  14       1154.74       1130.90       106.35 o                         
  -1   2  14        851.75        944.26       116.01 o                         
   0   2  14        839.12        847.58       118.96 o                         
   1   2  14        754.42        675.34        93.29 o                         
   2   2  14       1264.41       1272.52       117.21 o                         
   3   2  14       2599.92       2929.29       230.91 o                         
   4   2  14        703.95        771.11       101.90 o                         
   5   2  14        505.54        618.11       107.33 o                         
  -5   3  14        638.61        606.63        89.54 o                         
  -4   3  14        967.07        832.91       132.83 o                         
  -3   3  14       2104.97       2341.72       173.89 o                         
  -2   3  14       2589.93       2542.12       185.29 o                         
  -1   3  14        646.41        673.87       110.14 o                         
   0   3  14         44.80         69.63        46.97 o                         
   1   3  14        528.58        518.34        90.89 o                         
   2   3  14       2861.21       3028.12       179.50 o                         
   3   3  14       2146.96       2196.51       149.64 o                         
   4   3  14        701.60        566.56        92.63 o                         
   5   3  14        588.56        728.37       118.23 o                         
  -4   4  14        923.50        951.99       126.15 o                         
  -3   4  14       3079.34       2938.10       202.35 o                         
  -2   4  14       2053.21       2088.30       166.81 o                         
  -1   4  14       1131.29       1163.35       115.19 o                         
   0   4  14          2.32         55.07        46.51 o                         
   1   4  14       1347.34       1343.27       127.21 o                         
   2   4  14       1849.23       2023.33       148.87 o                         
   3   4  14       2856.56       3110.63       182.72 o                         
   4   4  14       1230.87       1538.29       150.43 o                         
  -4   5  14       1738.80       1799.69       162.58 o                         
  -3   5  14        798.58        864.20       124.33 o                         
  -2   5  14       1346.68       1343.27       123.95 o                         
  -1   5  14       1487.52       1567.39       130.79 o                         
   0   5  14        368.11        445.92        84.51 o                         
   1   5  14       1524.78       1611.14       134.07 o                         
   2   5  14       1360.67       1347.20       124.39 o                         
   3   5  14        976.44       1108.56       119.20 o                         
   4   5  14       1602.01       1814.42       165.37 o                         
  -3   6  14        552.21        322.49        90.24 o                         
  -2   6  14        447.29        323.78        79.73 o                         
  -1   6  14       1708.15       1892.24       145.75 o                         
   0   6  14       2030.55       2117.84       156.27 o                         
   1   6  14       1483.09       1647.93       136.65 o                         
   2   6  14        463.53        489.67        91.18 o                         
   3   6  14        517.36        463.48        98.68 o                         
  -1   7  14       1508.03       1405.36       135.49 o                         
   0   7  14       1844.02       2056.93       181.66 o                         
   1   7  14       1603.11       1522.88       140.20 o                         
   1   0  15        419.22        305.76        84.51 o                         
   2   0  15       2210.25       2332.78       179.64 o                         
   3   0  15       2546.24       2600.71       192.95 o                         
   4   0  15        759.88       1029.13       130.44 o                         
  -4   1  15        991.35        980.80       127.35 o                         
  -3   1  15       2102.65       2398.58       182.04 o                         
  -2   1  15       2253.34       2352.50       169.22 o                         
  -1   1  15        809.92        661.64        95.39 o                         
   0   1  15        539.61        539.52       103.42 o                         
   1   1  15        817.92        671.96       117.53 o                         
   2   1  15       2291.78       2365.50       182.45 o                         
   3   1  15       2011.26       2131.08       207.38 o                         
   4   1  15       1048.75       1213.23       145.59 o                         
  -3   2  15        947.35        945.80       107.72 o                         
  -2   2  15       1536.22       1767.08       180.99 o                         
  -1   2  15       1003.97        951.20       128.07 o                         
   0   2  15        706.95        637.46       112.62 o                         
   1   2  15       1070.55       1042.92       131.33 o                         
   2   2  15       1318.09       1435.83       147.68 o                         
   3   2  15        851.60        806.12       110.49 o                         
  -3   3  15        171.13        131.91        67.66 o                         
  -2   3  15        649.05        569.59       109.53 o                         
  -1   3  15       1453.23       1518.68       150.65 o                         
   0   3  15       1215.35       1212.27       136.10 o                         
   1   3  15       1736.03       1782.41       141.51 o                         
   2   3  15        646.04        629.64        99.54 o                         
   3   3  15        254.32        248.42        71.45 o                         
  -2   4  15        431.27        365.10        94.06 o                         
  -1   4  15       1294.28       1378.58       142.30 o                         
   0   4  15       2431.65       2654.30       173.15 o                         
   1   4  15        922.91        918.77       110.04 o                         
   2   4  15        510.38        699.66       102.20 o                         
  -1   5  15        839.34       1134.43       281.00 o                         
   0   5  15       1279.48       1212.20       123.79 o                         
   1   5  15        984.11       1292.57       273.21 o                         
                                                                                
